# Supplementary material for: Transcription Analysis for Core Networks of lncRNAs–mRNAs: Implication for Potential Role in Sterility of Crassostrea gigas
Source: Biology (Basel). 2022 Feb 27;11(3):378. doi: 10.3390/biology11030378 (PMC8945556; doi:10.3390/biology11030378)
Supplement: Supplementary file 1 [file biology-11-00378-s001.zip]

Archive with 7 entries (7 files):
- Supplemental Figure S1.tif
- Supplemental Table S1.xls
- Supplemental Table S2.xls
- Supplemental Table S3.xls
- Supplemental Table S4.xls
- Supplemental Table S5.xls
- Supplemental Table S6.xls
