# Supplementary material for: Transcription Analysis for Core Networks of lncRNAs–mRNAs: Implication for Potential Role in Sterility of Crassostrea gigas
Source: Biology (Basel). 2022 Feb 27;11(3):378. doi: 10.3390/biology11030378 (PMC8945556; doi:10.3390/biology11030378)
Supplement: Supplementary file 1 [file biology-11-00378-s001.zip › Supplemental Table S1.xls]

## Sheet: Sheet1
Sample	Raw reads	Clean reads	Total reads	Mapped reads	Mapping rate (%)
F-2n-1	78218686	77892230	53601662	44347884	0.8274
F-2n-2	81902210	81518836	55434050	46974096	0.8474
F-2n-3	81212044	80901692	53758376	45645212	0.8491
M-2n-1	78701030	78500668	63068524	50113690	0.7946
M-2n-2	102268260	101958418	82793702	67640474	0.817
M-2n-3	83623728	83417474	67616458	53553741	0.792
F-3nα-1	95041272	94696232	64672914	53851648	0.8327
F-3nα-2	95898654	95672364	66272292	54960790	0.8293
F-3nα-3	82724818	82320738	55482972	44803334	0.8075
F-3nβ-1	95021252	94453302	63266502	52295942	0.8266
F-3nβ-2	80967408	80436974	49547396	41868844	0.845
F-3nβ-3	98272070	97869224	67999516	55310477	0.8134
M-3nα-1	94066654	93649732	75109766	61182323	0.8146
M-3nα-2	81496784	81267974	65664004	52703866	0.8026
M-3nα-3	101890486	101618590	79560134	64040442	0.8049
H-1	93764710	93482956	69673084	55745554	0.8001
H-2	91045390	90869028	70914542	57109348	0.8053
H-3	78743116	78513234	65975286	50223198	0.7612
