# Supplementary material for: Transcription Analysis for Core Networks of lncRNAs–mRNAs: Implication for Potential Role in Sterility of Crassostrea gigas
Source: Biology (Basel). 2022 Feb 27;11(3):378. doi: 10.3390/biology11030378 (PMC8945556; doi:10.3390/biology11030378)
Supplement: Supplementary file 1 [file biology-11-00378-s001.zip › Supplemental Table S2.xls]

## Sheet: F-3nβ-vs-F-2n
lncRNA
MSTRG.27234.1
MSTRG.16718.1
MSTRG.44044.1
MSTRG.9803.6
MSTRG.9803.5
MSTRG.9799.1
MSTRG.19956.1
MSTRG.27724.1
MSTRG.16989.1
MSTRG.79882.4
MSTRG.70400.2
MSTRG.9805.1
MSTRG.33704.2
MSTRG.49589.1
MSTRG.43389.1
MSTRG.8603.3
MSTRG.37421.3
MSTRG.22725.2
MSTRG.52755.2
MSTRG.79882.2
MSTRG.62519.1
MSTRG.63844.1
MSTRG.67996.1
MSTRG.70400.4
MSTRG.13920.1
MSTRG.53014.2
MSTRG.2799.3
MSTRG.33704.1
MSTRG.51352.2
MSTRG.73664.2
MSTRG.62144.2
MSTRG.43851.2
MSTRG.7965.1
MSTRG.51722.2
MSTRG.63908.1
MSTRG.70802.1
MSTRG.58661.1
MSTRG.25360.1
MSTRG.14029.1
MSTRG.57064.1
MSTRG.14021.1
MSTRG.37208.2
MSTRG.70400.1
MSTRG.18226.1
MSTRG.79882.3
MSTRG.5183.2
MSTRG.70400.7
MSTRG.37815.1
MSTRG.70548.2
MSTRG.65896.1
MSTRG.50489.1
MSTRG.49268.2
MSTRG.15775.1
MSTRG.14025.1
MSTRG.46222.2
MSTRG.74154.2
MSTRG.9987.2
MSTRG.56978.1
MSTRG.51875.3
MSTRG.24013.1
MSTRG.9000.1
MSTRG.29608.1
MSTRG.6422.1
MSTRG.16680.2
MSTRG.74148.4
MSTRG.54710.3
MSTRG.53014.1
MSTRG.16730.1
MSTRG.56965.1
MSTRG.71749.2
MSTRG.52755.6
MSTRG.9799.2
MSTRG.77568.1
MSTRG.65121.1
MSTRG.13698.1
MSTRG.40485.2
MSTRG.42908.1
MSTRG.24257.1
MSTRG.68603.3
MSTRG.46752.5
MSTRG.43405.3
MSTRG.54936.6
MSTRG.12523.1
MSTRG.9801.1
MSTRG.59305.1
MSTRG.68902.3
MSTRG.70400.3
MSTRG.75748.1
MSTRG.32744.1
MSTRG.50235.1
MSTRG.20746.2
MSTRG.79882.1
MSTRG.62086.3
MSTRG.51875.2
MSTRG.13935.1
MSTRG.69573.1
MSTRG.69573.2
MSTRG.13548.1
MSTRG.21929.1
MSTRG.70439.4
MSTRG.26314.7
MSTRG.64612.1
MSTRG.13921.1
MSTRG.14025.9
MSTRG.70388.1
MSTRG.78342.1
MSTRG.57893.2
MSTRG.24460.1
MSTRG.73505.1
MSTRG.51017.1
MSTRG.77781.1
MSTRG.77781.2
MSTRG.75977.1
MSTRG.17561.2
MSTRG.57651.1
MSTRG.16024.1
MSTRG.38660.1
MSTRG.55289.1
MSTRG.4403.1
MSTRG.2718.2
MSTRG.78587.3
MSTRG.51984.4
MSTRG.31406.1
MSTRG.40394.1
MSTRG.10270.1
MSTRG.71494.1
MSTRG.60479.1
MSTRG.14533.1
MSTRG.39882.17
MSTRG.46752.3
MSTRG.70400.6
MSTRG.36499.1
MSTRG.18322.1
MSTRG.22160.2
MSTRG.74148.3
MSTRG.12822.1
MSTRG.66424.1
MSTRG.44012.3
MSTRG.76245.2
MSTRG.18848.1
MSTRG.57655.1
MSTRG.37421.1
MSTRG.2646.1
MSTRG.58620.1
MSTRG.54825.1
MSTRG.45360.1
MSTRG.57896.2
MSTRG.2167.2
MSTRG.17201.1
MSTRG.31130.1
MSTRG.16996.1
MSTRG.49158.1
MSTRG.28660.1
MSTRG.55406.1
MSTRG.53706.1
MSTRG.51535.1
MSTRG.56356.6
MSTRG.37498.1
MSTRG.18088.1
MSTRG.73610.1
MSTRG.2214.1
MSTRG.6608.1
MSTRG.16731.2
MSTRG.12814.1
MSTRG.24596.1
MSTRG.68762.1
MSTRG.31890.2
MSTRG.62332.2
MSTRG.44324.1
MSTRG.28532.1
MSTRG.75748.2
MSTRG.44012.2
MSTRG.62726.1
MSTRG.42168.1
MSTRG.16860.3
MSTRG.68617.2
MSTRG.40463.1
MSTRG.30971.1
MSTRG.44426.1
MSTRG.2943.1
MSTRG.2943.3
MSTRG.9481.1
MSTRG.70400.8
MSTRG.21324.1
MSTRG.3784.1
MSTRG.14025.4
MSTRG.45744.1
MSTRG.52330.1
MSTRG.33437.8
MSTRG.62332.3
MSTRG.12414.1
MSTRG.62283.1
MSTRG.23404.2
MSTRG.37426.1
MSTRG.42989.1
MSTRG.44012.1
MSTRG.47880.1
MSTRG.46719.2
MSTRG.22790.2
MSTRG.67989.3
MSTRG.33622.1
MSTRG.20184.1
MSTRG.41934.1
MSTRG.5547.1
MSTRG.13440.1
MSTRG.57897.2
MSTRG.52983.2
MSTRG.76225.1
MSTRG.28347.1
MSTRG.68902.2
MSTRG.9992.1
MSTRG.32444.1
MSTRG.43469.6
MSTRG.74524.2
MSTRG.17017.1
MSTRG.70400.5
MSTRG.36617.1
MSTRG.40358.3
MSTRG.3496.5
MSTRG.70313.2
MSTRG.37826.1
MSTRG.39331.1
MSTRG.79948.2
MSTRG.14021.3
MSTRG.19751.2
MSTRG.2213.1
MSTRG.65824.1
MSTRG.11423.1
MSTRG.81523.1
MSTRG.57829.1
MSTRG.75179.1
MSTRG.16218.1
MSTRG.2788.1
MSTRG.65536.7
MSTRG.30479.3
MSTRG.67989.2
MSTRG.10571.1
MSTRG.37513.1
MSTRG.33618.1
MSTRG.43387.1
MSTRG.12775.1
MSTRG.7910.1
MSTRG.12476.2
MSTRG.58303.1
MSTRG.61093.1
MSTRG.65761.1
MSTRG.17943.1
MSTRG.71618.3
MSTRG.24406.1
MSTRG.65954.4
MSTRG.3009.3
MSTRG.39361.2
MSTRG.23306.1
MSTRG.23333.2
MSTRG.3419.1
MSTRG.66648.1
MSTRG.27674.1
MSTRG.11102.1
MSTRG.3672.1
MSTRG.77197.2
MSTRG.13924.1
MSTRG.11544.1

## Sheet: F-3nβ-vs-F-3nα
lncRNA
MSTRG.52755.2
MSTRG.62519.1
MSTRG.54378.2
MSTRG.66912.1
MSTRG.65896.1
MSTRG.46936.1
MSTRG.16718.1
MSTRG.72843.1
MSTRG.19956.1
MSTRG.79882.4
MSTRG.41848.1
MSTRG.7965.1
MSTRG.14771.4
MSTRG.14771.5
MSTRG.42286.3
MSTRG.4403.1
MSTRG.72840.1
MSTRG.18207.2
MSTRG.69817.1
MSTRG.7303.3
MSTRG.48100.1
MSTRG.52755.6
MSTRG.12822.1
MSTRG.44041.1
MSTRG.34627.1
MSTRG.12138.9
MSTRG.9987.2
MSTRG.58620.1
MSTRG.39882.17
MSTRG.67996.1
MSTRG.53706.1
MSTRG.71618.3
MSTRG.44012.1
MSTRG.40485.2
MSTRG.81712.1
MSTRG.64459.1
MSTRG.37421.3
MSTRG.66897.1
MSTRG.40358.3
MSTRG.79882.3
MSTRG.16860.4
MSTRG.63321.2
MSTRG.2718.2

## Sheet: H-3n-vs-F-2n
lncRNA
MSTRG.10571.1
MSTRG.10816.1
MSTRG.11256.1
MSTRG.1134.1
MSTRG.11516.2
MSTRG.1152.1
MSTRG.12360.1
MSTRG.12476.2
MSTRG.12523.1
MSTRG.12819.1
MSTRG.13673.1
MSTRG.13698.1
MSTRG.13811.1
MSTRG.13826.1
MSTRG.13920.1
MSTRG.13935.1
MSTRG.14021.1
MSTRG.14025.1
MSTRG.14025.3
MSTRG.14025.8
MSTRG.14025.9
MSTRG.14029.1
MSTRG.14031.1
MSTRG.14533.1
MSTRG.14933.1
MSTRG.14961.2
MSTRG.14997.1
MSTRG.15157.1
MSTRG.15376.1
MSTRG.15972.3
MSTRG.16024.1
MSTRG.16218.1
MSTRG.1626.1
MSTRG.16718.1
MSTRG.16730.1
MSTRG.16731.2
MSTRG.16744.1
MSTRG.16860.3
MSTRG.16996.1
MSTRG.17125.1
MSTRG.17201.1
MSTRG.17437.1
MSTRG.17587.1
MSTRG.17722.1
MSTRG.17733.2
MSTRG.17733.3
MSTRG.18126.5
MSTRG.18226.1
MSTRG.18848.1
MSTRG.19217.1
MSTRG.19458.1
MSTRG.19707.1
MSTRG.19751.2
MSTRG.19808.1
MSTRG.19956.1
MSTRG.2005.1
MSTRG.20213.1
MSTRG.20215.1
MSTRG.20217.2
MSTRG.20746.2
MSTRG.22607.2
MSTRG.22725.2
MSTRG.22790.2
MSTRG.2313.1
MSTRG.23227.3
MSTRG.23531.1
MSTRG.23617.1
MSTRG.23710.1
MSTRG.23835.1
MSTRG.24223.1
MSTRG.24257.1
MSTRG.24460.1
MSTRG.2450.1
MSTRG.24500.1
MSTRG.24778.2
MSTRG.25360.1
MSTRG.25360.2
MSTRG.2543.2
MSTRG.26314.14
MSTRG.26314.4
MSTRG.26314.7
MSTRG.2718.2
MSTRG.2721.1
MSTRG.27234.1
MSTRG.27724.1
MSTRG.2799.3
MSTRG.28240.1
MSTRG.2833.1
MSTRG.28347.1
MSTRG.28508.1
MSTRG.28532.1
MSTRG.28660.1
MSTRG.28706.1
MSTRG.29122.1
MSTRG.29298.1
MSTRG.2943.1
MSTRG.2943.3
MSTRG.29608.1
MSTRG.30171.1
MSTRG.30971.1
MSTRG.31130.1
MSTRG.3122.1
MSTRG.31406.1
MSTRG.31995.1
MSTRG.32197.1
MSTRG.32444.1
MSTRG.33618.1
MSTRG.33622.1
MSTRG.33627.1
MSTRG.33630.1
MSTRG.33643.3
MSTRG.33660.1
MSTRG.33687.3
MSTRG.33704.1
MSTRG.3451.1
MSTRG.34542.1
MSTRG.34744.1
MSTRG.35480.1
MSTRG.3593.1
MSTRG.35937.1
MSTRG.35978.1
MSTRG.36009.1
MSTRG.36099.1
MSTRG.36173.1
MSTRG.3640.1
MSTRG.3641.1
MSTRG.36497.1
MSTRG.36498.1
MSTRG.36617.1
MSTRG.37208.2
MSTRG.37396.1
MSTRG.37413.2
MSTRG.37417.1
MSTRG.37421.1
MSTRG.37426.1
MSTRG.37427.1
MSTRG.37498.1
MSTRG.37555.1
MSTRG.37604.1
MSTRG.37826.2
MSTRG.38164.8
MSTRG.3843.1
MSTRG.3843.8
MSTRG.3880.2
MSTRG.3882.1
MSTRG.39361.2
MSTRG.39367.1
MSTRG.39554.2
MSTRG.39882.17
MSTRG.40385.1
MSTRG.40394.1
MSTRG.40403.1
MSTRG.40463.1
MSTRG.40485.2
MSTRG.40985.1
MSTRG.41934.1
MSTRG.42851.1
MSTRG.42908.1
MSTRG.43125.1
MSTRG.43170.1
MSTRG.43297.1
MSTRG.43317.1
MSTRG.43389.1
MSTRG.43389.2
MSTRG.43398.1
MSTRG.43398.4
MSTRG.43398.5
MSTRG.43398.6
MSTRG.43450.1
MSTRG.43469.6
MSTRG.43711.1
MSTRG.44012.1
MSTRG.4403.1
MSTRG.44044.1
MSTRG.44290.1
MSTRG.45360.1
MSTRG.45647.1
MSTRG.45763.2
MSTRG.4613.3
MSTRG.46222.2
MSTRG.46548.1
MSTRG.46752.5
MSTRG.46910.1
MSTRG.47098.1
MSTRG.4728.1
MSTRG.47348.1
MSTRG.47918.1
MSTRG.48066.1
MSTRG.48122.1
MSTRG.4839.1
MSTRG.48551.1
MSTRG.49107.1
MSTRG.49122.1
MSTRG.49158.1
MSTRG.49229.1
MSTRG.49268.2
MSTRG.49518.1
MSTRG.49844.1
MSTRG.50235.1
MSTRG.50258.2
MSTRG.50489.1
MSTRG.51017.1
MSTRG.51290.1
MSTRG.51352.2
MSTRG.5138.1
MSTRG.51436.1
MSTRG.51722.2
MSTRG.5183.2
MSTRG.51875.2
MSTRG.51875.3
MSTRG.52059.2
MSTRG.52102.1
MSTRG.52267.1
MSTRG.52330.1
MSTRG.52433.1
MSTRG.52672.1
MSTRG.52755.2
MSTRG.52755.4
MSTRG.52755.6
MSTRG.53004.1
MSTRG.53014.1
MSTRG.53014.2
MSTRG.53014.3
MSTRG.53431.1
MSTRG.535.1
MSTRG.54143.1
MSTRG.54317.1
MSTRG.54710.3
MSTRG.54825.1
MSTRG.5486.1
MSTRG.54917.1
MSTRG.54936.6
MSTRG.54967.3
MSTRG.55060.1
MSTRG.55191.1
MSTRG.55289.1
MSTRG.55348.1
MSTRG.55406.1
MSTRG.56179.1
MSTRG.56220.1
MSTRG.56614.1
MSTRG.56866.4
MSTRG.57047.1
MSTRG.57064.1
MSTRG.57259.1
MSTRG.57264.1
MSTRG.5736.1
MSTRG.57380.1
MSTRG.57543.1
MSTRG.57655.1
MSTRG.57893.2
MSTRG.57896.2
MSTRG.57914.1
MSTRG.57914.2
MSTRG.58240.1
MSTRG.58303.1
MSTRG.58661.1
MSTRG.58662.1
MSTRG.59022.1
MSTRG.59368.6
MSTRG.59494.6
MSTRG.59757.1
MSTRG.60675.1
MSTRG.61074.1
MSTRG.61084.4
MSTRG.61087.1
MSTRG.61093.1
MSTRG.61311.1
MSTRG.61627.1
MSTRG.61628.1
MSTRG.61628.2
MSTRG.62086.3
MSTRG.62144.2
MSTRG.62232.1
MSTRG.62519.1
MSTRG.62852.1
MSTRG.6288.1
MSTRG.6288.2
MSTRG.6304.1
MSTRG.6306.2
MSTRG.6331.2
MSTRG.63321.2
MSTRG.63844.1
MSTRG.63908.1
MSTRG.6391.1
MSTRG.6422.1
MSTRG.64317.1
MSTRG.64395.1
MSTRG.64459.1
MSTRG.64612.1
MSTRG.64842.1
MSTRG.65028.1
MSTRG.65110.1
MSTRG.65110.2
MSTRG.65114.1
MSTRG.65288.1
MSTRG.65343.2
MSTRG.65438.1
MSTRG.6548.2
MSTRG.65536.6
MSTRG.65570.1
MSTRG.65608.1
MSTRG.65610.1
MSTRG.65880.2
MSTRG.65896.1
MSTRG.65939.7
MSTRG.65939.9
MSTRG.65958.2
MSTRG.66070.1
MSTRG.66427.1
MSTRG.66648.1
MSTRG.67989.2
MSTRG.67989.3
MSTRG.67996.1
MSTRG.68169.2
MSTRG.68452.1
MSTRG.68506.1
MSTRG.68651.1
MSTRG.68762.1
MSTRG.68763.2
MSTRG.68902.3
MSTRG.69032.1
MSTRG.69305.1
MSTRG.69541.1
MSTRG.69573.1
MSTRG.69573.2
MSTRG.69584.1
MSTRG.69986.1
MSTRG.70107.1
MSTRG.70313.2
MSTRG.70313.4
MSTRG.70388.1
MSTRG.70394.3
MSTRG.704.1
MSTRG.70400.1
MSTRG.70400.2
MSTRG.70400.3
MSTRG.70400.4
MSTRG.70400.8
MSTRG.70548.2
MSTRG.70625.1
MSTRG.70802.1
MSTRG.71494.1
MSTRG.71749.2
MSTRG.72048.1
MSTRG.72116.2
MSTRG.72621.1
MSTRG.72831.1
MSTRG.72840.1
MSTRG.72885.1
MSTRG.73084.4
MSTRG.73355.1
MSTRG.73526.2
MSTRG.7356.1
MSTRG.73609.1
MSTRG.73610.1
MSTRG.73664.2
MSTRG.73700.2
MSTRG.73754.2
MSTRG.73775.1
MSTRG.73775.3
MSTRG.73796.1
MSTRG.741.14
MSTRG.74148.4
MSTRG.74154.2
MSTRG.74301.1
MSTRG.74325.1
MSTRG.74399.2
MSTRG.74487.1
MSTRG.74521.2
MSTRG.74524.2
MSTRG.74721.1
MSTRG.75177.3
MSTRG.75539.1
MSTRG.75668.1
MSTRG.75748.1
MSTRG.75977.1
MSTRG.76245.2
MSTRG.76393.1
MSTRG.76500.1
MSTRG.76694.3
MSTRG.7714.2
MSTRG.77197.2
MSTRG.77568.1
MSTRG.77647.1
MSTRG.77781.1
MSTRG.77781.2
MSTRG.77786.2
MSTRG.78804.1
MSTRG.7910.1
MSTRG.79484.1
MSTRG.7965.1
MSTRG.79787.1
MSTRG.79882.1
MSTRG.79882.2
MSTRG.79882.3
MSTRG.79882.4
MSTRG.80311.1
MSTRG.80748.2
MSTRG.80750.2
MSTRG.80750.8
MSTRG.80750.9
MSTRG.80783.1
MSTRG.81490.1
MSTRG.81493.1
MSTRG.81705.3
MSTRG.8314.2
MSTRG.8564.1
MSTRG.8603.3
MSTRG.8855.2
MSTRG.8858.4
MSTRG.8901.1
MSTRG.8909.4
MSTRG.8938.1
MSTRG.9000.1
MSTRG.9059.1
MSTRG.915.1
MSTRG.9335.1
MSTRG.9799.1
MSTRG.9799.2
MSTRG.9803.5
MSTRG.9803.6
MSTRG.9805.1
MSTRG.9987.1
MSTRG.9987.2
MSTRG.9990.1

## Sheet: H-3n-vs-F-3nα
lncRNA
MSTRG.13921.1
MSTRG.14021.1
MSTRG.16718.1
MSTRG.18912.2
MSTRG.19808.1
MSTRG.19956.1
MSTRG.22725.2
MSTRG.24223.1
MSTRG.25360.1
MSTRG.2718.2
MSTRG.2799.3
MSTRG.28331.8
MSTRG.2943.1
MSTRG.2943.3
MSTRG.32176.1
MSTRG.33704.1
MSTRG.35480.1
MSTRG.38209.2
MSTRG.39882.17
MSTRG.40485.2
MSTRG.42303.1
MSTRG.43851.3
MSTRG.45647.1
MSTRG.45961.2
MSTRG.47074.1
MSTRG.49268.2
MSTRG.50370.1
MSTRG.52755.2
MSTRG.52755.6
MSTRG.535.1
MSTRG.54368.1
MSTRG.55289.1
MSTRG.62519.1
MSTRG.63165.1
MSTRG.63321.2
MSTRG.63844.1
MSTRG.63908.1
MSTRG.64462.1
MSTRG.65896.1
MSTRG.67996.1
MSTRG.70388.1
MSTRG.70802.1
MSTRG.73355.1
MSTRG.7356.1
MSTRG.76393.1
MSTRG.77647.1
MSTRG.7965.1
MSTRG.79882.2
MSTRG.79882.3
MSTRG.79882.4
MSTRG.81699.1
MSTRG.9059.1
MSTRG.9987.2

## Sheet: H-3n-vs-M-2n
lncRNA
MSTRG.28331.5
MSTRG.28342.1
MSTRG.3880.8
MSTRG.21735.1
MSTRG.3880.6
MSTRG.28331.4
MSTRG.3880.9
MSTRG.40509.1
MSTRG.28331.7
MSTRG.55205.1
MSTRG.28339.2
MSTRG.32079.1
MSTRG.3880.2
MSTRG.70400.2
MSTRG.70400.1
MSTRG.3843.4
MSTRG.39041.1
MSTRG.26314.7
MSTRG.38174.1
MSTRG.26316.1
MSTRG.22129.3
MSTRG.27234.1
MSTRG.70313.3
MSTRG.39294.1
MSTRG.21729.3
MSTRG.32073.2
MSTRG.28253.1
MSTRG.3880.5
MSTRG.39047.1
MSTRG.12209.1
MSTRG.37949.1
MSTRG.7356.1
MSTRG.3843.1
MSTRG.32073.3
MSTRG.1084.1
MSTRG.10646.1
MSTRG.37952.2
MSTRG.70320.1
MSTRG.81493.1
MSTRG.38907.1
MSTRG.70400.4
MSTRG.5675.2
MSTRG.18653.1
MSTRG.35205.1
MSTRG.3843.8
MSTRG.70281.2
MSTRG.11516.2
MSTRG.22129.2
MSTRG.26314.9
MSTRG.28334.1
MSTRG.59494.5
MSTRG.18654.1
MSTRG.51907.1
MSTRG.34074.1
MSTRG.26314.11
MSTRG.26314.1
MSTRG.70400.3
MSTRG.28331.9
MSTRG.70400.5
MSTRG.57558.2
MSTRG.24460.1
MSTRG.57970.1
MSTRG.9803.5
MSTRG.44932.1
MSTRG.9987.2
MSTRG.17587.1
MSTRG.3880.1
MSTRG.1152.1
MSTRG.3843.5
MSTRG.50759.2
MSTRG.39042.1
MSTRG.74524.2
MSTRG.60271.1
MSTRG.48069.1
MSTRG.16877.1
MSTRG.39043.1
MSTRG.63959.2
MSTRG.56972.1
MSTRG.53199.1
MSTRG.3571.1
MSTRG.9799.2
MSTRG.16730.1
MSTRG.79973.1
MSTRG.39299.1
MSTRG.9814.1
MSTRG.4086.1
MSTRG.14771.3
MSTRG.63959.5
MSTRG.70400.6
MSTRG.73283.1
MSTRG.50759.1
MSTRG.9000.1
MSTRG.26314.12
MSTRG.15166.1
MSTRG.60270.1
MSTRG.38178.1
MSTRG.59505.1
MSTRG.33639.8
MSTRG.13573.1
MSTRG.75876.1
MSTRG.65608.3
MSTRG.38174.3
MSTRG.39041.2
MSTRG.56086.1
MSTRG.39353.1
MSTRG.4198.1
MSTRG.3882.1
MSTRG.39076.1
MSTRG.52226.1
MSTRG.57064.2
MSTRG.3843.2
MSTRG.15221.1
MSTRG.15221.2
MSTRG.59494.4
MSTRG.78173.1
MSTRG.28508.1
MSTRG.10832.1
MSTRG.20216.1
MSTRG.22725.1
MSTRG.39075.2
MSTRG.26309.1
MSTRG.3843.3
MSTRG.38183.2
MSTRG.62233.1
MSTRG.39072.2
MSTRG.59494.3
MSTRG.23088.1
MSTRG.2978.1
MSTRG.16731.2
MSTRG.3681.1
MSTRG.61627.1
MSTRG.21758.1
MSTRG.46532.1
MSTRG.28560.1
MSTRG.55549.1
MSTRG.3217.1
MSTRG.9799.1
MSTRG.66894.2
MSTRG.52672.1
MSTRG.33663.1
MSTRG.10645.2
MSTRG.51290.1
MSTRG.67646.1
MSTRG.5778.1
MSTRG.57064.1
MSTRG.45961.2
MSTRG.51910.2
MSTRG.9185.1
MSTRG.41143.1
MSTRG.79356.1
MSTRG.5675.1
MSTRG.75748.1
MSTRG.60852.1
MSTRG.3676.1
MSTRG.3640.1
MSTRG.42528.1
MSTRG.5736.1
MSTRG.72392.1
MSTRG.43852.1
MSTRG.23167.1
MSTRG.45337.2
MSTRG.70400.8
MSTRG.26303.1
MSTRG.26314.3
MSTRG.52959.2
MSTRG.21703.2
MSTRG.37412.1
MSTRG.78173.2
MSTRG.81111.3
MSTRG.35937.1
MSTRG.36554.2
MSTRG.8903.1
MSTRG.28681.1
MSTRG.63971.1
MSTRG.29290.1
MSTRG.36200.3
MSTRG.40608.4
MSTRG.12473.3
MSTRG.4092.1
MSTRG.42301.2
MSTRG.29259.1
MSTRG.45601.1
MSTRG.39000.1
MSTRG.9801.1
MSTRG.20108.6
MSTRG.3843.6
MSTRG.52322.1
MSTRG.5965.1
MSTRG.2833.1
MSTRG.70313.1
MSTRG.3640.2
MSTRG.20213.1
MSTRG.10785.1
MSTRG.39151.1
MSTRG.39367.1
MSTRG.41016.1
MSTRG.59486.2
MSTRG.35252.1
MSTRG.69007.2
MSTRG.42474.1
MSTRG.18126.5
MSTRG.78342.1
MSTRG.70527.1
MSTRG.3640.4
MSTRG.934.2
MSTRG.54106.1
MSTRG.56971.1
MSTRG.37752.1
MSTRG.28660.1
MSTRG.17797.1
MSTRG.76245.2
MSTRG.54378.1
MSTRG.48541.2
MSTRG.10816.1
MSTRG.5786.1
MSTRG.50759.3
MSTRG.42748.2
MSTRG.56868.1
MSTRG.7088.2
MSTRG.16625.1
MSTRG.9805.1
MSTRG.81114.1
MSTRG.31743.1
MSTRG.36096.1
MSTRG.40393.1
MSTRG.3204.1
MSTRG.57047.1
MSTRG.34574.1
MSTRG.4953.1
MSTRG.18655.1
MSTRG.80004.1
MSTRG.43469.6
MSTRG.68169.2
MSTRG.37807.1
MSTRG.63959.1
MSTRG.44290.1
MSTRG.39075.1
MSTRG.80589.1
MSTRG.56868.3
MSTRG.33380.1
MSTRG.61084.4
MSTRG.16876.1
MSTRG.70281.1
MSTRG.78587.5
MSTRG.68169.1
MSTRG.35978.1
MSTRG.70400.7
MSTRG.44074.13
MSTRG.58201.3
MSTRG.15551.1
MSTRG.3780.1
MSTRG.34498.2
MSTRG.12523.1
MSTRG.73422.3
MSTRG.60839.1
MSTRG.56655.2
MSTRG.60268.2
MSTRG.40959.1
MSTRG.64183.2
MSTRG.11995.3
MSTRG.68491.2
MSTRG.58333.2
MSTRG.8858.4
MSTRG.51875.3
MSTRG.28294.4
MSTRG.33253.1
MSTRG.33353.1
MSTRG.57833.1
MSTRG.10832.2
MSTRG.44956.1
MSTRG.3122.1
MSTRG.63020.3
MSTRG.68167.1
MSTRG.10834.4
MSTRG.47918.1
MSTRG.33716.3
MSTRG.18656.1
MSTRG.37650.1
MSTRG.18652.1
MSTRG.51875.2
MSTRG.7303.3
MSTRG.81699.1
MSTRG.3880.4
MSTRG.77908.2
MSTRG.9803.6
MSTRG.79557.1
MSTRG.71021.2
MSTRG.68168.1
MSTRG.48543.1
MSTRG.15145.1
MSTRG.18381.1
MSTRG.58333.3
MSTRG.34077.2
MSTRG.38849.1
MSTRG.8609.3
MSTRG.15108.1
MSTRG.58395.2
MSTRG.25206.1
MSTRG.81718.1
MSTRG.57489.1
MSTRG.14771.1
MSTRG.1170.1
MSTRG.36978.1
MSTRG.55550.1
MSTRG.55948.1
MSTRG.56356.8
MSTRG.78173.3
MSTRG.26938.3
MSTRG.27235.1
MSTRG.52986.1
MSTRG.18141.1
MSTRG.42168.1
MSTRG.48075.1
MSTRG.57356.1
MSTRG.56356.4
MSTRG.51722.2
MSTRG.72163.1
MSTRG.37155.1
MSTRG.73212.1
MSTRG.20212.1
MSTRG.20613.2
MSTRG.8901.1
MSTRG.4076.1
MSTRG.62232.1
MSTRG.38037.3
MSTRG.64589.1
MSTRG.64252.3
MSTRG.73701.1
MSTRG.14558.1
MSTRG.42261.1
MSTRG.76142.1
MSTRG.21551.1
MSTRG.44044.1
MSTRG.55591.1

## Sheet: H-3n-vs-M-3nα
lncRNA
MSTRG.18653.1
MSTRG.26314.12
MSTRG.10832.1
MSTRG.5675.2
MSTRG.3640.1
MSTRG.8903.1
MSTRG.37949.1
MSTRG.26314.4
MSTRG.5675.1
MSTRG.70320.1
MSTRG.68169.1
MSTRG.38907.1
MSTRG.8909.5
MSTRG.44932.1
MSTRG.38174.1
MSTRG.37952.2
MSTRG.68169.2
MSTRG.26314.1
MSTRG.50759.3
MSTRG.28342.1
MSTRG.70313.1
MSTRG.40509.1
MSTRG.26314.11
MSTRG.56086.1
MSTRG.54378.1
MSTRG.38178.1
MSTRG.28331.5
MSTRG.18654.1
MSTRG.51907.1
MSTRG.56972.1
MSTRG.3419.1
MSTRG.45647.1
MSTRG.26314.7
MSTRG.5736.1
MSTRG.56971.1
MSTRG.18655.1
MSTRG.50759.1
MSTRG.38174.3
MSTRG.39041.1
MSTRG.1509.1
MSTRG.28268.1
MSTRG.39877.1
MSTRG.5486.1
MSTRG.9803.5
MSTRG.48069.1
MSTRG.20215.1
MSTRG.42989.1
MSTRG.40608.4
MSTRG.45601.1
MSTRG.1264.1
MSTRG.50759.2
MSTRG.21304.3
MSTRG.45961.1
MSTRG.26314.2
MSTRG.55948.1
MSTRG.26316.1
MSTRG.9000.1
MSTRG.3880.9
MSTRG.59505.1
MSTRG.36726.3
MSTRG.68168.1
MSTRG.3714.1
MSTRG.38209.2
MSTRG.26314.9
MSTRG.3009.3
MSTRG.73283.1
MSTRG.52694.2
MSTRG.5965.1
MSTRG.3640.4
MSTRG.4076.1
MSTRG.33353.1
MSTRG.20108.2
MSTRG.2833.1
MSTRG.29455.1
MSTRG.15221.1
MSTRG.15221.2
MSTRG.26303.1
MSTRG.8909.1
MSTRG.70400.4
MSTRG.29928.1
MSTRG.40393.1
MSTRG.2541.1
MSTRG.80589.1
MSTRG.31040.1
MSTRG.24190.1
MSTRG.9799.2
MSTRG.15166.1
MSTRG.9987.2
MSTRG.34744.1
MSTRG.26314.6
MSTRG.81493.1
MSTRG.4955.1
MSTRG.7943.1
MSTRG.3937.1
MSTRG.39504.1
MSTRG.72876.1
MSTRG.28560.1
MSTRG.54738.1
MSTRG.27688.1
MSTRG.47918.1
MSTRG.67022.1
MSTRG.7356.1
MSTRG.44493.2
MSTRG.12523.1
MSTRG.20213.1
MSTRG.60271.1
MSTRG.36978.1
MSTRG.54382.1
MSTRG.20108.5
MSTRG.10832.2
MSTRG.28331.7
MSTRG.25206.1
MSTRG.10823.2
MSTRG.18652.1
MSTRG.42474.1
MSTRG.65288.1
MSTRG.77013.2
MSTRG.9987.1
MSTRG.1269.1
MSTRG.28331.4
MSTRG.15237.1
MSTRG.68168.2
MSTRG.58395.2
MSTRG.46197.2
MSTRG.50213.3
MSTRG.59486.1
MSTRG.56068.1
MSTRG.22129.3
MSTRG.65762.1
MSTRG.18226.1
MSTRG.41209.5
MSTRG.28339.2
MSTRG.71737.2
MSTRG.63848.1
MSTRG.14771.3
MSTRG.79356.1
MSTRG.51962.1
MSTRG.3786.1
MSTRG.68167.1
MSTRG.37412.1
MSTRG.8909.4
MSTRG.57064.2
MSTRG.59494.5
MSTRG.28532.4
MSTRG.38183.2
MSTRG.12138.9
MSTRG.58644.1
MSTRG.16996.1
MSTRG.64773.1
MSTRG.52672.1
MSTRG.8907.2
MSTRG.82634.1
MSTRG.4953.1
MSTRG.21267.1
MSTRG.934.2
MSTRG.15598.2
MSTRG.3668.2
MSTRG.20217.1
MSTRG.10557.1
MSTRG.22725.1
MSTRG.29925.1
MSTRG.42851.1
MSTRG.8858.4
MSTRG.72392.1
MSTRG.1170.1
MSTRG.29290.1
MSTRG.72186.1
MSTRG.49549.1
MSTRG.55056.1
MSTRG.17733.3
MSTRG.27868.1
MSTRG.16730.1
MSTRG.44495.1
MSTRG.36725.1
MSTRG.70400.1
MSTRG.73505.1
MSTRG.40959.1
MSTRG.8901.1
MSTRG.69632.1
MSTRG.81490.1
MSTRG.23144.1
MSTRG.11256.1
MSTRG.1671.1
MSTRG.16860.4
MSTRG.43850.1
MSTRG.38982.1
MSTRG.25594.1
MSTRG.10040.3
MSTRG.18126.4
MSTRG.17797.1
MSTRG.29941.1
MSTRG.38207.1
MSTRG.14635.1
MSTRG.29678.1
MSTRG.47846.1
MSTRG.56965.1
MSTRG.39662.1
MSTRG.59496.2
MSTRG.8858.5
MSTRG.3677.1
MSTRG.68143.1
MSTRG.17807.4
MSTRG.32197.1
MSTRG.67710.1
MSTRG.65945.1
MSTRG.25598.1
MSTRG.36721.1
MSTRG.68491.2
MSTRG.82632.1
MSTRG.45512.4
MSTRG.65608.1
MSTRG.37604.1
MSTRG.45337.2
MSTRG.14635.3
MSTRG.20217.2
MSTRG.28253.1
MSTRG.1244.1
MSTRG.57914.2
MSTRG.44074.13
MSTRG.3681.1
MSTRG.8858.6
MSTRG.65478.1
MSTRG.48609.1
MSTRG.66914.1
MSTRG.75496.2
MSTRG.18656.1
MSTRG.18151.1
MSTRG.8285.6
MSTRG.50395.1
MSTRG.1248.1
MSTRG.37018.1
MSTRG.1247.1
MSTRG.60852.1
MSTRG.9803.6
MSTRG.1269.2
MSTRG.25775.1
MSTRG.75262.6
MSTRG.8938.4
MSTRG.43406.1
MSTRG.68433.1
MSTRG.75191.1
MSTRG.49817.1
MSTRG.21735.1
MSTRG.50762.1
MSTRG.65217.1
MSTRG.22129.2
MSTRG.82654.1
MSTRG.10816.2
MSTRG.42749.1
MSTRG.35305.1
MSTRG.31949.2
MSTRG.68225.1
MSTRG.20378.2
MSTRG.76792.2
MSTRG.56868.3
MSTRG.80958.1
MSTRG.49627.1
MSTRG.60275.1
MSTRG.57914.1
MSTRG.59495.1
MSTRG.61558.1
MSTRG.47794.1
MSTRG.67437.2
MSTRG.70400.2
MSTRG.46532.1
MSTRG.74833.1
MSTRG.25152.2
MSTRG.27234.1
MSTRG.52102.1
MSTRG.1626.1
MSTRG.16860.3
MSTRG.70400.3
MSTRG.11516.2
MSTRG.28659.1
MSTRG.2777.1
MSTRG.65872.2
MSTRG.35083.2
MSTRG.18226.3
MSTRG.56789.1
MSTRG.74831.1
MSTRG.3595.1
MSTRG.41235.1
MSTRG.9759.1
MSTRG.3356.1
MSTRG.56676.1
MSTRG.10831.3
MSTRG.8479.5
MSTRG.56356.8
MSTRG.51076.1
MSTRG.54378.2
MSTRG.38910.1
MSTRG.14558.1
MSTRG.46936.1
MSTRG.39047.1
MSTRG.45634.1
MSTRG.3672.1
MSTRG.3676.1
MSTRG.42621.1
MSTRG.31838.1
MSTRG.79973.1
MSTRG.25775.3
MSTRG.2183.1
MSTRG.42586.1
MSTRG.69322.3
MSTRG.34574.1
MSTRG.66973.1
MSTRG.56655.2
MSTRG.10538.2
MSTRG.71737.1
MSTRG.28762.2
MSTRG.24460.1
MSTRG.80748.2
MSTRG.43406.3
MSTRG.47063.1
MSTRG.755.2
MSTRG.48390.1
MSTRG.3593.1
MSTRG.8923.2
MSTRG.70313.3
MSTRG.8843.3
MSTRG.49597.2
MSTRG.18516.1
MSTRG.35252.1
MSTRG.18207.1
MSTRG.82654.2
MSTRG.82147.3
MSTRG.55434.1
MSTRG.60903.1
MSTRG.3640.2
MSTRG.52421.1
MSTRG.60270.1
MSTRG.26961.1
MSTRG.71925.1
MSTRG.81718.1
MSTRG.8923.1
MSTRG.29299.1
MSTRG.20613.2
MSTRG.82147.2
MSTRG.6262.1
MSTRG.9335.1
MSTRG.39000.1
MSTRG.63844.1
MSTRG.80651.1
MSTRG.1260.1
MSTRG.59988.1
MSTRG.53894.1
MSTRG.72933.2
MSTRG.74164.2
MSTRG.63959.5
MSTRG.76870.1
MSTRG.38553.2
MSTRG.76245.2
MSTRG.56693.1
MSTRG.24143.1
MSTRG.57868.2
MSTRG.64459.1
MSTRG.50212.1
MSTRG.33053.1
MSTRG.36046.1
MSTRG.21981.1
MSTRG.54740.2
MSTRG.75977.1
MSTRG.18129.1
MSTRG.39882.17
MSTRG.8009.1
MSTRG.47074.1
MSTRG.18420.1
MSTRG.36347.1
MSTRG.42120.2
MSTRG.3843.1
MSTRG.14021.1
MSTRG.64309.1
MSTRG.79382.1
MSTRG.3880.6
MSTRG.3880.8
MSTRG.53017.2
MSTRG.27391.3
MSTRG.32037.1
MSTRG.8833.1
MSTRG.75516.5
MSTRG.56866.3
MSTRG.1504.2
MSTRG.40830.1
MSTRG.43851.3
MSTRG.47073.1
MSTRG.51290.1
MSTRG.59547.1
MSTRG.54378.3
MSTRG.35978.1
MSTRG.13673.1
MSTRG.35761.3
MSTRG.72927.1
MSTRG.33654.2
MSTRG.45601.2
MSTRG.33528.6
MSTRG.55205.1
MSTRG.45060.4
MSTRG.17807.10
MSTRG.9799.1
MSTRG.10161.1
MSTRG.16702.1
MSTRG.38174.4
MSTRG.3641.1
MSTRG.77908.2
MSTRG.80407.3
MSTRG.16049.1
MSTRG.52433.1
MSTRG.72631.2
MSTRG.75748.1
MSTRG.70400.6
MSTRG.39000.2
MSTRG.8938.1
MSTRG.47135.1
MSTRG.67904.1
MSTRG.23088.1
MSTRG.48543.1
MSTRG.56356.4
MSTRG.36726.2
MSTRG.49127.1
MSTRG.50213.4
MSTRG.28508.1
MSTRG.63172.1
MSTRG.19067.1
MSTRG.10543.2
MSTRG.76309.3
MSTRG.27235.1
MSTRG.2611.3
MSTRG.70400.5
MSTRG.66894.1
MSTRG.46719.1
MSTRG.30411.1
MSTRG.51875.2
MSTRG.48627.1
MSTRG.42676.1
MSTRG.39296.1
MSTRG.69888.1
MSTRG.37155.1
MSTRG.17807.8
MSTRG.57432.1
MSTRG.41253.3
MSTRG.7514.1
MSTRG.75748.2
MSTRG.38221.1
MSTRG.54742.1
MSTRG.24565.3
MSTRG.23181.1
MSTRG.42748.2
MSTRG.72831.1
