# Supplementary material for: Transcription Analysis for Core Networks of lncRNAs–mRNAs: Implication for Potential Role in Sterility of Crassostrea gigas
Source: Biology (Basel). 2022 Feb 27;11(3):378. doi: 10.3390/biology11030378 (PMC8945556; doi:10.3390/biology11030378)
Supplement: Supplementary file 1 [file biology-11-00378-s001.zip › Supplemental Table S3.xls]

## Sheet:  F-3nβ-vs-F-2n
mRNA
evm.TU.Scaf5.1109
evm.TU.Scaf4.586
evm.TU.Scaf3.2497
evm.TU.Scaf3.1777
evm.TU.Scaf1.1938
evm.TU.Scaf3.1490
evm.TU.Scaf4.265
evm.TU.Scaf1.534
evm.TU.Scaf3.428
evm.TU.Scaf1.1296
evm.TU.Scaf1.2624
evm.TU.Scaf9.622
evm.TU.Scaf6.1176
evm.TU.Scaf6.32
evm.TU.Scaf10.2478
evm.TU.Scaf10.446
evm.TU.Scaf6.1843
evm.TU.Scaf7.951
evm.TU.Scaf3.1181
evm.TU.Scaf1.672
evm.TU.Scaf1.1269
evm.TU.Scaf1.1826
evm.TU.Scaf9.1289
evm.TU.Scaf6.1022
evm.TU.Scaf10.1337
evm.TU.Scaf4.1726
evm.TU.Scaf2.1868
evm.TU.Scaf4.2830
evm.TU.Scaf1.1053
evm.TU.Scaf9.560
evm.TU.Scaf3.1311
evm.TU.Scaf6.593
evm.TU.Scaf23.11
evm.TU.Scaf2.498
evm.TU.Scaf6.1258
evm.TU.Scaf6.493
evm.TU.Scaf2.1362
evm.TU.Scaf9.141
evm.TU.Scaf4.1804
evm.TU.Scaf10.1522
evm.TU.Scaf1.2444
evm.TU.Scaf1.1624
evm.TU.Scaf2.639
evm.TU.Scaf4.2119
evm.TU.Scaf3.2086
evm.TU.Scaf3.1830
evm.TU.Scaf3.513
evm.TU.Scaf10.1985
evm.TU.Scaf1.3046
evm.TU.Scaf6.258
evm.TU.Scaf1.1600
evm.TU.Scaf3.1611
evm.TU.Scaf1.2767
evm.TU.Scaf9.711
evm.TU.Scaf3.48
evm.TU.Scaf10.1362
evm.TU.Scaf10.1187
evm.TU.Scaf3.3277
evm.TU.Scaf6.368
evm.TU.Scaf6.596
evm.TU.Scaf6.1497
evm.TU.Scaf6.2663
evm.TU.Scaf6.612
evm.TU.Scaf3.2128
evm.TU.Scaf2.1313
evm.TU.Scaf3.490
evm.TU.Scaf10.557
evm.TU.Scaf2.951
evm.TU.Scaf9.107
evm.TU.Scaf10.2593
evm.TU.Scaf4.2662
evm.TU.Scaf9.1592
evm.TU.Scaf137.2
evm.TU.Scaf3.715
evm.TU.Scaf4.2215
evm.TU.Scaf9.779
evm.TU.Scaf4.1899
evm.TU.Scaf8.1454
evm.TU.Scaf4.261
evm.TU.Scaf3.1206
evm.TU.Scaf6.471
evm.TU.Scaf3.2536
evm.TU.Scaf1.1253
evm.TU.Scaf3.2299
evm.TU.Scaf3.1601
evm.TU.Scaf6.2839
evm.TU.Scaf1.2484
evm.TU.Scaf3.1655
evm.TU.Scaf1.1396
evm.TU.Scaf10.2388
evm.TU.Scaf1.1062
evm.TU.Scaf10.685
evm.TU.Scaf1.2582
evm.TU.Scaf3.155
evm.TU.Scaf1.751
evm.TU.Scaf10.1146
evm.TU.Scaf4.2090
evm.TU.Scaf2.1061
evm.TU.Scaf2.877
evm.TU.Scaf5.108
evm.TU.Scaf4.2179
evm.TU.Scaf6.2174
evm.TU.Scaf6.489
evm.TU.Scaf1.1395
evm.TU.Scaf10.1081
evm.TU.Scaf9.316
evm.TU.Scaf5.63
evm.TU.Scaf3.390
evm.TU.Scaf5.239
evm.TU.Scaf3.2156
evm.TU.Scaf1.2689
evm.TU.Scaf2.791
evm.TU.Scaf2.1744
evm.TU.Scaf6.2369
evm.TU.Scaf6.3488
evm.TU.Scaf6.351
evm.TU.Scaf3.1836
evm.TU.Scaf4.997
evm.TU.Scaf6.311
evm.TU.Scaf9.565
evm.TU.Scaf1.1484
evm.TU.Scaf2.40
evm.TU.Scaf1.2339
evm.TU.Scaf6.2606
evm.TU.Scaf4.2439
evm.TU.Scaf4.786
evm.TU.Scaf1.2765
evm.TU.Scaf3.1517_evm.TU.Scaf3.1518
evm.TU.Scaf2.1825
evm.TU.Scaf9.695
evm.TU.Scaf9.897
evm.TU.Scaf10.2220
evm.TU.Scaf7.159
evm.TU.Scaf10.2026
evm.TU.Scaf31.1
evm.TU.Scaf49.20
evm.TU.Scaf1.135
evm.TU.Scaf2.1969
evm.TU.Scaf10.1397
evm.TU.Scaf1.1289
evm.TU.Scaf1.1867
evm.TU.Scaf4.2024
evm.TU.Scaf1.2533
evm.TU.Scaf1.2607
evm.TU.Scaf7.1929
evm.TU.Scaf4.1248
evm.TU.Scaf4.668
evm.TU.Scaf9.1144
evm.TU.Scaf4.675
evm.TU.Scaf3.180
evm.TU.Scaf3.2251
evm.TU.Scaf1.470
evm.TU.Scaf5.212
evm.TU.Scaf1.2241
evm.TU.Scaf4.1012
evm.TU.Scaf4.1272
evm.TU.Scaf6.1295
evm.TU.Scaf6.556
evm.TU.Scaf4.2260
evm.TU.Scaf10.1586
evm.TU.Scaf6.1372
evm.TU.Scaf6.1990
evm.TU.Scaf6.2953
evm.TU.Scaf3.1051
evm.TU.Scaf1.439
evm.TU.Scaf6.1189
evm.TU.Scaf9.1649
evm.TU.Scaf6.2494
evm.TU.Scaf1.226
evm.TU.Scaf3.21
evm.TU.Scaf1.2923
evm.TU.Scaf4.1498
evm.TU.Scaf6.2988
evm.TU.Scaf10.454
evm.TU.Scaf3.1095
evm.TU.Scaf10.1841
evm.TU.Scaf4.584
evm.TU.Scaf10.652
evm.TU.Scaf1.3022
evm.TU.Scaf6.999
evm.TU.Scaf4.863
evm.TU.Scaf6.2290
evm.TU.Scaf3.760
evm.TU.Scaf3.1036
evm.TU.Scaf1.47
evm.TU.Scaf4.420
evm.TU.Scaf1.2093
evm.TU.Scaf6.1390
evm.TU.Scaf6.1438
evm.TU.Scaf3.787
evm.TU.Scaf10.1786
evm.TU.Scaf10.2067
evm.TU.Scaf10.386
evm.TU.Scaf7.1769
evm.TU.Scaf1.1249
evm.TU.Scaf1.2282
evm.TU.Scaf3.754
evm.TU.Scaf4.2170
evm.TU.Scaf3.1269
evm.TU.Scaf2.1283
evm.TU.Scaf10.441
evm.TU.Scaf3.1686
evm.TU.Scaf2.1585
evm.TU.Scaf2.434
evm.TU.Scaf1.2860
evm.TU.Scaf1.2756
evm.TU.Scaf1.2243_evm.TU.Scaf1.2244
evm.TU.Scaf4.2370
evm.TU.Scaf1.2888
evm.TU.Scaf10.1585
evm.TU.Scaf2.818
evm.TU.Scaf5.743
evm.TU.Scaf10.996
evm.TU.Scaf4.2047
evm.TU.Scaf8.1480
evm.TU.Scaf6.384
evm.TU.Scaf7.160
evm.TU.Scaf4.1848
evm.TU.Scaf4.677
evm.TU.Scaf3.2231
evm.TU.Scaf1.82
evm.TU.Scaf3.1153
evm.TU.Scaf3.2268
evm.TU.Scaf9.339
evm.TU.Scaf3.50
evm.TU.Scaf51.14
evm.TU.Scaf3.1390
evm.TU.Scaf9.1050
evm.TU.Scaf8.256
evm.TU.Scaf9.1174
evm.TU.Scaf1.2369
evm.TU.Scaf10.481
evm.TU.Scaf6.566
evm.TU.Scaf1.2133
evm.TU.Scaf6.277
evm.TU.Scaf1.620
evm.TU.Scaf6.2681
evm.TU.Scaf2.869
evm.TU.Scaf1.1489
evm.TU.Scaf6.360
evm.TU.Scaf10.1398
MSTRG.76415
evm.TU.Scaf3.2671
evm.TU.Scaf3.2397
evm.TU.Scaf4.2169
evm.TU.Scaf6.1868
evm.TU.Scaf5.764
evm.TU.Scaf3.592
evm.TU.Scaf4.475
evm.TU.Scaf9.1435
evm.TU.Scaf7.1186
evm.TU.Scaf4.1492
evm.TU.Scaf6.2078
evm.TU.Scaf5.502
evm.TU.Scaf10.2477
evm.TU.Scaf6.1864
evm.TU.Scaf1.1139
evm.TU.Scaf4.2544
evm.TU.Scaf6.107
evm.TU.Scaf4.2755
evm.TU.Scaf10.1710
evm.TU.Scaf3.2844_evm.TU.Scaf3.2845
evm.TU.Scaf4.2253
evm.TU.Scaf6.1939
evm.TU.Scaf4.563
evm.TU.Scaf10.521
evm.TU.Scaf1.2766
evm.TU.Scaf3.2568
evm.TU.Scaf3.620
evm.TU.Scaf10.2582
evm.TU.Scaf6.603
evm.TU.Scaf10.2345
evm.TU.Scaf9.1591
evm.TU.Scaf2.1886
evm.TU.Scaf3.2461
evm.TU.Scaf5.464
evm.TU.Scaf3.2534
evm.TU.Scaf2.139
evm.TU.Scaf2.1735
evm.TU.Scaf10.1381
evm.TU.Scaf1.1509
evm.TU.Scaf4.2273
evm.TU.Scaf3.2513
evm.TU.Scaf217.2
evm.TU.Scaf2.1090
evm.TU.Scaf6.1615
evm.TU.Scaf9.1364
evm.TU.Scaf3.679
evm.TU.Scaf1.2325
evm.TU.Scaf10.1082
evm.TU.Scaf10.900
evm.TU.Scaf2.278
evm.TU.Scaf3.2405
evm.TU.Scaf1.927
evm.TU.Scaf3.2219
evm.TU.Scaf6.2682
evm.TU.Scaf4.1612
evm.TU.Scaf3.1059
evm.TU.Scaf4.1286
evm.TU.Scaf3.516
evm.TU.Scaf1.1732
evm.TU.Scaf1.943
evm.TU.Scaf3.2236
evm.TU.Scaf4.946
evm.TU.Scaf1.2884
evm.TU.Scaf10.2483
evm.TU.Scaf2.488
evm.TU.Scaf1.2144
evm.TU.Scaf6.1400
evm.TU.Scaf10.939
evm.TU.Scaf1.2798
evm.TU.Scaf6.2896
evm.TU.Scaf4.2743
evm.TU.Scaf2.1287
evm.TU.Scaf3.2097
evm.TU.Scaf10.464
evm.TU.Scaf3.1075
evm.TU.Scaf1.2524
evm.TU.Scaf111.1
evm.TU.Scaf9.678
evm.TU.Scaf6.822
evm.TU.Scaf5.1126
evm.TU.Scaf3.1340
evm.TU.Scaf3.1070
evm.TU.Scaf4.2271
evm.TU.Scaf9.1365
evm.TU.Scaf10.2251
evm.TU.Scaf4.2247
evm.TU.Scaf1.1100
evm.TU.Scaf10.1943
evm.TU.Scaf10.2010
evm.TU.Scaf6.1897
evm.TU.Scaf7.1456
evm.TU.Scaf4.2432
evm.TU.Scaf4.811
evm.TU.Scaf1.1591
evm.TU.Scaf4.2615
evm.TU.Scaf1.798
evm.TU.Scaf6.2295
evm.TU.Scaf8.437
evm.TU.Scaf3.1910
evm.TU.Scaf6.173
evm.TU.Scaf4.552
evm.TU.Scaf4.867
evm.TU.Scaf10.1467
evm.TU.Scaf3.2415
evm.TU.Scaf3.2355
evm.TU.Scaf9.1460
evm.TU.Scaf4.2099
evm.TU.Scaf2.1285
evm.TU.Scaf2.219
evm.TU.Scaf9.1730
evm.TU.Scaf4.326
evm.TU.Scaf6.1923
evm.TU.Scaf4.1782
evm.TU.Scaf6.404
evm.TU.Scaf5.350
evm.TU.Scaf2.1175
evm.TU.Scaf3.2154
evm.TU.Scaf3.2507
evm.TU.Scaf4.874
evm.TU.Scaf3.2125
evm.TU.Scaf1.898
evm.TU.Scaf4.548
evm.TU.Scaf3.1373
evm.TU.Scaf3.993
evm.TU.Scaf3.719
evm.TU.Scaf1.697
evm.TU.Scaf9.835
evm.TU.Scaf8.1085
evm.TU.Scaf10.2182
evm.TU.Scaf1.1620
evm.TU.Scaf10.2198
evm.TU.Scaf5.663
evm.TU.Scaf1.501
evm.TU.Scaf7.997
evm.TU.Scaf10.289
evm.TU.Scaf1.2252
evm.TU.Scaf3.236
evm.TU.Scaf4.2309
evm.TU.Scaf4.847
evm.TU.Scaf4.283
evm.TU.Scaf1.397
evm.TU.Scaf8.1613
evm.TU.Scaf6.607
evm.TU.Scaf1.2639
evm.TU.Scaf10.885
evm.TU.Scaf3.2675
evm.TU.Scaf3.767
evm.TU.Scaf7.899
evm.TU.Scaf1.2340
evm.TU.Scaf6.207
evm.TU.Scaf3.1626
evm.TU.Scaf10.1261
evm.TU.Scaf6.2030
evm.TU.Scaf6.1285
evm.TU.Scaf1.2430
evm.TU.Scaf10.1646
evm.TU.Scaf7.1744
evm.TU.Scaf9.1235
evm.TU.Scaf5.669
evm.TU.Scaf2.1314
evm.TU.Scaf3.502
evm.TU.Scaf6.2493
evm.TU.Scaf10.919
evm.TU.Scaf3.494
evm.TU.Scaf10.272
evm.TU.Scaf6.280
evm.TU.Scaf3.2082
evm.TU.Scaf7.1466
evm.TU.Scaf1.378
evm.TU.Scaf7.1669
evm.TU.Scaf7.1710
evm.TU.Scaf6.1264
evm.TU.Scaf6.1672
evm.TU.Scaf1.1581
MSTRG.78541
evm.TU.Scaf6.1942
evm.TU.Scaf5.1232
evm.TU.Scaf7.34
evm.TU.Scaf6.772
evm.TU.Scaf3.2119
evm.TU.Scaf1.774
evm.TU.Scaf4.2765
evm.TU.Scaf2.1563
evm.TU.Scaf10.1170
evm.TU.Scaf3.2466
evm.TU.Scaf2.867
evm.TU.Scaf2.543
evm.TU.Scaf3.1954
evm.TU.Scaf4.843
evm.TU.Scaf6.1739
evm.TU.Scaf3.1583
evm.TU.Scaf10.411
evm.TU.Scaf1.2159
evm.TU.Scaf5.644
evm.TU.Scaf6.1588
evm.TU.Scaf4.848
evm.TU.Scaf9.632
evm.TU.Scaf1.3250
evm.TU.Scaf1.2768
evm.TU.Scaf3.768
evm.TU.Scaf4.2025
evm.TU.Scaf3.117
evm.TU.Scaf2.768
evm.TU.Scaf9.341
evm.TU.Scaf4.1233
evm.TU.Scaf3.713
evm.TU.Scaf5.655
evm.TU.Scaf1.2828
evm.TU.Scaf5.95
evm.TU.Scaf2.82
evm.TU.Scaf4.2367
evm.TU.Scaf6.1580
evm.TU.Scaf4.2710
evm.TU.Scaf4.264
evm.TU.Scaf2.1575
evm.TU.Scaf3.1670
evm.TU.Scaf3.1959
evm.TU.Scaf2.1977
evm.TU.Scaf2.504
evm.TU.Scaf4.2722
evm.TU.Scaf3.1109
evm.TU.Scaf2.572
evm.TU.Scaf9.1688
evm.TU.Scaf10.2214
evm.TU.Scaf1.1856
evm.TU.Scaf4.1709
evm.TU.Scaf4.1704
evm.TU.Scaf1.699
evm.TU.Scaf2.1086
evm.TU.Scaf6.2752
evm.TU.Scaf10.108
evm.TU.Scaf5.611
evm.TU.Scaf1.2359
evm.TU.Scaf1.3021
evm.TU.Scaf1.2669
evm.TU.Scaf3.840
evm.TU.Scaf6.2373
evm.TU.Scaf10.2596
evm.TU.Scaf7.1394
evm.TU.Scaf10.89
evm.TU.Scaf4.983
evm.TU.Scaf1.847
evm.TU.Scaf2.738
evm.TU.Scaf2.1959
evm.TU.Scaf1.1515
evm.TU.Scaf10.2527
evm.TU.Scaf2.1327
evm.TU.Scaf3.1471
evm.TU.Scaf6.1678
evm.TU.Scaf6.2844
evm.TU.Scaf6.1872
evm.TU.Scaf8.407
evm.TU.Scaf2.1326
evm.TU.Scaf2.536
evm.TU.Scaf10.2411
evm.TU.Scaf7.231
evm.TU.Scaf1.207
evm.TU.Scaf6.475
evm.TU.Scaf4.2109
evm.TU.Scaf4.1972
evm.TU.Scaf9.1051
evm.TU.Scaf1.1884
evm.TU.Scaf2.1634
evm.TU.Scaf3.1463_evm.TU.Scaf3.1464
evm.TU.Scaf6.2877
evm.TU.Scaf6.394
evm.TU.Scaf1.2948
evm.TU.Scaf6.2776
evm.TU.Scaf10.2023
evm.TU.Scaf10.1986
evm.TU.Scaf6.2366
evm.TU.Scaf6.3350
evm.TU.Scaf8.1001
evm.TU.Scaf10.624
evm.TU.Scaf10.93
evm.TU.Scaf1.1682
evm.TU.Scaf9.2405
evm.TU.Scaf5.1031
evm.TU.Scaf1.1274
evm.TU.Scaf6.704
evm.TU.Scaf9.573
evm.TU.Scaf9.1173
evm.TU.Scaf3.1166
evm.TU.Scaf3.1604
evm.TU.Scaf3.183
evm.TU.Scaf3.2431
evm.TU.Scaf7.707
evm.TU.Scaf1.2203
evm.TU.Scaf3.2139
evm.TU.Scaf4.462
evm.TU.Scaf3.665
evm.TU.Scaf9.89
evm.TU.Scaf3.1654
evm.TU.Scaf2.1221
evm.TU.Scaf1.1902
evm.TU.Scaf3.426
evm.TU.Scaf6.58
evm.TU.Scaf9.1756
evm.TU.Scaf4.2520
evm.TU.Scaf4.2792
evm.TU.Scaf6.783
evm.TU.Scaf7.1517
evm.TU.Scaf2.1276
evm.TU.Scaf10.140
evm.TU.Scaf3.1514
evm.TU.Scaf4.2245
evm.TU.Scaf1.2391
evm.TU.Scaf3.1606
evm.TU.Scaf4.1502
evm.TU.Scaf4.2468
evm.TU.Scaf6.812
evm.TU.Scaf1.185
evm.TU.Scaf6.572
evm.TU.Scaf3.1021
evm.TU.Scaf6.2127
evm.TU.Scaf3.81
evm.TU.Scaf2.144
evm.TU.Scaf10.2167
evm.TU.Scaf9.340
evm.TU.Scaf7.1518
evm.TU.Scaf4.276
evm.TU.Scaf6.3056
evm.TU.Scaf6.1062
evm.TU.Scaf1.104
evm.TU.Scaf6.2533
evm.TU.Scaf3.1298
evm.TU.Scaf7.706
MSTRG.38283
evm.TU.Scaf10.1183
evm.TU.Scaf4.2835
evm.TU.Scaf6.2122
evm.TU.Scaf4.34
evm.TU.Scaf7.1609
evm.TU.Scaf4.2698
evm.TU.Scaf3.2480
evm.TU.Scaf6.2722
evm.TU.Scaf9.355
evm.TU.Scaf1.926
evm.TU.Scaf2.383
evm.TU.Scaf1.132
evm.TU.Scaf1.753
evm.TU.Scaf3.20
evm.TU.Scaf1.1188
evm.TU.Scaf1.1015
evm.TU.Scaf3.3261
evm.TU.Scaf7.381
evm.TU.Scaf4.741
evm.TU.Scaf1.2761
evm.TU.Scaf3.1764
evm.TU.Scaf3.1613
evm.TU.Scaf3.2452
evm.TU.Scaf6.308
evm.TU.Scaf6.438
evm.TU.Scaf4.2708
evm.TU.Scaf4.1691
evm.TU.Scaf1.1622
evm.TU.Scaf3.884
evm.TU.Scaf4.1406
evm.TU.Scaf7.1566
MSTRG.75782
evm.TU.Scaf6.578
evm.TU.Scaf4.2398
evm.TU.Scaf3.156
evm.TU.Scaf3.1991
evm.TU.Scaf2.48
evm.TU.Scaf4.2622
evm.TU.Scaf10.983
evm.TU.Scaf10.106
evm.TU.Scaf2.509
evm.TU.Scaf10.224
evm.TU.Scaf4.1069
evm.TU.Scaf7.1494
evm.TU.Scaf3.1477
evm.TU.Scaf4.339
evm.TU.Scaf6.2256
evm.TU.Scaf2.1878
MSTRG.43940
evm.TU.Scaf7.1645_evm.TU.Scaf7.1646
evm.TU.Scaf3.1519
evm.TU.Scaf6.1793
MSTRG.56011
evm.TU.Scaf10.1334
evm.TU.Scaf10.1938
evm.TU.Scaf4.437
evm.TU.Scaf5.1287
evm.TU.Scaf6.2917
evm.TU.Scaf1.2162
evm.TU.Scaf2.408_evm.TU.Scaf2.409
evm.TU.Scaf4.1131
evm.TU.Scaf4.1028
evm.TU.Scaf4.2690
evm.TU.Scaf6.2429
evm.TU.Scaf10.580
evm.TU.Scaf10.1314
evm.TU.Scaf1.1135
evm.TU.Scaf5.536
evm.TU.Scaf3.2407
evm.TU.Scaf1.619
evm.TU.Scaf6.2869
evm.TU.Scaf9.871
evm.TU.Scaf156.7
evm.TU.Scaf2.971
evm.TU.Scaf3.1942
evm.TU.Scaf4.1491
evm.TU.Scaf1.1427
evm.TU.Scaf9.22
evm.TU.Scaf3.3
evm.TU.Scaf7.1118
evm.TU.Scaf1.1486
evm.TU.Scaf1.1749
evm.TU.Scaf10.559
evm.TU.Scaf3.2662
evm.TU.Scaf3.3363
evm.TU.Scaf1.1393
evm.TU.Scaf9.1145
evm.TU.Scaf2.378
evm.TU.Scaf6.579
evm.TU.Scaf7.671
evm.TU.Scaf10.2285
evm.TU.Scaf2.277
evm.TU.Scaf7.490
evm.TU.Scaf3.883
evm.TU.Scaf1.2613
evm.TU.Scaf263.2
evm.TU.Scaf7.1513
evm.TU.Scaf2.229
evm.TU.Scaf1.2056
evm.TU.Scaf4.474
evm.TU.Scaf9.584
evm.TU.Scaf1.1839
evm.TU.Scaf3.2399
evm.TU.Scaf3.2232
evm.TU.Scaf3.2615
evm.TU.Scaf6.137
evm.TU.Scaf9.1653
evm.TU.Scaf10.2594
evm.TU.Scaf6.595
evm.TU.Scaf7.716
evm.TU.Scaf3.2296
evm.TU.Scaf7.1858
evm.TU.Scaf2.1113
evm.TU.Scaf10.2333
evm.TU.Scaf10.2162
evm.TU.Scaf3.1615
evm.TU.Scaf1.1150
evm.TU.Scaf7.1814
evm.TU.Scaf3.2448
evm.TU.Scaf10.1624
evm.TU.Scaf5.164
evm.TU.Scaf9.1189
evm.TU.Scaf10.618
evm.TU.Scaf10.792
evm.TU.Scaf4.2001
evm.TU.Scaf10.756
evm.TU.Scaf5.263
evm.TU.Scaf3.1207
evm.TU.Scaf6.845
evm.TU.Scaf6.1061
evm.TU.Scaf1.915
evm.TU.Scaf10.353
evm.TU.Scaf2.61
evm.TU.Scaf4.1084
evm.TU.Scaf1.257
evm.TU.Scaf3.228
evm.TU.Scaf8.894
evm.TU.Scaf3.2120
evm.TU.Scaf1.427
evm.TU.Scaf3.63
evm.TU.Scaf7.1838
evm.TU.Scaf7.1258
evm.TU.Scaf1.930
evm.TU.Scaf2.850
evm.TU.Scaf4.2626
evm.TU.Scaf2.1570
evm.TU.Scaf10.747
evm.TU.Scaf3.1405
evm.TU.Scaf4.243
evm.TU.Scaf3.1020_evm.TU.Scaf3.1019
evm.TU.Scaf7.1399
evm.TU.Scaf1.1746
evm.TU.Scaf5.58
evm.TU.Scaf10.798
evm.TU.Scaf9.1380
evm.TU.Scaf6.1680
evm.TU.Scaf6.655
evm.TU.Scaf3.2381
evm.TU.Scaf1.2276
evm.TU.Scaf4.2586
evm.TU.Scaf3.650
evm.TU.Scaf7.1398
evm.TU.Scaf1.765
evm.TU.Scaf1.2205_evm.TU.Scaf1.2206
evm.TU.Scaf8.1029
evm.TU.Scaf6.2611
evm.TU.Scaf10.1263
evm.TU.Scaf10.2759
MSTRG.79412
evm.TU.Scaf7.1450
evm.TU.Scaf6.3000
evm.TU.Scaf1.775
evm.TU.Scaf1.1989
evm.TU.Scaf9.1377
evm.TU.Scaf6.2602
evm.TU.Scaf2.1824
evm.TU.Scaf3.1834
evm.TU.Scaf2.1764
evm.TU.Scaf1.657
evm.TU.Scaf9.1178
evm.TU.Scaf6.1628
evm.TU.Scaf3.257
evm.TU.Scaf9.1436
evm.TU.Scaf4.1074
evm.TU.Scaf7.1198
evm.TU.Scaf6.1123
evm.TU.Scaf3.2013
evm.TU.Scaf4.175
evm.TU.Scaf3.1382
evm.TU.Scaf9.867
evm.TU.Scaf3.2484
evm.TU.Scaf3.91
evm.TU.Scaf1.2427
evm.TU.Scaf185.1
evm.TU.Scaf3.1218
evm.TU.Scaf10.2479
evm.TU.Scaf4.2275
evm.TU.Scaf4.1130
evm.TU.Scaf6.2888
evm.TU.Scaf7.1480
evm.TU.Scaf10.1701
evm.TU.Scaf1.1759
evm.TU.Scaf1.1005
evm.TU.Scaf7.1819
evm.TU.Scaf1.2880
evm.TU.Scaf3.2187
evm.TU.Scaf1.719
evm.TU.Scaf2.1227
evm.TU.Scaf10.556
evm.TU.Scaf1.2673
evm.TU.Scaf6.580
evm.TU.Scaf2.887
evm.TU.Scaf7.247
evm.TU.Scaf6.2214
evm.TU.Scaf1.1803
evm.TU.Scaf4.469
evm.TU.Scaf4.230
evm.TU.Scaf3.2644
evm.TU.Scaf3.2555
evm.TU.Scaf6.591
evm.TU.Scaf8.971
evm.TU.Scaf1.3005
evm.TU.Scaf2.77
evm.TU.Scaf4.509
evm.TU.Scaf6.403
evm.TU.Scaf10.1741
evm.TU.Scaf4.2290
evm.TU.Scaf3.301
evm.TU.Scaf10.285
evm.TU.Scaf2.468
evm.TU.Scaf1.1229
evm.TU.Scaf10.9
evm.TU.Scaf9.1793
evm.TU.Scaf6.470
evm.TU.Scaf7.627
evm.TU.Scaf3.2253
evm.TU.Scaf3.576
evm.TU.Scaf4.2403
evm.TU.Scaf4.1816
evm.TU.Scaf2.1340
evm.TU.Scaf6.260
evm.TU.Scaf5.289
evm.TU.Scaf2.599
evm.TU.Scaf9.624
evm.TU.Scaf3.2523
evm.TU.Scaf1.1244
evm.TU.Scaf10.1987
evm.TU.Scaf3.406
evm.TU.Scaf1.2145
evm.TU.Scaf4.1399
evm.TU.Scaf1.2435
evm.TU.Scaf3.2216
evm.TU.Scaf9.1860
evm.TU.Scaf4.2717
evm.TU.Scaf2.114
evm.TU.Scaf7.1135
evm.TU.Scaf3.557
evm.TU.Scaf9.2344
evm.TU.Scaf10.1901
evm.TU.Scaf3.2054
evm.TU.Scaf3.2753
evm.TU.Scaf4.1501
evm.TU.Scaf4.959
evm.TU.Scaf6.2054
evm.TU.Scaf4.2102
evm.TU.Scaf4.1824
evm.TU.Scaf6.2285
evm.TU.Scaf6.1374
evm.TU.Scaf173.3
evm.TU.Scaf7.1840
evm.TU.Scaf4.2731
evm.TU.Scaf10.1328
evm.TU.Scaf10.2283
evm.TU.Scaf10.1310
evm.TU.Scaf4.2206
evm.TU.Scaf3.1539
evm.TU.Scaf6.2029
evm.TU.Scaf4.2507
evm.TU.Scaf1.1978
evm.TU.Scaf10.774
evm.TU.Scaf4.1522
evm.TU.Scaf8.965
evm.TU.Scaf5.451
evm.TU.Scaf9.965
evm.TU.Scaf1.1488
evm.TU.Scaf3.1571
evm.TU.Scaf4.2785
evm.TU.Scaf10.2787
evm.TU.Scaf2.592
evm.TU.Scaf9.891
evm.TU.Scaf2.822
evm.TU.Scaf10.1463
evm.TU.Scaf9.641
evm.TU.Scaf5.510
evm.TU.Scaf6.1866
evm.TU.Scaf10.1933
evm.TU.Scaf10.345
evm.TU.Scaf3.1313
evm.TU.Scaf4.2276
evm.TU.Scaf9.1400
evm.TU.Scaf1.1471
evm.TU.Scaf4.1815
evm.TU.Scaf8.1433
evm.TU.Scaf8.2737
evm.TU.Scaf9.315
evm.TU.Scaf9.1803
evm.TU.Scaf3.59
evm.TU.Scaf4.2825
evm.TU.Scaf1.736
evm.TU.Scaf10.2540
evm.TU.Scaf1.519
evm.TU.Scaf4.1251
evm.TU.Scaf6.2919
evm.TU.Scaf1.1250
evm.TU.Scaf3.1150
evm.TU.Scaf2.1918
evm.TU.Scaf9.1121
evm.TU.Scaf3.1119
MSTRG.54967
evm.TU.Scaf6.2097
evm.TU.Scaf1.1453
evm.TU.Scaf2.578
evm.TU.Scaf3.2588
evm.TU.Scaf10.552
evm.TU.Scaf2.2388
evm.TU.Scaf10.1742
evm.TU.Scaf4.2715
evm.TU.Scaf4.1412
evm.TU.Scaf3.617
evm.TU.Scaf1.1284
evm.TU.Scaf6.696
evm.TU.Scaf9.579
evm.TU.Scaf1.40
evm.TU.Scaf4.2251
evm.TU.Scaf6.1836
evm.TU.Scaf10.2117
evm.TU.Scaf6.219
evm.TU.Scaf3.1527
evm.TU.Scaf5.595
evm.TU.Scaf10.866
evm.TU.Scaf3.2210
evm.TU.Scaf3.147
evm.TU.Scaf3.2019
evm.TU.Scaf2.1122
evm.TU.Scaf7.856
evm.TU.Scaf1.1391
evm.TU.Scaf9.2158
evm.TU.Scaf6.1286
evm.TU.Scaf1.1220
evm.TU.Scaf9.669
evm.TU.Scaf6.2576
evm.TU.Scaf4.1738
evm.TU.Scaf3.18
evm.TU.Scaf9.501
evm.TU.Scaf10.1060
evm.TU.Scaf1.2306
evm.TU.Scaf2.386
evm.TU.Scaf1.319
evm.TU.Scaf6.2769
evm.TU.Scaf8.985
evm.TU.Scaf4.567
evm.TU.Scaf6.1139
evm.TU.Scaf4.1466
evm.TU.Scaf1.1672
evm.TU.Scaf3.648
evm.TU.Scaf7.981
evm.TU.Scaf2.334_evm.TU.Scaf2.335
evm.TU.Scaf1.1117
evm.TU.Scaf5.341
evm.TU.Scaf10.2402
evm.TU.Scaf1.1659
evm.TU.Scaf1.1487
evm.TU.Scaf10.259
evm.TU.Scaf10.322
evm.TU.Scaf6.2559
evm.TU.Scaf1.1843
evm.TU.Scaf3.2631
evm.TU.Scaf6.2399
evm.TU.Scaf8.930
evm.TU.Scaf1.963
evm.TU.Scaf5.73
evm.TU.Scaf10.910
evm.TU.Scaf4.1403
evm.TU.Scaf6.163
evm.TU.Scaf3.52
evm.TU.Scaf6.1609
evm.TU.Scaf3.704
evm.TU.Scaf10.2237
evm.TU.Scaf3.381
evm.TU.Scaf1.889
evm.TU.Scaf1.1904
evm.TU.Scaf1.1578
evm.TU.Scaf3.2470
evm.TU.Scaf10.1260
evm.TU.Scaf4.2470
evm.TU.Scaf3.1565
evm.TU.Scaf7.1687
evm.TU.Scaf4.2138
evm.TU.Scaf1.1136
evm.TU.Scaf10.585
evm.TU.Scaf4.1771
evm.TU.Scaf9.1609
evm.TU.Scaf4.2756
evm.TU.Scaf9.1317
evm.TU.Scaf4.790
evm.TU.Scaf10.28
evm.TU.Scaf3.1076
evm.TU.Scaf6.3318
evm.TU.Scaf3.2539
MSTRG.39338
evm.TU.Scaf10.1869
evm.TU.Scaf6.1503
evm.TU.Scaf3.312
evm.TU.Scaf4.180
evm.TU.Scaf10.876
evm.TU.Scaf7.1775
evm.TU.Scaf10.388
evm.TU.Scaf3.2620
evm.TU.Scaf3.726
evm.TU.Scaf6.261
evm.TU.Scaf4.623
evm.TU.Scaf2.1908
evm.TU.Scaf7.1449
evm.TU.Scaf2.1171
evm.TU.Scaf6.33
evm.TU.Scaf1.2225
evm.TU.Scaf1.656
evm.TU.Scaf6.683
evm.TU.Scaf6.2572
evm.TU.Scaf2.1740
evm.TU.Scaf9.1593
evm.TU.Scaf3.2445
evm.TU.Scaf7.1040
evm.TU.Scaf6.836
evm.TU.Scaf4.2148
evm.TU.Scaf9.120
evm.TU.Scaf7.1788
evm.TU.Scaf1.2230
evm.TU.Scaf1.539
evm.TU.Scaf5.1133
evm.TU.Scaf2.1251
evm.TU.Scaf6.1149
evm.TU.Scaf2.1309
evm.TU.Scaf3.1188
evm.TU.Scaf1.1141
evm.TU.Scaf162.1
evm.TU.Scaf2.1712
evm.TU.Scaf5.1717
evm.TU.Scaf6.2284
evm.TU.Scaf6.2718
evm.TU.Scaf7.1614
evm.TU.Scaf4.179
evm.TU.Scaf9.631
evm.TU.Scaf1.2966_evm.TU.Scaf1.2967
evm.TU.Scaf10.507
evm.TU.Scaf2.1138
evm.TU.Scaf6.2296
evm.TU.Scaf2.1932
evm.TU.Scaf2.705
evm.TU.Scaf51.1
evm.TU.Scaf3.1189
evm.TU.Scaf3.464
evm.TU.Scaf1.794
evm.TU.Scaf1.1768
evm.TU.Scaf6.2017
evm.TU.Scaf126.7
evm.TU.Scaf9.334
evm.TU.Scaf7.220
evm.TU.Scaf7.194
evm.TU.Scaf3.652
evm.TU.Scaf10.2327
evm.TU.Scaf6.816
evm.TU.Scaf5.613
evm.TU.Scaf5.668
evm.TU.Scaf6.888
evm.TU.Scaf4.2574
MSTRG.76222
evm.TU.Scaf10.2302
evm.TU.Scaf9.629
evm.TU.Scaf6.3008
evm.TU.Scaf1.666
evm.TU.Scaf5.133
evm.TU.Scaf4.1822
evm.TU.Scaf1.339
evm.TU.Scaf4.1192
evm.TU.Scaf3.567
evm.TU.Scaf8.1109
evm.TU.Scaf9.110
evm.TU.Scaf6.868
evm.TU.Scaf3.2093
evm.TU.Scaf10.1155
evm.TU.Scaf10.1733
evm.TU.Scaf4.2501
evm.TU.Scaf4.2732
evm.TU.Scaf10.1488
evm.TU.Scaf6.466
evm.TU.Scaf7.2568
evm.TU.Scaf10.933
evm.TU.Scaf6.435
evm.TU.Scaf6.2512
evm.TU.Scaf1.1026
evm.TU.Scaf1.1198
evm.TU.Scaf7.1469
evm.TU.Scaf4.670
evm.TU.Scaf4.3371
evm.TU.Scaf10.1754
evm.TU.Scaf6.2949
evm.TU.Scaf3.724
evm.TU.Scaf1.1059
evm.TU.Scaf5.594
evm.TU.Scaf1.1161
evm.TU.Scaf2.1617
evm.TU.Scaf3.2877
evm.TU.Scaf6.373
evm.TU.Scaf1.1016
evm.TU.Scaf2.624
evm.TU.Scaf1.1797
evm.TU.Scaf9.1122
evm.TU.Scaf9.618
evm.TU.Scaf156.4
evm.TU.Scaf3.515
evm.TU.Scaf3.1073
evm.TU.Scaf10.2609
evm.TU.Scaf10.1638
evm.TU.Scaf6.1624
evm.TU.Scaf2.1261
evm.TU.Scaf7.1374
evm.TU.Scaf1.2337
evm.TU.Scaf3.1763
evm.TU.Scaf6.569
evm.TU.Scaf10.250
evm.TU.Scaf3.1720
evm.TU.Scaf7.391
evm.TU.Scaf10.2523
evm.TU.Scaf2.720
evm.TU.Scaf2.535
evm.TU.Scaf3.2619
evm.TU.Scaf2.1414
evm.TU.Scaf1.3062
evm.TU.Scaf4.2528
evm.TU.Scaf9.1794
evm.TU.Scaf9.96
evm.TU.Scaf4.2097
evm.TU.Scaf3.915
evm.TU.Scaf7.675
evm.TU.Scaf10.1326
evm.TU.Scaf3.813
evm.TU.Scaf5.453
evm.TU.Scaf8.342
evm.TU.Scaf3.564
evm.TU.Scaf1.1717
evm.TU.Scaf6.795
evm.TU.Scaf9.531
evm.TU.Scaf4.700
MSTRG.36404
evm.TU.Scaf3.2326
evm.TU.Scaf6.606
MSTRG.51171
MSTRG.53011
evm.TU.Scaf3.1897
evm.TU.Scaf3.1139
evm.TU.Scaf5.790
evm.TU.Scaf3.1504
evm.TU.Scaf10.178
evm.TU.Scaf2.1342
evm.TU.Scaf6.215
evm.TU.Scaf1.109
evm.TU.Scaf6.1618
evm.TU.Scaf3.2346
evm.TU.Scaf10.612
evm.TU.Scaf10.222
evm.TU.Scaf10.1006
evm.TU.Scaf4.3387
evm.TU.Scaf2.787
evm.TU.Scaf3.721
evm.TU.Scaf3.1185
evm.TU.Scaf2.1267
evm.TU.Scaf8.67
evm.TU.Scaf10.452
evm.TU.Scaf6.1943
evm.TU.Scaf1.2661
evm.TU.Scaf7.1284
evm.TU.Scaf9.1608
evm.TU.Scaf4.2363
evm.TU.Scaf6.2887
evm.TU.Scaf4.1812
evm.TU.Scaf1.983
evm.TU.Scaf1.2013
evm.TU.Scaf3.2509
evm.TU.Scaf4.950
evm.TU.Scaf10.1272
evm.TU.Scaf10.2144
evm.TU.Scaf4.1191
evm.TU.Scaf10.1107
evm.TU.Scaf6.2392
evm.TU.Scaf2.655
evm.TU.Scaf9.1149
evm.TU.Scaf2.1747
evm.TU.Scaf10.271
evm.TU.Scaf4.1129
evm.TU.Scaf1.2270
evm.TU.Scaf4.2783
evm.TU.Scaf6.781
evm.TU.Scaf9.1048
evm.TU.Scaf6.402
evm.TU.Scaf3.2436
evm.TU.Scaf1.2886
evm.TU.Scaf10.1270
evm.TU.Scaf2.815_evm.TU.Scaf2.816
evm.TU.Scaf2.1257
evm.TU.Scaf4.652
evm.TU.Scaf1.1192
evm.TU.Scaf10.985
evm.TU.Scaf9.2381
evm.TU.Scaf6.2759
evm.TU.Scaf10.467
evm.TU.Scaf2.1667
evm.TU.Scaf6.2623
evm.TU.Scaf6.153
evm.TU.Scaf5.167
evm.TU.Scaf4.1371
evm.TU.Scaf3.786
evm.TU.Scaf3.1442
evm.TU.Scaf7.1971
evm.TU.Scaf5.496
evm.TU.Scaf4.130
evm.TU.Scaf4.679
evm.TU.Scaf10.1032
evm.TU.Scaf1.2481
evm.TU.Scaf10.1405
evm.TU.Scaf5.1009
evm.TU.Scaf9.1792
evm.TU.Scaf1.253
evm.TU.Scaf6.770
evm.TU.Scaf4.2429
evm.TU.Scaf4.1977
evm.TU.Scaf2.1720
evm.TU.Scaf2.20
evm.TU.Scaf1.1233
evm.TU.Scaf6.1708
evm.TU.Scaf10.2564
evm.TU.Scaf1.2006
evm.TU.Scaf7.710
evm.TU.Scaf9.1734
evm.TU.Scaf6.2618
evm.TU.Scaf5.830
evm.TU.Scaf3.87
evm.TU.Scaf6.41
evm.TU.Scaf5.1137
evm.TU.Scaf2.1358
evm.TU.Scaf5.352
evm.TU.Scaf2.1239
evm.TU.Scaf6.2336
evm.TU.Scaf6.2117
evm.TU.Scaf4.1387
evm.TU.Scaf6.2820
evm.TU.Scaf2.1024
evm.TU.Scaf3.345
evm.TU.Scaf7.1524
evm.TU.Scaf1.970
evm.TU.Scaf1.1794
evm.TU.Scaf3.1380
evm.TU.Scaf3.116
evm.TU.Scaf4.2571
evm.TU.Scaf3.82
evm.TU.Scaf10.1871
evm.TU.Scaf2.1826
evm.TU.Scaf6.3366
evm.TU.Scaf4.2415
evm.TU.Scaf1.1435
evm.TU.Scaf2.326
evm.TU.Scaf3.959
evm.TU.Scaf3.168
evm.TU.Scaf1.1028
evm.TU.Scaf3.2517
evm.TU.Scaf3.1196
evm.TU.Scaf7.1757
evm.TU.Scaf4.1082
evm.TU.Scaf4.1968
evm.TU.Scaf3.2754
evm.TU.Scaf5.732
evm.TU.Scaf6.419
evm.TU.Scaf4.1539
evm.TU.Scaf4.2133
evm.TU.Scaf9.54
evm.TU.Scaf10.478
evm.TU.Scaf10.751
evm.TU.Scaf4.1710
evm.TU.Scaf2.785
evm.TU.Scaf7.1468
evm.TU.Scaf10.490
evm.TU.Scaf1.2821
evm.TU.Scaf1.1885
evm.TU.Scaf4.996
evm.TU.Scaf7.393
evm.TU.Scaf9.1808
evm.TU.Scaf9.1104
evm.TU.Scaf10.840
evm.TU.Scaf7.1155
evm.TU.Scaf1.1365
evm.TU.Scaf1.2353
evm.TU.Scaf10.2739
evm.TU.Scaf1.1832
evm.TU.Scaf1.2532
evm.TU.Scaf5.136
evm.TU.Scaf3.2028
evm.TU.Scaf2.1947
evm.TU.Scaf5.77
evm.TU.Scaf2.1044
evm.TU.Scaf3.325
evm.TU.Scaf1.2495
evm.TU.Scaf4.384
evm.TU.Scaf3.2083
evm.TU.Scaf6.2236
evm.TU.Scaf1.2749
evm.TU.Scaf10.2475
evm.TU.Scaf2.60
evm.TU.Scaf5.1103
evm.TU.Scaf2.1115
evm.TU.Scaf3.2983
evm.TU.Scaf9.2697
evm.TU.Scaf3.77
evm.TU.Scaf3.1093
evm.TU.Scaf6.2210
evm.TU.Scaf10.1242
evm.TU.Scaf8.935
evm.TU.Scaf2.1910
evm.TU.Scaf2.395
evm.TU.Scaf1.2428
evm.TU.Scaf8.1604
evm.TU.Scaf3.1952
evm.TU.Scaf6.2259
evm.TU.Scaf4.2262
evm.TU.Scaf5.71
evm.TU.Scaf6.633
evm.TU.Scaf4.2711
evm.TU.Scaf5.276
evm.TU.Scaf10.428
evm.TU.Scaf1.2616
evm.TU.Scaf1.2140
evm.TU.Scaf3.2788
evm.TU.Scaf4.2235
evm.TU.Scaf6.1422
MSTRG.20329
evm.TU.Scaf2.1679
evm.TU.Scaf10.194
evm.TU.Scaf3.2842
evm.TU.Scaf10.2352
evm.TU.Scaf8.297
evm.TU.Scaf4.2784
MSTRG.52317
evm.TU.Scaf3.1435
evm.TU.Scaf2.1683
evm.TU.Scaf3.1074
evm.TU.Scaf10.50
evm.TU.Scaf1.587
evm.TU.Scaf7.1853
evm.TU.Scaf6.346
evm.TU.Scaf2.587
evm.TU.Scaf6.2758
evm.TU.Scaf2.115
evm.TU.Scaf6.1212
evm.TU.Scaf3.1923
evm.TU.Scaf6.1534
evm.TU.Scaf4.35
evm.TU.Scaf7.1439
evm.TU.Scaf6.2265
evm.TU.Scaf6.1845
evm.TU.Scaf10.1342
evm.TU.Scaf1.290
evm.TU.Scaf1.2440
evm.TU.Scaf6.1494
evm.TU.Scaf10.2196
evm.TU.Scaf9.1198
evm.TU.Scaf1.522
evm.TU.Scaf2.1751
evm.TU.Scaf8.66
evm.TU.Scaf7.2863
evm.TU.Scaf1.2112
evm.TU.Scaf132.10
evm.TU.Scaf10.665
evm.TU.Scaf10.1682
evm.TU.Scaf1.1758
evm.TU.Scaf2.402
evm.TU.Scaf6.2037
evm.TU.Scaf9.759_evm.TU.Scaf9.760
evm.TU.Scaf271.3
evm.TU.Scaf4.2709
evm.TU.Scaf1.1658
evm.TU.Scaf4.2248
evm.TU.Scaf2.679
evm.TU.Scaf4.426
evm.TU.Scaf4.2647
evm.TU.Scaf1.2834
evm.TU.Scaf1.118
evm.TU.Scaf7.484
evm.TU.Scaf1.64
evm.TU.Scaf4.1989
evm.TU.Scaf6.138
evm.TU.Scaf7.2429
evm.TU.Scaf10.2962
evm.TU.Scaf8.1439_evm.TU.Scaf8.1440
evm.TU.Scaf10.2488
evm.TU.Scaf2.2567
evm.TU.Scaf1.1116
evm.TU.Scaf7.1038
evm.TU.Scaf3.225
evm.TU.Scaf3.1960
evm.TU.Scaf1.1524
evm.TU.Scaf1.2549
evm.TU.Scaf4.1472
evm.TU.Scaf5.495
evm.TU.Scaf4.810
evm.TU.Scaf7.1333
evm.TU.Scaf4.270
evm.TU.Scaf10.853
evm.TU.Scaf6.3010
evm.TU.Scaf1.119
evm.TU.Scaf3.347
evm.TU.Scaf4.2566
evm.TU.Scaf2.419
evm.TU.Scaf6.1347
evm.TU.Scaf8.1494
evm.TU.Scaf10.1366
evm.TU.Scaf9.986
evm.TU.Scaf1.831
evm.TU.Scaf7.1883
evm.TU.Scaf1.2134
evm.TU.Scaf116.4
evm.TU.Scaf10.2920
evm.TU.Scaf3.2483
evm.TU.Scaf2.1800
evm.TU.Scaf1.1920
evm.TU.Scaf3.1242
evm.TU.Scaf2.154
evm.TU.Scaf2.1943
evm.TU.Scaf3.300
evm.TU.Scaf1.2234
evm.TU.Scaf4.1983
evm.TU.Scaf10.2545
evm.TU.Scaf1.506
evm.TU.Scaf4.1470_evm.TU.Scaf4.1471
evm.TU.Scaf6.491
evm.TU.Scaf3.2832
evm.TU.Scaf7.1416
evm.TU.Scaf3.1028
evm.TU.Scaf53.6
evm.TU.Scaf7.1208
evm.TU.Scaf7.813
evm.TU.Scaf3.2235
evm.TU.Scaf6.177
evm.TU.Scaf2.1468
evm.TU.Scaf3.613
evm.TU.Scaf7.1320
evm.TU.Scaf6.889
evm.TU.Scaf8.244
evm.TU.Scaf4.951
evm.TU.Scaf1.2411
evm.TU.Scaf1.328
evm.TU.Scaf1.157
evm.TU.Scaf1.939
evm.TU.Scaf9.1088
evm.TU.Scaf7.900
evm.TU.Scaf10.799
evm.TU.Scaf2.771_evm.TU.Scaf2.772
evm.TU.Scaf9.630
evm.TU.Scaf6.174
evm.TU.Scaf6.760
evm.TU.Scaf10.1023
evm.TU.Scaf3.1048
evm.TU.Scaf3.291
evm.TU.Scaf9.1461
evm.TU.Scaf6.1184
evm.TU.Scaf9.857
evm.TU.Scaf9.687
evm.TU.Scaf2.1701
evm.TU.Scaf7.1588
evm.TU.Scaf6.1760
evm.TU.Scaf1.1013
evm.TU.Scaf3.796
evm.TU.Scaf3.2122
evm.TU.Scaf8.1586
evm.TU.Scaf6.2560
evm.TU.Scaf1.2335
evm.TU.Scaf3.240
evm.TU.Scaf10.277
evm.TU.Scaf2.970
evm.TU.Scaf4.1926
evm.TU.Scaf4.1720
evm.TU.Scaf1.307
evm.TU.Scaf10.1666
evm.TU.Scaf1.2226
evm.TU.Scaf9.318
evm.TU.Scaf7.1714
evm.TU.Scaf10.1175
evm.TU.Scaf264.7
evm.TU.Scaf5.119
evm.TU.Scaf10.2253
evm.TU.Scaf193.4
evm.TU.Scaf10.598
evm.TU.Scaf10.728
evm.TU.Scaf1.2702
evm.TU.Scaf3.3411
evm.TU.Scaf3.523
evm.TU.Scaf4.2569
evm.TU.Scaf1.199
MSTRG.27783
evm.TU.Scaf4.2414
evm.TU.Scaf8.412
evm.TU.Scaf6.3269
evm.TU.Scaf7.555
MSTRG.49777
evm.TU.Scaf9.942
evm.TU.Scaf10.901
evm.TU.Scaf10.2255
evm.TU.Scaf10.824
evm.TU.Scaf1.1731
evm.TU.Scaf1.1918
evm.TU.Scaf5.703
evm.TU.Scaf4.1986
evm.TU.Scaf4.501
evm.TU.Scaf6.752
evm.TU.Scaf4.2191
evm.TU.Scaf3.443
evm.TU.Scaf3.705
evm.TU.Scaf3.2760
evm.TU.Scaf8.41
evm.TU.Scaf2.1586
evm.TU.Scaf4.2456
evm.TU.Scaf10.776
evm.TU.Scaf6.531
evm.TU.Scaf1.1895
evm.TU.Scaf3.178
evm.TU.Scaf3.1307
evm.TU.Scaf3.1560
evm.TU.Scaf2.567
evm.TU.Scaf3.836
evm.TU.Scaf9.1125
evm.TU.Scaf9.2012
evm.TU.Scaf6.1501
evm.TU.Scaf1.946
evm.TU.Scaf6.1951
evm.TU.Scaf10.249
evm.TU.Scaf1.1886
evm.TU.Scaf3.139
evm.TU.Scaf6.2102
evm.TU.Scaf4.887
evm.TU.Scaf10.2966
evm.TU.Scaf38.8
evm.TU.Scaf3.582
evm.TU.Scaf7.1285
evm.TU.Scaf4.2551
evm.TU.Scaf2.936
evm.TU.Scaf4.2525
evm.TU.Scaf3.2693
evm.TU.Scaf3.138
evm.TU.Scaf6.2601
evm.TU.Scaf4.2441
evm.TU.Scaf10.107
evm.TU.Scaf1.164
evm.TU.Scaf1.1334
evm.TU.Scaf3.1110
evm.TU.Scaf2.1385
evm.TU.Scaf2.205
evm.TU.Scaf10.2258
MSTRG.17563
evm.TU.Scaf2.1005
evm.TU.Scaf10.2471
evm.TU.Scaf4.341
MSTRG.32097
evm.TU.Scaf6.1151
evm.TU.Scaf4.527
evm.TU.Scaf4.1093
evm.TU.Scaf3.700
evm.TU.Scaf2.1268
evm.TU.Scaf1.3018
evm.TU.Scaf4.3269
evm.TU.Scaf5.649
evm.TU.Scaf6.2963
evm.TU.Scaf2.949
evm.TU.Scaf3.1961
evm.TU.Scaf6.246
evm.TU.Scaf4.522
evm.TU.Scaf1.2356
evm.TU.Scaf4.421
evm.TU.Scaf3.1443
evm.TU.Scaf6.2655
evm.TU.Scaf4.1628
evm.TU.Scaf4.1565
evm.TU.Scaf5.466
evm.TU.Scaf2.270
evm.TU.Scaf4.866
evm.TU.Scaf1.3089
evm.TU.Scaf2.1232
evm.TU.Scaf1.2264
evm.TU.Scaf10.1371
evm.TU.Scaf1.2991
evm.TU.Scaf1.1691
evm.TU.Scaf7.1111
evm.TU.Scaf6.1086
evm.TU.Scaf7.2783
evm.TU.Scaf7.1745
evm.TU.Scaf10.1581
evm.TU.Scaf73.3
evm.TU.Scaf6.2326
evm.TU.Scaf7.418
evm.TU.Scaf7.345
MSTRG.44668
evm.TU.Scaf3.2780
evm.TU.Scaf4.213
evm.TU.Scaf1.1889
evm.TU.Scaf4.1965
evm.TU.Scaf6.2709
evm.TU.Scaf10.200
evm.TU.Scaf1.2621
evm.TU.Scaf4.1942
evm.TU.Scaf3.1308
evm.TU.Scaf10.938
evm.TU.Scaf6.183
evm.TU.Scaf1.2525
evm.TU.Scaf6.232
evm.TU.Scaf4.2255
evm.TU.Scaf5.1011
MSTRG.14639
evm.TU.Scaf1.2841_evm.TU.Scaf1.2842
evm.TU.Scaf3.1508
evm.TU.Scaf10.2145
evm.TU.Scaf1.642
evm.TU.Scaf9.220
evm.TU.Scaf4.2518
evm.TU.Scaf2.1596
evm.TU.Scaf4.1285
evm.TU.Scaf2.537
evm.TU.Scaf6.1785
evm.TU.Scaf4.201
evm.TU.Scaf6.2309
evm.TU.Scaf5.1760
evm.TU.Scaf4.1564
evm.TU.Scaf4.2821
evm.TU.Scaf8.1437
evm.TU.Scaf3.2224
evm.TU.Scaf4.3059
evm.TU.Scaf197.1
evm.TU.Scaf9.1961
evm.TU.Scaf3.1827
evm.TU.Scaf4.2111
evm.TU.Scaf2.1579
evm.TU.Scaf1.306
evm.TU.Scaf5.290
evm.TU.Scaf3.1602
evm.TU.Scaf6.2299
evm.TU.Scaf6.2920
evm.TU.Scaf1.2210
evm.TU.Scaf7.1622
evm.TU.Scaf9.233
evm.TU.Scaf6.318
evm.TU.Scaf6.1849
MSTRG.50554
evm.TU.Scaf3.2528
evm.TU.Scaf6.2252
evm.TU.Scaf1.13
evm.TU.Scaf6.196
MSTRG.51359
evm.TU.Scaf6.157
evm.TU.Scaf2.1447
evm.TU.Scaf3.2514
evm.TU.Scaf1.814
evm.TU.Scaf2.930
evm.TU.Scaf4.551
evm.TU.Scaf6.2272
evm.TU.Scaf1.834
evm.TU.Scaf10.526
evm.TU.Scaf4.917
evm.TU.Scaf4.624
evm.TU.Scaf10.1027
evm.TU.Scaf3.626
evm.TU.Scaf3.2170
evm.TU.Scaf3.1034
evm.TU.Scaf1.962
evm.TU.Scaf6.684
MSTRG.142
evm.TU.Scaf6.2955
evm.TU.Scaf6.2260
evm.TU.Scaf4.1448
evm.TU.Scaf6.1686
evm.TU.Scaf2.248
evm.TU.Scaf3.1695
evm.TU.Scaf1.2577
evm.TU.Scaf2.904
evm.TU.Scaf2.814
evm.TU.Scaf1.1930
evm.TU.Scaf4.2739
evm.TU.Scaf6.1375
evm.TU.Scaf3.1415
evm.TU.Scaf1.558
evm.TU.Scaf4.1504
evm.TU.Scaf3.1055
evm.TU.Scaf2.1371
evm.TU.Scaf6.1919
evm.TU.Scaf7.1072
evm.TU.Scaf2.677
evm.TU.Scaf9.615
evm.TU.Scaf28.5
evm.TU.Scaf9.391_evm.TU.Scaf9.390
evm.TU.Scaf1.737
evm.TU.Scaf10.1462
evm.TU.Scaf1.445
evm.TU.Scaf3.1845
evm.TU.Scaf9.1200
evm.TU.Scaf4.2134
evm.TU.Scaf5.749
evm.TU.Scaf4.38
evm.TU.Scaf3.1243
evm.TU.Scaf4.2346
evm.TU.Scaf7.1249
evm.TU.Scaf1.1154
MSTRG.49389
evm.TU.Scaf6.1844
evm.TU.Scaf9.1275
evm.TU.Scaf3.64
evm.TU.Scaf3.351
evm.TU.Scaf6.1775
evm.TU.Scaf6.2982
evm.TU.Scaf3.2712
evm.TU.Scaf3.1035
evm.TU.Scaf8.829
evm.TU.Scaf2.1111
evm.TU.Scaf6.1059
evm.TU.Scaf7.1366
evm.TU.Scaf3.2278
evm.TU.Scaf6.1912
evm.TU.Scaf4.2621
MSTRG.77400
evm.TU.Scaf4.1821
evm.TU.Scaf6.2280
evm.TU.Scaf7.782
evm.TU.Scaf10.2468
evm.TU.Scaf10.1415
evm.TU.Scaf4.1985
evm.TU.Scaf3.103
evm.TU.Scaf3.2217
evm.TU.Scaf1.103
MSTRG.14633
evm.TU.Scaf10.2757
evm.TU.Scaf8.1453
evm.TU.Scaf3.756
evm.TU.Scaf6.2897
evm.TU.Scaf1.2717
evm.TU.Scaf10.2601
evm.TU.Scaf3.1309
MSTRG.23183
evm.TU.Scaf4.2373
evm.TU.Scaf3.2477
evm.TU.Scaf5.706
MSTRG.75783
evm.TU.Scaf7.233
evm.TU.Scaf10.425
evm.TU.Scaf3.2566
evm.TU.Scaf6.148
evm.TU.Scaf4.1646
evm.TU.Scaf6.2173
evm.TU.Scaf10.1831
evm.TU.Scaf10.1525
evm.TU.Scaf2.1954
evm.TU.Scaf10.255
evm.TU.Scaf5.636
evm.TU.Scaf3.2382
evm.TU.Scaf3.2182
evm.TU.Scaf4.662
evm.TU.Scaf10.1888
evm.TU.Scaf7.2567
evm.TU.Scaf3.1553
evm.TU.Scaf3.475
evm.TU.Scaf1.3584
evm.TU.Scaf5.982
evm.TU.Scaf4.1825
evm.TU.Scaf7.1750
evm.TU.Scaf4.2515
evm.TU.Scaf10.55
evm.TU.Scaf6.1674
evm.TU.Scaf3.622
evm.TU.Scaf1.1791
evm.TU.Scaf4.592
evm.TU.Scaf3.1489
evm.TU.Scaf2.910
MSTRG.6043
evm.TU.Scaf3.699
evm.TU.Scaf4.1208
evm.TU.Scaf5.406
evm.TU.Scaf7.1349
evm.TU.Scaf10.1330
evm.TU.Scaf4.2686
evm.TU.Scaf1.3069
evm.TU.Scaf3.928
evm.TU.Scaf1.2656
MSTRG.46222
evm.TU.Scaf9.1032
evm.TU.Scaf10.3188
evm.TU.Scaf3.262
evm.TU.Scaf10.1273
evm.TU.Scaf2.1369
evm.TU.Scaf38.2
evm.TU.Scaf4.3287
evm.TU.Scaf3.2428
evm.TU.Scaf6.1603
evm.TU.Scaf3.1473
evm.TU.Scaf4.822
evm.TU.Scaf6.2753
evm.TU.Scaf5.537
evm.TU.Scaf5.841
evm.TU.Scaf6.2464
evm.TU.Scaf1.925
evm.TU.Scaf7.574
evm.TU.Scaf4.669
evm.TU.Scaf4.36
evm.TU.Scaf3.1839
evm.TU.Scaf3.2408
evm.TU.Scaf2.516
evm.TU.Scaf1.505
evm.TU.Scaf10.245
evm.TU.Scaf1.1897
evm.TU.Scaf4.2771
evm.TU.Scaf5.990
evm.TU.Scaf6.2638
evm.TU.Scaf5.207
evm.TU.Scaf10.1414
evm.TU.Scaf10.244
evm.TU.Scaf10.1344
evm.TU.Scaf10.2351
evm.TU.Scaf1.3593
evm.TU.Scaf4.619
evm.TU.Scaf1.1126_evm.TU.Scaf1.1127
evm.TU.Scaf10.2421
evm.TU.Scaf3.2294
evm.TU.Scaf3.1118
evm.TU.Scaf6.19_evm.TU.Scaf6.20
evm.TU.Scaf7.1261
evm.TU.Scaf151.9
evm.TU.Scaf4.2853
evm.TU.Scaf2.1016
evm.TU.Scaf3.434_evm.TU.Scaf3.435
evm.TU.Scaf1.2327
evm.TU.Scaf9.431_evm.TU.Scaf9.432
evm.TU.Scaf4.1017
MSTRG.57830
evm.TU.Scaf1.1380
evm.TU.Scaf4.2618
evm.TU.Scaf6.1873
evm.TU.Scaf10.57
evm.TU.Scaf4.1326
evm.TU.Scaf5.1235
evm.TU.Scaf7.685
evm.TU.Scaf3.658
evm.TU.Scaf2.529
evm.TU.Scaf6.874
evm.TU.Scaf8.925
evm.TU.Scaf6.1417
evm.TU.Scaf1.131
evm.TU.Scaf2.1040
evm.TU.Scaf4.2339
evm.TU.Scaf3.1906
evm.TU.Scaf10.1728
evm.TU.Scaf3.2474
evm.TU.Scaf1.732
evm.TU.Scaf1.2442
evm.TU.Scaf6.883
evm.TU.Scaf9.1286
evm.TU.Scaf6.657
evm.TU.Scaf1.827
evm.TU.Scaf1.1066
evm.TU.Scaf63.9
evm.TU.Scaf9.982
evm.TU.Scaf3.1552
evm.TU.Scaf9.39
evm.TU.Scaf7.662
evm.TU.Scaf9.795
evm.TU.Scaf6.2217
evm.TU.Scaf9.1205
evm.TU.Scaf6.279
evm.TU.Scaf9.1120
evm.TU.Scaf4.2222
evm.TU.Scaf9.2387
evm.TU.Scaf7.1725
evm.TU.Scaf7.2894
evm.TU.Scaf5.1400
evm.TU.Scaf5.379
evm.TU.Scaf5.323
evm.TU.Scaf1.1860
evm.TU.Scaf8.376
evm.TU.Scaf3.524
evm.TU.Scaf7.1615
evm.TU.Scaf2.309
evm.TU.Scaf7.1516
evm.TU.Scaf4.1576
evm.TU.Scaf2.1105
evm.TU.Scaf2.1672
evm.TU.Scaf1.2758
evm.TU.Scaf4.880
evm.TU.Scaf1.209
evm.TU.Scaf4.2121
evm.TU.Scaf7.1422
evm.TU.Scaf1.1526
evm.TU.Scaf8.2961
evm.TU.Scaf4.2046
evm.TU.Scaf10.2236
evm.TU.Scaf7.908
evm.TU.Scaf10.2473
evm.TU.Scaf3.1167
evm.TU.Scaf10.1991_evm.TU.Scaf10.1992
evm.TU.Scaf10.1400
evm.TU.Scaf3.425
evm.TU.Scaf10.1643
evm.TU.Scaf4.2332
evm.TU.Scaf10.1012
evm.TU.Scaf3.917
evm.TU.Scaf7.1637
evm.TU.Scaf6.2796
evm.TU.Scaf2.1095
evm.TU.Scaf3.2744
evm.TU.Scaf10.121_evm.TU.Scaf10.122
evm.TU.Scaf6.2106
evm.TU.Scaf9.1028
evm.TU.Scaf10.955
evm.TU.Scaf3.2230
evm.TU.Scaf6.2596
evm.TU.Scaf10.193
evm.TU.Scaf4.1176
evm.TU.Scaf4.2469
evm.TU.Scaf1.821
evm.TU.Scaf3.274
evm.TU.Scaf1.248
evm.TU.Scaf4.1054
evm.TU.Scaf2.1580
evm.TU.Scaf7.1211
evm.TU.Scaf6.1251
evm.TU.Scaf1.1177
evm.TU.Scaf6.819
evm.TU.Scaf1.671
evm.TU.Scaf10.589
evm.TU.Scaf1.2154
evm.TU.Scaf4.1521
evm.TU.Scaf9.751
evm.TU.Scaf10.801
evm.TU.Scaf4.2796
evm.TU.Scaf3.310
evm.TU.Scaf10.714
evm.TU.Scaf4.2524
evm.TU.Scaf10.1589
evm.TU.Scaf1.342
evm.TU.Scaf3.1600
evm.TU.Scaf132.14
evm.TU.Scaf6.3062
evm.TU.Scaf172.1
evm.TU.Scaf6.7
evm.TU.Scaf10.234
evm.TU.Scaf6.444
evm.TU.Scaf10.1958
evm.TU.Scaf2.1422
evm.TU.Scaf1.1079
evm.TU.Scaf1.761
evm.TU.Scaf9.1056
evm.TU.Scaf1.1148
evm.TU.Scaf1.1680
evm.TU.Scaf1.2204
evm.TU.Scaf4.1744
evm.TU.Scaf6.2202
evm.TU.Scaf142.15
evm.TU.Scaf1.598
evm.TU.Scaf142.3
evm.TU.Scaf134.2
evm.TU.Scaf2.905
evm.TU.Scaf2.232
evm.TU.Scaf1.1984
evm.TU.Scaf10.2350
evm.TU.Scaf10.1147
evm.TU.Scaf6.2471
evm.TU.Scaf7.931
evm.TU.Scaf1.2214
evm.TU.Scaf3.164
evm.TU.Scaf9.1799
MSTRG.19753
evm.TU.Scaf10.1003
evm.TU.Scaf3.2759
evm.TU.Scaf6.2658
evm.TU.Scaf9.960
evm.TU.Scaf4.2189
evm.TU.Scaf2.1759
evm.TU.Scaf4.2827
evm.TU.Scaf10.927
evm.TU.Scaf10.1045
evm.TU.Scaf4.2700
evm.TU.Scaf3.2533
evm.TU.Scaf5.1117
evm.TU.Scaf4.2727
evm.TU.Scaf6.3014
evm.TU.Scaf2.1542
evm.TU.Scaf10.2106
evm.TU.Scaf3.348
evm.TU.Scaf1.1286
evm.TU.Scaf10.1507
evm.TU.Scaf6.2367
evm.TU.Scaf3.2357
evm.TU.Scaf36.7
evm.TU.Scaf3.674
evm.TU.Scaf3.2265
evm.TU.Scaf2.89
evm.TU.Scaf6.1419
evm.TU.Scaf3.1652
evm.TU.Scaf2.556
evm.TU.Scaf1.6
evm.TU.Scaf3.549
evm.TU.Scaf4.1075
evm.TU.Scaf10.186
evm.TU.Scaf8.960
evm.TU.Scaf10.413
evm.TU.Scaf10.928
MSTRG.53548
evm.TU.Scaf6.2094
evm.TU.Scaf1.1183
evm.TU.Scaf6.2726
evm.TU.Scaf7.279
evm.TU.Scaf10.223
evm.TU.Scaf4.1660
evm.TU.Scaf6.266
evm.TU.Scaf7.599
evm.TU.Scaf8.329
evm.TU.Scaf1.1745
evm.TU.Scaf7.1633
evm.TU.Scaf10.2518
[truncated: 3,133 more rows]

## Sheet: F-3nβ-vs-F-3nα
mRNA
evm.TU.Scaf9.339
evm.TU.Scaf10.900
evm.TU.Scaf4.780
evm.TU.Scaf9.1051
evm.TU.Scaf6.1264
evm.TU.Scaf9.871
evm.TU.Scaf8.1494
evm.TU.Scaf6.2097
evm.TU.Scaf10.195
evm.TU.Scaf1.2768
evm.TU.Scaf5.263
evm.TU.Scaf6.1843
evm.TU.Scaf6.1372
evm.TU.Scaf4.1478
evm.TU.Scaf6.1175
evm.TU.Scaf111.1
evm.TU.Scaf6.1091
evm.TU.Scaf4.521
evm.TU.Scaf53.14
evm.TU.Scaf3.3189
evm.TU.Scaf4.2830
evm.TU.Scaf10.963
evm.TU.Scaf8.1226
evm.TU.Scaf9.2405
evm.TU.Scaf1.469
evm.TU.Scaf9.531
evm.TU.Scaf9.560
evm.TU.Scaf4.482
evm.TU.Scaf10.1786
evm.TU.Scaf1.413
evm.TU.Scaf3.2075
evm.TU.Scaf7.849
evm.TU.Scaf2.818
evm.TU.Scaf4.863
evm.TU.Scaf6.578
evm.TU.Scaf9.668
evm.TU.Scaf1.2093
MSTRG.38283
evm.TU.Scaf10.2010
evm.TU.Scaf3.2513
evm.TU.Scaf126.9
evm.TU.Scaf3.620
evm.TU.Scaf9.1135
evm.TU.Scaf3.48
evm.TU.Scaf2.1313
evm.TU.Scaf1.864
evm.TU.Scaf1.1296
evm.TU.Scaf6.923
evm.TU.Scaf3.1954
evm.TU.Scaf3.180
evm.TU.Scaf9.1046
evm.TU.Scaf6.2988
evm.TU.Scaf2.1175
evm.TU.Scaf3.428
evm.TU.Scaf3.1490
evm.TU.Scaf4.786
evm.TU.Scaf8.1085
evm.TU.Scaf2.1868
evm.TU.Scaf4.2215
evm.TU.Scaf6.2953
evm.TU.Scaf6.1438
evm.TU.Scaf10.2220
evm.TU.Scaf10.2478
evm.TU.Scaf10.272
evm.TU.Scaf6.1628
evm.TU.Scaf4.2755
evm.TU.Scaf9.431_evm.TU.Scaf9.432
evm.TU.Scaf6.2839
evm.TU.Scaf137.2
evm.TU.Scaf9.1289
MSTRG.76415
evm.TU.Scaf6.2722
evm.TU.Scaf2.1807
evm.TU.Scaf5.108
MSTRG.45978
evm.TU.Scaf4.2313
evm.TU.Scaf4.1965
evm.TU.Scaf6.489
evm.TU.Scaf2.1283
evm.TU.Scaf4.66
MSTRG.78541
evm.TU.Scaf3.715
evm.TU.Scaf4.1860
evm.TU.Scaf6.2663
evm.TU.Scaf10.89
evm.TU.Scaf9.711
MSTRG.76222
evm.TU.Scaf2.1221
evm.TU.Scaf10.446
evm.TU.Scaf3.2983
evm.TU.Scaf10.659
evm.TU.Scaf1.2888
evm.TU.Scaf3.2097
evm.TU.Scaf9.341
evm.TU.Scaf1.1100
evm.TU.Scaf4.2148
evm.TU.Scaf3.426
evm.TU.Scaf5.469
evm.TU.Scaf4.2432
evm.TU.Scaf6.2494
evm.TU.Scaf10.2593
evm.TU.Scaf9.1608
evm.TU.Scaf1.226
evm.TU.Scaf4.2309
evm.TU.Scaf6.612
evm.TU.Scaf1.751
evm.TU.Scaf6.2157
evm.TU.Scaf6.2493
evm.TU.Scaf6.871
evm.TU.Scaf1.1053
evm.TU.Scaf9.1592
evm.TU.Scaf7.1821
evm.TU.Scaf2.1735
evm.TU.Scaf5.62
evm.TU.Scaf10.910
evm.TU.Scaf4.2334
evm.TU.Scaf6.1603
evm.TU.Scaf7.1794
evm.TU.Scaf3.63
evm.TU.Scaf2.1618
evm.TU.Scaf8.407
evm.TU.Scaf9.316
evm.TU.Scaf6.1672
evm.TU.Scaf9.565
evm.TU.Scaf10.1716
evm.TU.Scaf6.1806
evm.TU.Scaf3.1830
evm.TU.Scaf6.2776
evm.TU.Scaf10.2400
evm.TU.Scaf4.668
evm.TU.Scaf1.2339
evm.TU.Scaf6.1176
evm.TU.Scaf7.899
evm.TU.Scaf6.1258
evm.TU.Scaf3.2013
evm.TU.Scaf6.2332
evm.TU.Scaf3.222
evm.TU.Scaf1.1086
evm.TU.Scaf10.2609
evm.TU.Scaf6.1939
evm.TU.Scaf1.89
evm.TU.Scaf7.1466
evm.TU.Scaf10.619
evm.TU.Scaf7.951
evm.TU.Scaf10.1081
evm.TU.Scaf6.384
evm.TU.Scaf10.481
evm.TU.Scaf6.2369
evm.TU.Scaf6.1552
evm.TU.Scaf2.592
evm.TU.Scaf4.811
evm.TU.Scaf4.501
evm.TU.Scaf4.2662
evm.TU.Scaf6.2373
evm.TU.Scaf1.1600
evm.TU.Scaf3.719
evm.TU.Scaf4.586
evm.TU.Scaf1.1591
evm.TU.Scaf6.596
evm.TU.Scaf3.1269
evm.TU.Scaf5.1109
evm.TU.Scaf3.2523
evm.TU.Scaf3.754
evm.TU.Scaf1.620
evm.TU.Scaf3.1517_evm.TU.Scaf3.1518
evm.TU.Scaf6.2283
evm.TU.Scaf4.2373
evm.TU.Scaf5.613
evm.TU.Scaf1.697
evm.TU.Scaf1.1938
evm.TU.Scaf6.2447
evm.TU.Scaf4.261
evm.TU.Scaf4.3287
evm.TU.Scaf4.1492
evm.TU.Scaf5.590
evm.TU.Scaf10.618
evm.TU.Scaf10.2596
evm.TU.Scaf6.2681
evm.TU.Scaf10.2380
evm.TU.Scaf2.696
evm.TU.Scaf4.265
evm.TU.Scaf6.1110
evm.TU.Scaf6.1990
evm.TU.Scaf7.1279
evm.TU.Scaf6.3056
evm.TU.Scaf1.2669
evm.TU.Scaf3.1601
evm.TU.Scaf9.779
evm.TU.Scaf3.1095
evm.TU.Scaf3.3139
MSTRG.77704
evm.TU.Scaf3.156
evm.TU.Scaf10.885
evm.TU.Scaf7.194
evm.TU.Scaf10.454
evm.TU.Scaf5.346
evm.TU.Scaf4.1251
evm.TU.Scaf5.239
evm.TU.Scaf4.3334
evm.TU.Scaf4.2540
evm.TU.Scaf4.2370
evm.TU.Scaf2.1959
evm.TU.Scaf10.2477
evm.TU.Scaf10.557
evm.TU.Scaf8.256
evm.TU.Scaf6.603
evm.TU.Scaf9.678
evm.TU.Scaf3.21
evm.TU.Scaf3.592
evm.TU.Scaf10.1397
evm.TU.Scaf23.11
evm.TU.Scaf2.498
evm.TU.Scaf4.1804
evm.TU.Scaf6.282
evm.TU.Scaf2.753
evm.TU.Scaf3.225
evm.TU.Scaf3.2128
evm.TU.Scaf1.3593
evm.TU.Scaf1.534
evm.TU.Scaf6.3324
evm.TU.Scaf8.2707
evm.TU.Scaf1.2359
evm.TU.Scaf142.3
evm.TU.Scaf7.159
evm.TU.Scaf2.1825
MSTRG.45977
evm.TU.Scaf10.2199
evm.TU.Scaf3.2870
evm.TU.Scaf202.1
evm.TU.Scaf3.490
evm.TU.Scaf10.1638
evm.TU.Scaf6.368
evm.TU.Scaf6.556
evm.TU.Scaf7.1819
evm.TU.Scaf3.91
evm.TU.Scaf1.397
evm.TU.Scaf3.1583
evm.TU.Scaf1.2159
evm.TU.Scaf2.80_evm.TU.Scaf2.81
evm.TU.Scaf4.2722
evm.TU.Scaf5.743
evm.TU.Scaf10.409
evm.TU.Scaf3.1206
evm.TU.Scaf3.617
evm.TU.Scaf4.669
evm.TU.Scaf1.1486
MSTRG.53434
evm.TU.Scaf4.1012
evm.TU.Scaf6.2174
evm.TU.Scaf1.439
evm.TU.Scaf6.1728
evm.TU.Scaf1.2767
evm.TU.Scaf6.539
evm.TU.Scaf2.82
evm.TU.Scaf6.633
evm.TU.Scaf4.1726
evm.TU.Scaf1.3250
evm.TU.Scaf10.1398
evm.TU.Scaf1.657
evm.TU.Scaf4.1709
evm.TU.Scaf6.1494
evm.TU.Scaf9.2223
evm.TU.Scaf10.1381
evm.TU.Scaf1.119
evm.TU.Scaf3.2844_evm.TU.Scaf3.2845
evm.TU.Scaf8.1030
evm.TU.Scaf10.1187
evm.TU.Scaf6.888
evm.TU.Scaf10.685
evm.TU.Scaf1.1658
evm.TU.Scaf1.441
evm.TU.Scaf1.2337
evm.TU.Scaf6.607
evm.TU.Scaf4.1899
evm.TU.Scaf34.3
evm.TU.Scaf10.2572
evm.TU.Scaf3.1181
evm.TU.Scaf1.269
evm.TU.Scaf4.821
evm.TU.Scaf10.1646
evm.TU.Scaf5.536
evm.TU.Scaf3.2236
evm.TU.Scaf1.2444
evm.TU.Scaf10.700
evm.TU.Scaf4.2119
evm.TU.Scaf4.584
evm.TU.Scaf2.1362
evm.TU.Scaf9.1364
evm.TU.Scaf2.219
evm.TU.Scaf1.40
evm.TU.Scaf4.843
evm.TU.Scaf3.1959
evm.TU.Scaf9.107
evm.TU.Scaf9.1649
evm.TU.Scaf10.507
evm.TU.Scaf2.1468
evm.TU.Scaf3.1655
evm.TU.Scaf10.345
evm.TU.Scaf3.1611
evm.TU.Scaf3.802
evm.TU.Scaf4.2805
evm.TU.Scaf6.219
evm.TU.Scaf4.675
evm.TU.Scaf9.1792
evm.TU.Scaf9.89
evm.TU.Scaf9.622
evm.TU.Scaf3.993
evm.TU.Scaf6.1401
evm.TU.Scaf8.2737
evm.TU.Scaf7.1812
evm.TU.Scaf1.2624
evm.TU.Scaf6.1412
evm.TU.Scaf6.435
evm.TU.Scaf7.2245
evm.TU.Scaf2.1919
evm.TU.Scaf9.835
evm.TU.Scaf10.1522
evm.TU.Scaf3.1051
evm.TU.Scaf3.1298
evm.TU.Scaf1.2853
evm.TU.Scaf4.2729
evm.TU.Scaf4.1792
evm.TU.Scaf2.1314
evm.TU.Scaf10.1330
evm.TU.Scaf1.1395
evm.TU.Scaf9.1050
evm.TU.Scaf10.1985
evm.TU.Scaf2.655
evm.TU.Scaf10.552
evm.TU.Scaf2.1554
evm.TU.Scaf6.704
evm.TU.Scaf10.2900
evm.TU.Scaf4.283
evm.TU.Scaf8.1454
evm.TU.Scaf2.1732
evm.TU.Scaf8.1038
evm.TU.Scaf10.153
evm.TU.Scaf6.2606
evm.TU.Scaf9.1173
evm.TU.Scaf7.2180
evm.TU.Scaf4.2177
evm.TU.Scaf3.3252
evm.TU.Scaf9.1790
evm.TU.Scaf6.2471
evm.TU.Scaf9.913
evm.TU.Scaf1.2765
evm.TU.Scaf8.1269
MSTRG.81497
evm.TU.Scaf6.595
evm.TU.Scaf1.2821
evm.TU.Scaf4.420
evm.TU.Scaf1.1396
evm.TU.Scaf3.257
evm.TU.Scaf7.1398
evm.TU.Scaf10.2759
evm.TU.Scaf4.946
evm.TU.Scaf6.2949
evm.TU.Scaf7.1566
evm.TU.Scaf6.580
evm.TU.Scaf4.1425
evm.TU.Scaf8.2225
evm.TU.Scaf1.1118
evm.TU.Scaf6.58
evm.TU.Scaf7.1929
evm.TU.Scaf6.1042
evm.TU.Scaf6.1591
evm.TU.Scaf5.1777
evm.TU.Scaf4.2271
evm.TU.Scaf4.2247
evm.TU.Scaf3.1075
evm.TU.Scaf4.2606
evm.TU.Scaf1.1837
evm.TU.Scaf1.1867
evm.TU.Scaf6.1022
evm.TU.Scaf7.1549
evm.TU.Scaf1.1435
evm.TU.Scaf4.677
evm.TU.Scaf3.2086
evm.TU.Scaf6.1615
evm.TU.Scaf8.2942
evm.TU.Scaf2.386
evm.TU.Scaf2.205
evm.TU.Scaf9.1365
evm.TU.Scaf271.20
evm.TU.Scaf4.2622
evm.TU.Scaf6.1739
evm.TU.Scaf4.2260
evm.TU.Scaf3.1777
evm.TU.Scaf9.2012
evm.TU.Scaf3.884
evm.TU.Scaf7.1394
evm.TU.Scaf5.1102
evm.TU.Scaf10.1710
evm.TU.Scaf8.925
evm.TU.Scaf6.579
evm.TU.Scaf7.1456
evm.TU.Scaf10.1326
evm.TU.Scaf7.1038
evm.TU.Scaf5.1153
evm.TU.Scaf3.760
evm.TU.Scaf2.334_evm.TU.Scaf2.335
evm.TU.Scaf9.669
evm.TU.Scaf7.1553
evm.TU.Scaf10.1586
evm.TU.Scaf1.3474
evm.TU.Scaf10.352
evm.TU.Scaf6.2639
evm.TU.Scaf7.1258
evm.TU.Scaf7.1609
evm.TU.Scaf6.32
evm.TU.Scaf1.1437
evm.TU.Scaf9.22
evm.TU.Scaf9.629
evm.TU.Scaf2.1661
evm.TU.Scaf3.625
evm.TU.Scaf2.2388
evm.TU.Scaf4.2415
evm.TU.Scaf3.2054
evm.TU.Scaf4.2285
evm.TU.Scaf1.2053
evm.TU.Scaf3.1910
evm.TU.Scaf7.2621
evm.TU.Scaf1.753
evm.TU.Scaf1.2155
evm.TU.Scaf10.985
evm.TU.Scaf10.919
evm.TU.Scaf6.845
evm.TU.Scaf7.1952
evm.TU.Scaf3.2836
evm.TU.Scaf1.1253
evm.TU.Scaf4.874
evm.TU.Scaf10.287
evm.TU.Scaf2.830
evm.TU.Scaf2.278
evm.TU.Scaf3.582
evm.TU.Scaf1.1509
evm.TU.Scaf2.1310
evm.TU.Scaf10.1682
evm.TU.Scaf1.118
evm.TU.Scaf2.791
evm.TU.Scaf9.1730
evm.TU.Scaf2.1484
evm.TU.Scaf1.519
evm.TU.Scaf2.1557
evm.TU.Scaf5.63
evm.TU.Scaf3.1686
evm.TU.Scaf6.471
evm.TU.Scaf1.2613
MSTRG.43940
evm.TU.Scaf6.3010
evm.TU.Scaf10.996
evm.TU.Scaf10.2436
evm.TU.Scaf8.2214
evm.TU.Scaf1.664
evm.TU.Scaf10.432
evm.TU.Scaf4.1642
MSTRG.54512
evm.TU.Scaf3.183
evm.TU.Scaf1.47
evm.TU.Scaf4.1393
evm.TU.Scaf9.1557
evm.TU.Scaf1.889
evm.TU.Scaf4.1612
evm.TU.Scaf6.1830
evm.TU.Scaf2.326
evm.TU.Scaf1.1062
evm.TU.Scaf3.2019
MSTRG.42834
evm.TU.Scaf3.2662
evm.TU.Scaf1.1484
evm.TU.Scaf3.1288
evm.TU.Scaf4.2189
evm.TU.Scaf7.2122
evm.TU.Scaf1.1746
evm.TU.Scaf1.966
evm.TU.Scaf1.1427
evm.TU.Scaf7.1583
evm.TU.Scaf6.2123
evm.TU.Scaf1.1749
evm.TU.Scaf3.1021
evm.TU.Scaf3.50
evm.TU.Scaf3.3339
evm.TU.Scaf6.2609
MSTRG.47688
evm.TU.Scaf10.93
evm.TU.Scaf2.815_evm.TU.Scaf2.816
evm.TU.Scaf4.384
evm.TU.Scaf9.1144
evm.TU.Scaf4.1356
evm.TU.Scaf9.2292
evm.TU.Scaf4.2468
evm.TU.Scaf1.135
evm.TU.Scaf4.1498
evm.TU.Scaf9.573
evm.TU.Scaf7.997
evm.TU.Scaf2.1439_evm.TU.Scaf2.1440
evm.TU.Scaf9.2300
evm.TU.Scaf9.120
evm.TU.Scaf3.139
evm.TU.Scaf4.2414
evm.TU.Scaf7.160
evm.TU.Scaf4.1782
evm.TU.Scaf2.887
evm.TU.Scaf3.513
evm.TU.Scaf2.1239
evm.TU.Scaf1.943
evm.TU.Scaf3.2022
evm.TU.Scaf217.2
evm.TU.Scaf3.2251
evm.TU.Scaf2.1920
evm.TU.Scaf1.1843
evm.TU.Scaf1.2607
evm.TU.Scaf9.962
evm.TU.Scaf9.513
evm.TU.Scaf6.2655
evm.TU.Scaf3.3366
evm.TU.Scaf6.694
evm.TU.Scaf3.390
evm.TU.Scaf3.2253
evm.TU.Scaf3.356
evm.TU.Scaf2.930
evm.TU.Scaf1.2133
evm.TU.Scaf1.103
evm.TU.Scaf1.1188
evm.TU.Scaf4.1466
evm.TU.Scaf151.8
evm.TU.Scaf6.3183
evm.TU.Scaf1.2689
evm.TU.Scaf4.3371
evm.TU.Scaf6.404
evm.TU.Scaf7.1370
evm.TU.Scaf2.1358
evm.TU.Scaf7.1422
evm.TU.Scaf10.1859
evm.TU.Scaf3.2268
evm.TU.Scaf10.441
evm.TU.Scaf3.768
evm.TU.Scaf6.2624
evm.TU.Scaf10.1987
evm.TU.Scaf7.1697
evm.TU.Scaf1.470
evm.TU.Scaf2.1575
evm.TU.Scaf10.1060
evm.TU.Scaf134.3
evm.TU.Scaf1.1269
evm.TU.Scaf10.224
evm.TU.Scaf1.2766
evm.TU.Scaf1.672
evm.TU.Scaf3.155
evm.TU.Scaf8.67
evm.TU.Scaf4.867
evm.TU.Scaf10.2392
evm.TU.Scaf6.207
evm.TU.Scaf6.1923
evm.TU.Scaf10.818
evm.TU.Scaf7.1374
evm.TU.Scaf1.2056
evm.TU.Scaf3.2139
evm.TU.Scaf134.2
evm.TU.Scaf4.1244
evm.TU.Scaf1.1289
evm.TU.Scaf6.1887
evm.TU.Scaf9.1787
evm.TU.Scaf7.1622
evm.TU.Scaf9.1793
evm.TU.Scaf1.82
evm.TU.Scaf10.2479
evm.TU.Scaf8.1785
evm.TU.Scaf1.2782
evm.TU.Scaf2.1764
evm.TU.Scaf4.2169
evm.TU.Scaf1.2241
evm.TU.Scaf3.1615
evm.TU.Scaf2.129
evm.TU.Scaf5.655
evm.TU.Scaf4.1574
evm.TU.Scaf3.2528
evm.TU.Scaf7.1769
evm.TU.Scaf4.2615
evm.TU.Scaf7.1198
evm.TU.Scaf9.409
evm.TU.Scaf9.631
evm.TU.Scaf8.982
evm.TU.Scaf3.2847
evm.TU.Scaf9.2195
evm.TU.Scaf7.1009
evm.TU.Scaf5.986
MSTRG.82388
evm.TU.Scaf4.2331
evm.TU.Scaf8.1527
MSTRG.17563
evm.TU.Scaf3.1674
evm.TU.Scaf10.1685
evm.TU.Scaf60.10
MSTRG.43163
evm.TU.Scaf7.418
evm.TU.Scaf6.606
MSTRG.53932
evm.TU.Scaf4.1131
evm.TU.Scaf10.521
evm.TU.Scaf2.20
evm.TU.Scaf2.1744
evm.TU.Scaf6.2236
evm.TU.Scaf10.1841
evm.TU.Scaf1.1659
evm.TU.Scaf1.2022
evm.TU.Scaf8.1346
evm.TU.Scaf1.3005
evm.TU.Scaf4.1264
evm.TU.Scaf6.1567
evm.TU.Scaf10.2261
evm.TU.Scaf3.679
evm.TU.Scaf4.500
evm.TU.Scaf9.138_evm.TU.Scaf9.137
evm.TU.Scaf10.498
evm.TU.Scaf1.1014
evm.TU.Scaf4.1691
evm.TU.Scaf7.1494
evm.TU.Scaf1.1745
evm.TU.Scaf4.552
evm.TU.Scaf3.1477
evm.TU.Scaf3.1074
evm.TU.Scaf3.1311
evm.TU.Scaf4.3387
MSTRG.51171
evm.TU.Scaf263.2
MSTRG.40741
MSTRG.77400
evm.TU.Scaf2.1712
evm.TU.Scaf3.464
evm.TU.Scaf6.3488
evm.TU.Scaf6.138
evm.TU.Scaf3.1188
evm.TU.Scaf4.2528
evm.TU.Scaf10.1073
evm.TU.Scaf1.2162
evm.TU.Scaf1.1578
evm.TU.Scaf10.2262
evm.TU.Scaf3.2219
evm.TU.Scaf3.1565
evm.TU.Scaf2.850
evm.TU.Scaf2.867
evm.TU.Scaf4.2518
evm.TU.Scaf1.1161
evm.TU.Scaf10.9
evm.TU.Scaf6.2078
evm.TU.Scaf10.289
evm.TU.Scaf3.1764
evm.TU.Scaf3.488
evm.TU.Scaf3.722
evm.TU.Scaf4.2721
evm.TU.Scaf1.927
evm.TU.Scaf3.2486
evm.TU.Scaf7.2236
evm.TU.Scaf6.1423
evm.TU.Scaf6.772
evm.TU.Scaf10.259
evm.TU.Scaf6.2611
evm.TU.Scaf10.398
evm.TU.Scaf1.1718
evm.TU.Scaf25.1
evm.TU.Scaf1.44
evm.TU.Scaf3.2405
evm.TU.Scaf4.847
evm.TU.Scaf5.464
evm.TU.Scaf2.1634
evm.TU.Scaf3.262
evm.TU.Scaf6.2285
evm.TU.Scaf2.1865
evm.TU.Scaf6.1897
evm.TU.Scaf10.2998
evm.TU.Scaf4.1192
evm.TU.Scaf5.58
evm.TU.Scaf1.1759
evm.TU.Scaf3.2225
evm.TU.Scaf1.1826
evm.TU.Scaf1.2798
evm.TU.Scaf8.437
evm.TU.Scaf6.1864
evm.TU.Scaf7.1033
evm.TU.Scaf5.243
evm.TU.Scaf9.1353
evm.TU.Scaf4.2715
evm.TU.Scaf1.1803
evm.TU.Scaf4.2001
evm.TU.Scaf6.7
evm.TU.Scaf4.1504
evm.TU.Scaf10.2214
evm.TU.Scaf2.1086
evm.TU.Scaf1.3504
evm.TU.Scaf10.1405
evm.TU.Scaf7.1399
evm.TU.Scaf4.1191
evm.TU.Scaf1.1959
evm.TU.Scaf4.2367
evm.TU.Scaf7.34
evm.TU.Scaf4.285
evm.TU.Scaf6.1390
evm.TU.Scaf1.2880
evm.TU.Scaf1.2048
evm.TU.Scaf1.2582
evm.TU.Scaf60.7
evm.TU.Scaf8.1874
evm.TU.Scaf2.536
MSTRG.75041
evm.TU.Scaf1.798
evm.TU.Scaf6.1262
evm.TU.Scaf3.1673
evm.TU.Scaf6.277
evm.TU.Scaf5.95
evm.TU.Scaf3.1373
evm.TU.Scaf6.215
evm.TU.Scaf6.2030
evm.TU.Scaf4.2674
evm.TU.Scaf3.2588
evm.TU.Scaf3.2415
evm.TU.Scaf9.1734
evm.TU.Scaf2.949
evm.TU.Scaf5.147
evm.TU.Scaf1.847
evm.TU.Scaf6.1061
evm.TU.Scaf6.38
evm.TU.Scaf4.179
evm.TU.Scaf3.576
evm.TU.Scaf3.502
evm.TU.Scaf4.1127
evm.TU.Scaf3.2231
evm.TU.Scaf5.556
evm.TU.Scaf9.1354
evm.TU.Scaf10.1310
evm.TU.Scaf4.1262
evm.TU.Scaf1.319
evm.TU.Scaf7.1277
MSTRG.40412
evm.TU.Scaf6.1588
evm.TU.Scaf4.2547
evm.TU.Scaf3.1991
evm.TU.Scaf1.131
evm.TU.Scaf9.745
evm.TU.Scaf4.35
evm.TU.Scaf1.427
evm.TU.Scaf4.2686
evm.TU.Scaf4.810
evm.TU.Scaf4.2102
evm.TU.Scaf6.1285
evm.TU.Scaf6.107
evm.TU.Scaf7.749
evm.TU.Scaf6.2772
MSTRG.43354
evm.TU.Scaf10.106
evm.TU.Scaf1.2616
evm.TU.Scaf4.2290
evm.TU.Scaf4.474
evm.TU.Scaf6.836
evm.TU.Scaf8.1613
evm.TU.Scaf2.2293
evm.TU.Scaf5.1316
evm.TU.Scaf4.2339
evm.TU.Scaf1.1419
evm.TU.Scaf1.2356
evm.TU.Scaf1.1895
evm.TU.Scaf1.894
evm.TU.Scaf10.2251
evm.TU.Scaf1.1329
evm.TU.Scaf2.822
evm.TU.Scaf5.669
evm.TU.Scaf1.3539
evm.TU.Scaf2.951
evm.TU.Scaf3.2452
evm.TU.Scaf6.360
evm.TU.Scaf4.2294
evm.TU.Scaf10.2352
evm.TU.Scaf6.2844
evm.TU.Scaf1.869
evm.TU.Scaf3.626
evm.TU.Scaf10.2234
evm.TU.Scaf6.1644
evm.TU.Scaf2.639
evm.TU.Scaf10.2023
evm.TU.Scaf6.114
evm.TU.Scaf1.2923
evm.TU.Scaf1.3395
evm.TU.Scaf6.2314
evm.TU.Scaf9.1756
evm.TU.Scaf1.2639
evm.TU.Scaf4.790
evm.TU.Scaf9.222
evm.TU.Scaf1.1414
evm.TU.Scaf6.2017
evm.TU.Scaf7.721
MSTRG.35476
evm.TU.Scaf1.2621
evm.TU.Scaf4.2621
evm.TU.Scaf2.1638
evm.TU.Scaf3.41
evm.TU.Scaf64.25
evm.TU.Scaf4.1660
evm.TU.Scaf2.1568
evm.TU.Scaf8.363
evm.TU.Scaf3.1471
evm.TU.Scaf2.1778
evm.TU.Scaf5.212
evm.TU.Scaf10.1933
evm.TU.Scaf3.2082
evm.TU.Scaf6.936
evm.TU.Scaf5.495
evm.TU.Scaf2.1287
evm.TU.Scaf10.2547
evm.TU.Scaf10.1708
evm.TU.Scaf10.2388
evm.TU.Scaf7.1518
evm.TU.Scaf10.91
evm.TU.Scaf2.1113
evm.TU.Scaf1.3677
evm.TU.Scaf7.465
evm.TU.Scaf4.2245
evm.TU.Scaf6.1823
evm.TU.Scaf3.1218
evm.TU.Scaf4.741
evm.TU.Scaf10.747
evm.TU.Scaf4.2507
evm.TU.Scaf3.964
MSTRG.79412
evm.TU.Scaf6.475
evm.TU.Scaf4.548
evm.TU.Scaf6.1859
evm.TU.Scaf4.997
evm.TU.Scaf4.2846
evm.TU.Scaf3.1996
evm.TU.Scaf7.1543
evm.TU.Scaf10.1328
evm.TU.Scaf8.1004
evm.TU.Scaf1.253
evm.TU.Scaf9.1234
evm.TU.Scaf10.1261
evm.TU.Scaf9.1591
evm.TU.Scaf7.2429
evm.TU.Scaf3.2780
evm.TU.Scaf3.2299
evm.TU.Scaf4.1989
evm.TU.Scaf7.231
evm.TU.Scaf10.386
evm.TU.Scaf5.502
evm.TU.Scaf6.2602
evm.TU.Scaf7.1136
evm.TU.Scaf4.3135
evm.TU.Scaf3.2686
evm.TU.Scaf3.3
evm.TU.Scaf2.1824
evm.TU.Scaf1.339
evm.TU.Scaf10.523
evm.TU.Scaf6.770
evm.TU.Scaf9.1860
evm.TU.Scaf9.1631
evm.TU.Scaf6.1951
evm.TU.Scaf4.2544
evm.TU.Scaf3.792
evm.TU.Scaf4.264
evm.TU.Scaf7.1696
evm.TU.Scaf4.1272
evm.TU.Scaf7.1455
evm.TU.Scaf2.1285
evm.TU.Scaf3.2569
evm.TU.Scaf7.490
evm.TU.Scaf2.1232
evm.TU.Scaf1.2340
evm.TU.Scaf2.820
evm.TU.Scaf6.2429
evm.TU.Scaf10.277
evm.TU.Scaf4.1671
evm.TU.Scaf135.6
evm.TU.Scaf10.121_evm.TU.Scaf10.122
evm.TU.Scaf4.744
evm.TU.Scaf4.1412
evm.TU.Scaf1.2484
evm.TU.Scaf6.1369
evm.TU.Scaf9.1189
evm.TU.Scaf6.821
evm.TU.Scaf6.2443
evm.TU.Scaf1.2106
evm.TU.Scaf4.2753
evm.TU.Scaf7.782
evm.TU.Scaf9.315
evm.TU.Scaf8.342
evm.TU.Scaf3.2829
evm.TU.Scaf3.291
evm.TU.Scaf6.952
evm.TU.Scaf6.493
evm.TU.Scaf7.1118
evm.TU.Scaf4.2783
evm.TU.Scaf6.153
evm.TU.Scaf6.675
evm.TU.Scaf1.2663
evm.TU.Scaf4.1066
evm.TU.Scaf7.774
evm.TU.Scaf9.351
evm.TU.Scaf6.258
evm.TU.Scaf9.1493
evm.TU.Scaf1.1515
evm.TU.Scaf3.2760
MSTRG.63191
evm.TU.Scaf1.1478
evm.TU.Scaf1.480
evm.TU.Scaf7.1517
evm.TU.Scaf9.1273
evm.TU.Scaf1.2756
evm.TU.Scaf10.1871
evm.TU.Scaf4.1748
evm.TU.Scaf2.1914
evm.TU.Scaf10.1263
evm.TU.Scaf6.163
evm.TU.Scaf10.744
evm.TU.Scaf1.112
evm.TU.Scaf6.1678
evm.TU.Scaf3.1435
evm.TU.Scaf7.1235
evm.TU.Scaf4.1710
evm.TU.Scaf10.173
evm.TU.Scaf9.173
evm.TU.Scaf10.140
evm.TU.Scaf9.1373
evm.TU.Scaf2.309
evm.TU.Scaf3.2072
evm.TU.Scaf9.975
evm.TU.Scaf10.2523
evm.TU.Scaf9.1417
evm.TU.Scaf4.2433
evm.TU.Scaf1.2286
evm.TU.Scaf10.2237
evm.TU.Scaf1.1136
evm.TU.Scaf6.2127
evm.TU.Scaf4.2090
evm.TU.Scaf10.1053
evm.TU.Scaf6.2295
evm.TU.Scaf3.1109
evm.TU.Scaf2.195
evm.TU.Scaf6.434
evm.TU.Scaf6.569
evm.TU.Scaf7.1175
evm.TU.Scaf10.1272
evm.TU.Scaf4.2141
evm.TU.Scaf6.2845
evm.TU.Scaf4.356
evm.TU.Scaf6.1497
evm.TU.Scaf9.632
evm.TU.Scaf2.713
evm.TU.Scaf9.1916
evm.TU.Scaf4.2191
evm.TU.Scaf8.1109
evm.TU.Scaf6.1500
evm.TU.Scaf1.2884
evm.TU.Scaf6.2869
evm.TU.Scaf6.2144
evm.TU.Scaf4.1286
evm.TU.Scaf3.2712
evm.TU.Scaf9.2544
evm.TU.Scaf2.1513
evm.TU.Scaf7.627
evm.TU.Scaf3.1153
evm.TU.Scaf2.1138
evm.TU.Scaf4.1428
evm.TU.Scaf4.2262
evm.TU.Scaf4.81
evm.TU.Scaf4.3352
evm.TU.Scaf3.2125
evm.TU.Scaf38.2
evm.TU.Scaf7.484
evm.TU.Scaf2.1878
evm.TU.Scaf2.1371
evm.TU.Scaf4.153
evm.TU.Scaf1.3449
evm.TU.Scaf3.2127
evm.TU.Scaf10.28
evm.TU.Scaf3.2972
evm.TU.Scaf1.1620
evm.TU.Scaf3.312
evm.TU.Scaf6.593
evm.TU.Scaf1.1624
evm.TU.Scaf9.1836
evm.TU.Scaf4.1146
evm.TU.Scaf10.2067
evm.TU.Scaf3.494
evm.TU.Scaf1.2435
evm.TU.Scaf4.1208
evm.TU.Scaf10.2276
evm.TU.Scaf3.1441
evm.TU.Scaf4.2842
evm.TU.Scaf8.195
evm.TU.Scaf10.950
evm.TU.Scaf3.1463_evm.TU.Scaf3.1464
evm.TU.Scaf1.2282
evm.TU.Scaf3.1082
evm.TU.Scaf1.3501
evm.TU.Scaf7.242
evm.TU.Scaf9.695
evm.TU.Scaf6.1544
evm.TU.Scaf6.2917
evm.TU.Scaf6.1824
evm.TU.Scaf1.3639
evm.TU.Scaf6.2877
evm.TU.Scaf6.1075
evm.TU.Scaf9.1122
evm.TU.Scaf7.1450
evm.TU.Scaf6.1942
evm.TU.Scaf4.210
evm.TU.Scaf3.2119
evm.TU.Scaf4.475
evm.TU.Scaf4.2138
evm.TU.Scaf6.684
evm.TU.Scaf4.1680
evm.TU.Scaf7.1714
evm.TU.Scaf3.1514
evm.TU.Scaf2.1024
evm.TU.Scaf57.3
evm.TU.Scaf1.142
evm.TU.Scaf10.2586
evm.TU.Scaf6.280
evm.TU.Scaf2.1886
evm.TU.Scaf3.1059
evm.TU.Scaf4.14
evm.TU.Scaf1.3046
evm.TU.Scaf8.1140
evm.TU.Scaf3.1866
evm.TU.Scaf3.1977
evm.TU.Scaf4.2418
evm.TU.Scaf7.182
evm.TU.Scaf6.1248
evm.TU.Scaf7.2084
evm.TU.Scaf10.2154
evm.TU.Scaf6.1178
evm.TU.Scaf6.663
evm.TU.Scaf156.4
evm.TU.Scaf3.147
evm.TU.Scaf3.987
evm.TU.Scaf8.1453
evm.TU.Scaf6.351
evm.TU.Scaf9.897
evm.TU.Scaf4.2264
evm.TU.Scaf1.199
evm.TU.Scaf7.718
evm.TU.Scaf1.280
evm.TU.Scaf10.231
evm.TU.Scaf7.1040
evm.TU.Scaf9.1502
evm.TU.Scaf3.2154
evm.TU.Scaf9.141
evm.TU.Scaf9.1317
evm.TU.Scaf7.1525
evm.TU.Scaf4.2710
evm.TU.Scaf6.3135
evm.TU.Scaf1.2760
evm.TU.Scaf3.2391
evm.TU.Scaf10.452
MSTRG.59476
evm.TU.Scaf5.467
evm.TU.Scaf3.2536
evm.TU.Scaf10.1901
evm.TU.Scaf6.177
evm.TU.Scaf6.1973
evm.TU.Scaf3.1020_evm.TU.Scaf3.1019
evm.TU.Scaf28.7
evm.TU.Scaf4.1554
evm.TU.Scaf2.1436
evm.TU.Scaf5.470
evm.TU.Scaf4.2314
evm.TU.Scaf1.2144
evm.TU.Scaf1.1356
evm.TU.Scaf7.48
evm.TU.Scaf4.217
evm.TU.Scaf7.1523
evm.TU.Scaf6.1189
evm.TU.Scaf10.1860
evm.TU.Scaf10.1727
evm.TU.Scaf10.2024
evm.TU.Scaf4.1509
evm.TU.Scaf10.1488
evm.TU.Scaf1.1015
evm.TU.Scaf6.1694
evm.TU.Scaf3.3363
evm.TU.Scaf10.1334
MSTRG.8475
evm.TU.Scaf4.1609
evm.TU.Scaf3.878
evm.TU.Scaf8.1027
evm.TU.Scaf10.1943
evm.TU.Scaf6.2668
evm.TU.Scaf2.1777
evm.TU.Scaf6.908
evm.TU.Scaf2.586
evm.TU.Scaf5.1031
evm.TU.Scaf3.117
evm.TU.Scaf7.526
evm.TU.Scaf10.2300
evm.TU.Scaf1.2033
evm.TU.Scaf6.660
evm.TU.Scaf6.2586
evm.TU.Scaf4.2821
evm.TU.Scaf4.85
evm.TU.Scaf8.1996
evm.TU.Scaf53.3
evm.TU.Scaf9.919
evm.TU.Scaf1.1140
evm.TU.Scaf10.1371
evm.TU.Scaf3.1072
evm.TU.Scaf6.696
evm.TU.Scaf5.990
evm.TU.Scaf4.1233
evm.TU.Scaf10.515
evm.TU.Scaf1.1274
evm.TU.Scaf9.663
evm.TU.Scaf7.2613
evm.TU.Scaf9.1460
evm.TU.Scaf9.220
evm.TU.Scaf4.469
evm.TU.Scaf1.2675
evm.TU.Scaf3.813
evm.TU.Scaf9.2261
evm.TU.Scaf7.950
evm.TU.Scaf6.2820
evm.TU.Scaf4.34
evm.TU.Scaf10.250
evm.TU.Scaf2.395
evm.TU.Scaf6.295
evm.TU.Scaf1.1362
evm.TU.Scaf6.658
evm.TU.Scaf5.352
evm.TU.Scaf9.2020
evm.TU.Scaf6.2440
evm.TU.Scaf1.2212
evm.TU.Scaf1.2905
evm.TU.Scaf1.1057
evm.TU.Scaf9.2426
evm.TU.Scaf8.849
evm.TU.Scaf8.961
evm.TU.Scaf6.2106
evm.TU.Scaf3.301
evm.TU.Scaf6.2217
evm.TU.Scaf1.1268
evm.TU.Scaf9.369
evm.TU.Scaf9.1141
evm.TU.Scaf2.114
evm.TU.Scaf7.1323
evm.TU.Scaf4.1400
evm.TU.Scaf2.768
evm.TU.Scaf3.1189
evm.TU.Scaf10.1986
evm.TU.Scaf10.799
evm.TU.Scaf3.2350
evm.TU.Scaf3.1595
evm.TU.Scaf6.323
evm.TU.Scaf6.618
evm.TU.Scaf1.983
evm.TU.Scaf4.924
evm.TU.Scaf2.704
evm.TU.Scaf1.2089
evm.TU.Scaf3.1036
evm.TU.Scaf5.350
evm.TU.Scaf2.1
evm.TU.Scaf4.3202
evm.TU.Scaf5.1126
evm.TU.Scaf3.2230
evm.TU.Scaf4.1069
evm.TU.Scaf3.2986
evm.TU.Scaf4.2756
evm.TU.Scaf9.1808
evm.TU.Scaf6.783
evm.TU.Scaf10.2228
evm.TU.Scaf4.2711
evm.TU.Scaf6.2688
evm.TU.Scaf10.982
evm.TU.Scaf1.1489
evm.TU.Scaf7.1809
evm.TU.Scaf4.1399
evm.TU.Scaf3.543
evm.TU.Scaf10.388
evm.TU.Scaf9.54
evm.TU.Scaf2.164
evm.TU.Scaf3.1170
evm.TU.Scaf1.27
evm.TU.Scaf10.5
evm.TU.Scaf4.3269
evm.TU.Scaf6.3004
evm.TU.Scaf4.385

## Sheet: H-3n-vs-F-2n
mRNA
evm.TU.Scaf1.1005
evm.TU.Scaf1.1013
evm.TU.Scaf1.1015
evm.TU.Scaf1.1016
evm.TU.Scaf1.1017
evm.TU.Scaf1.102
evm.TU.Scaf1.1026
evm.TU.Scaf1.1027
evm.TU.Scaf1.1028
evm.TU.Scaf1.103
evm.TU.Scaf1.1030
evm.TU.Scaf1.104
evm.TU.Scaf1.105
evm.TU.Scaf1.1051
evm.TU.Scaf1.1053
evm.TU.Scaf1.1059
evm.TU.Scaf1.1062
evm.TU.Scaf1.1066
evm.TU.Scaf1.1070
evm.TU.Scaf1.1077
evm.TU.Scaf1.1079
evm.TU.Scaf1.1083
evm.TU.Scaf1.109
evm.TU.Scaf1.1096
evm.TU.Scaf1.1100
evm.TU.Scaf1.1101
evm.TU.Scaf1.1105
evm.TU.Scaf1.1116
evm.TU.Scaf1.1117
evm.TU.Scaf1.1123
evm.TU.Scaf1.1125
evm.TU.Scaf1.1126_evm.TU.Scaf1.1127
evm.TU.Scaf1.1135
evm.TU.Scaf1.1136
evm.TU.Scaf1.1139
evm.TU.Scaf1.1140
evm.TU.Scaf1.1141
evm.TU.Scaf1.1142
evm.TU.Scaf1.1147
evm.TU.Scaf1.1148
evm.TU.Scaf1.1149
evm.TU.Scaf1.115
evm.TU.Scaf1.1150
evm.TU.Scaf1.1153
evm.TU.Scaf1.1154
evm.TU.Scaf1.1161
evm.TU.Scaf1.1169
evm.TU.Scaf1.1172
evm.TU.Scaf1.1177
evm.TU.Scaf1.1180
evm.TU.Scaf1.1181
evm.TU.Scaf1.1183
evm.TU.Scaf1.1188
evm.TU.Scaf1.1192
evm.TU.Scaf1.1198
evm.TU.Scaf1.12
evm.TU.Scaf1.1207
evm.TU.Scaf1.1211
evm.TU.Scaf1.1214
evm.TU.Scaf1.1220
evm.TU.Scaf1.1223
evm.TU.Scaf1.1229
evm.TU.Scaf1.1231_evm.TU.Scaf1.1232
evm.TU.Scaf1.1233
evm.TU.Scaf1.1234
evm.TU.Scaf1.1242
evm.TU.Scaf1.1244
evm.TU.Scaf1.1245
evm.TU.Scaf1.1249
evm.TU.Scaf1.125
evm.TU.Scaf1.1250
evm.TU.Scaf1.1252
evm.TU.Scaf1.1253
evm.TU.Scaf1.1254
evm.TU.Scaf1.1256
evm.TU.Scaf1.1261
evm.TU.Scaf1.1268
evm.TU.Scaf1.1269
evm.TU.Scaf1.1274
evm.TU.Scaf1.1276
evm.TU.Scaf1.1281
evm.TU.Scaf1.1282
evm.TU.Scaf1.1284
evm.TU.Scaf1.1289
evm.TU.Scaf1.1296
evm.TU.Scaf1.1299
evm.TU.Scaf1.1300
evm.TU.Scaf1.1308
evm.TU.Scaf1.131
evm.TU.Scaf1.1317
evm.TU.Scaf1.1318
evm.TU.Scaf1.132
evm.TU.Scaf1.1323
evm.TU.Scaf1.1331
evm.TU.Scaf1.1332
evm.TU.Scaf1.1334
evm.TU.Scaf1.134
evm.TU.Scaf1.135
evm.TU.Scaf1.1354
evm.TU.Scaf1.1358
evm.TU.Scaf1.136
evm.TU.Scaf1.1364
evm.TU.Scaf1.1365
evm.TU.Scaf1.1367
evm.TU.Scaf1.1379
evm.TU.Scaf1.1380
evm.TU.Scaf1.1392
evm.TU.Scaf1.1393
evm.TU.Scaf1.1394
evm.TU.Scaf1.1395
evm.TU.Scaf1.1396
evm.TU.Scaf1.1397
evm.TU.Scaf1.141
evm.TU.Scaf1.1418
evm.TU.Scaf1.1427
evm.TU.Scaf1.1435
evm.TU.Scaf1.144
evm.TU.Scaf1.1450
evm.TU.Scaf1.1451
evm.TU.Scaf1.1453
evm.TU.Scaf1.1467
evm.TU.Scaf1.1471
evm.TU.Scaf1.1473
evm.TU.Scaf1.1476
evm.TU.Scaf1.1482
evm.TU.Scaf1.1484
evm.TU.Scaf1.1486
evm.TU.Scaf1.1487
evm.TU.Scaf1.1488
evm.TU.Scaf1.1489
evm.TU.Scaf1.1493_evm.TU.Scaf1.1494
evm.TU.Scaf1.1500
evm.TU.Scaf1.1503
evm.TU.Scaf1.1508
evm.TU.Scaf1.1509
evm.TU.Scaf1.1515
evm.TU.Scaf1.1516
evm.TU.Scaf1.1519
evm.TU.Scaf1.1521
evm.TU.Scaf1.1524
evm.TU.Scaf1.1526
evm.TU.Scaf1.1536
evm.TU.Scaf1.154
evm.TU.Scaf1.1545
evm.TU.Scaf1.1566
evm.TU.Scaf1.157
evm.TU.Scaf1.1578
evm.TU.Scaf1.1581
evm.TU.Scaf1.1589
evm.TU.Scaf1.159
evm.TU.Scaf1.1590
evm.TU.Scaf1.1591
evm.TU.Scaf1.1597
evm.TU.Scaf1.1600
evm.TU.Scaf1.1608
evm.TU.Scaf1.1619
evm.TU.Scaf1.162
evm.TU.Scaf1.1620
evm.TU.Scaf1.1622
evm.TU.Scaf1.1624
evm.TU.Scaf1.1625
evm.TU.Scaf1.1626
evm.TU.Scaf1.164
evm.TU.Scaf1.1642
evm.TU.Scaf1.1645
evm.TU.Scaf1.1658
evm.TU.Scaf1.1659
evm.TU.Scaf1.1672
evm.TU.Scaf1.1673
evm.TU.Scaf1.1674
evm.TU.Scaf1.168
evm.TU.Scaf1.1681
evm.TU.Scaf1.1682
evm.TU.Scaf1.1683
evm.TU.Scaf1.1684
evm.TU.Scaf1.1691
evm.TU.Scaf1.1716
evm.TU.Scaf1.1717
evm.TU.Scaf1.1720
evm.TU.Scaf1.1721
evm.TU.Scaf1.1725
evm.TU.Scaf1.1727
evm.TU.Scaf1.1731
evm.TU.Scaf1.1732
evm.TU.Scaf1.1738
evm.TU.Scaf1.1742
evm.TU.Scaf1.1745
evm.TU.Scaf1.1746
evm.TU.Scaf1.1748
evm.TU.Scaf1.1749
evm.TU.Scaf1.1753
evm.TU.Scaf1.1758
evm.TU.Scaf1.1759
evm.TU.Scaf1.1762
evm.TU.Scaf1.1767
evm.TU.Scaf1.1768
evm.TU.Scaf1.1769
evm.TU.Scaf1.1775
evm.TU.Scaf1.179
evm.TU.Scaf1.1791
evm.TU.Scaf1.1794
evm.TU.Scaf1.1796
evm.TU.Scaf1.1797
evm.TU.Scaf1.1809
evm.TU.Scaf1.1826
evm.TU.Scaf1.1832
evm.TU.Scaf1.1838
evm.TU.Scaf1.1839
evm.TU.Scaf1.184
evm.TU.Scaf1.1843
evm.TU.Scaf1.185
evm.TU.Scaf1.1852
evm.TU.Scaf1.1856
evm.TU.Scaf1.1860
evm.TU.Scaf1.1861
evm.TU.Scaf1.1866
evm.TU.Scaf1.1867
evm.TU.Scaf1.1870
evm.TU.Scaf1.1872
evm.TU.Scaf1.1884
evm.TU.Scaf1.1885
evm.TU.Scaf1.1886
evm.TU.Scaf1.1889
evm.TU.Scaf1.189
evm.TU.Scaf1.1895
evm.TU.Scaf1.1897
evm.TU.Scaf1.1899
evm.TU.Scaf1.19
evm.TU.Scaf1.190
evm.TU.Scaf1.1902
evm.TU.Scaf1.1904
evm.TU.Scaf1.1905
evm.TU.Scaf1.191
evm.TU.Scaf1.1915
evm.TU.Scaf1.1918
evm.TU.Scaf1.1920
evm.TU.Scaf1.1934
evm.TU.Scaf1.1937
evm.TU.Scaf1.1938
evm.TU.Scaf1.1939
evm.TU.Scaf1.1944
evm.TU.Scaf1.1945
evm.TU.Scaf1.1949
evm.TU.Scaf1.1953
evm.TU.Scaf1.1965
evm.TU.Scaf1.197
evm.TU.Scaf1.1978
evm.TU.Scaf1.198
evm.TU.Scaf1.1984
evm.TU.Scaf1.1989
evm.TU.Scaf1.199
evm.TU.Scaf1.1990
evm.TU.Scaf1.1992
evm.TU.Scaf1.2001
evm.TU.Scaf1.2006
evm.TU.Scaf1.2009
evm.TU.Scaf1.201
evm.TU.Scaf1.2013
evm.TU.Scaf1.2014
evm.TU.Scaf1.2033
evm.TU.Scaf1.2034
evm.TU.Scaf1.2050
evm.TU.Scaf1.2056
evm.TU.Scaf1.2058
evm.TU.Scaf1.2060
evm.TU.Scaf1.2062
evm.TU.Scaf1.2068
evm.TU.Scaf1.207
evm.TU.Scaf1.2080
evm.TU.Scaf1.2081
evm.TU.Scaf1.2082
evm.TU.Scaf1.209
evm.TU.Scaf1.2093
evm.TU.Scaf1.2101
evm.TU.Scaf1.2106
evm.TU.Scaf1.2107
evm.TU.Scaf1.2111
evm.TU.Scaf1.2112
evm.TU.Scaf1.2114
evm.TU.Scaf1.2116
evm.TU.Scaf1.2118
evm.TU.Scaf1.2119
evm.TU.Scaf1.2120
evm.TU.Scaf1.2126
evm.TU.Scaf1.2127
evm.TU.Scaf1.2128
evm.TU.Scaf1.2133
evm.TU.Scaf1.2134
evm.TU.Scaf1.2144
evm.TU.Scaf1.2145
evm.TU.Scaf1.2155
evm.TU.Scaf1.2158
evm.TU.Scaf1.2159
evm.TU.Scaf1.2162
evm.TU.Scaf1.2165
evm.TU.Scaf1.2169
evm.TU.Scaf1.2171
evm.TU.Scaf1.2175
evm.TU.Scaf1.2177
evm.TU.Scaf1.2178
evm.TU.Scaf1.2181
evm.TU.Scaf1.2182
evm.TU.Scaf1.2184
evm.TU.Scaf1.2185
evm.TU.Scaf1.2195
evm.TU.Scaf1.2197
evm.TU.Scaf1.2200
evm.TU.Scaf1.2203
evm.TU.Scaf1.2204
evm.TU.Scaf1.2205_evm.TU.Scaf1.2206
evm.TU.Scaf1.221
evm.TU.Scaf1.2210
evm.TU.Scaf1.2214
evm.TU.Scaf1.2219
evm.TU.Scaf1.222
evm.TU.Scaf1.2224
evm.TU.Scaf1.2225
evm.TU.Scaf1.2226
evm.TU.Scaf1.2228
evm.TU.Scaf1.2229
evm.TU.Scaf1.2230
evm.TU.Scaf1.2231
evm.TU.Scaf1.2234
evm.TU.Scaf1.2236
evm.TU.Scaf1.2241
evm.TU.Scaf1.2243_evm.TU.Scaf1.2244
evm.TU.Scaf1.2248
evm.TU.Scaf1.2252
evm.TU.Scaf1.2259
evm.TU.Scaf1.226
evm.TU.Scaf1.2264
evm.TU.Scaf1.2265
evm.TU.Scaf1.2266
evm.TU.Scaf1.2268
evm.TU.Scaf1.2269
evm.TU.Scaf1.2270
evm.TU.Scaf1.2271
evm.TU.Scaf1.2276
evm.TU.Scaf1.2278
evm.TU.Scaf1.228
evm.TU.Scaf1.2282
evm.TU.Scaf1.229
evm.TU.Scaf1.2296
evm.TU.Scaf1.2298
evm.TU.Scaf1.2299
evm.TU.Scaf1.23
evm.TU.Scaf1.230
evm.TU.Scaf1.2300
evm.TU.Scaf1.2302
evm.TU.Scaf1.2306
evm.TU.Scaf1.2307
evm.TU.Scaf1.231
evm.TU.Scaf1.2310
evm.TU.Scaf1.2312
evm.TU.Scaf1.2313
evm.TU.Scaf1.2316
evm.TU.Scaf1.2325
evm.TU.Scaf1.2327
evm.TU.Scaf1.233
evm.TU.Scaf1.2335
evm.TU.Scaf1.2337
evm.TU.Scaf1.2339
evm.TU.Scaf1.2340
evm.TU.Scaf1.2343
evm.TU.Scaf1.2346
evm.TU.Scaf1.2352
evm.TU.Scaf1.2353
evm.TU.Scaf1.2359
evm.TU.Scaf1.236
evm.TU.Scaf1.2360
evm.TU.Scaf1.2366
evm.TU.Scaf1.2369
evm.TU.Scaf1.2379
evm.TU.Scaf1.2391
evm.TU.Scaf1.2392
evm.TU.Scaf1.2396
evm.TU.Scaf1.2398
evm.TU.Scaf1.2399
evm.TU.Scaf1.2404
evm.TU.Scaf1.2407
evm.TU.Scaf1.2410
evm.TU.Scaf1.2411
evm.TU.Scaf1.2412
evm.TU.Scaf1.2426
evm.TU.Scaf1.2427
evm.TU.Scaf1.2428
evm.TU.Scaf1.2430
evm.TU.Scaf1.2435
evm.TU.Scaf1.2440
evm.TU.Scaf1.2442
evm.TU.Scaf1.2444
evm.TU.Scaf1.2445
evm.TU.Scaf1.2446
evm.TU.Scaf1.2448
evm.TU.Scaf1.2449
evm.TU.Scaf1.2451
evm.TU.Scaf1.2458
evm.TU.Scaf1.2464
evm.TU.Scaf1.2466
evm.TU.Scaf1.2467
evm.TU.Scaf1.2469
evm.TU.Scaf1.2470
evm.TU.Scaf1.2473
evm.TU.Scaf1.2475
evm.TU.Scaf1.248
evm.TU.Scaf1.2481
evm.TU.Scaf1.2484
evm.TU.Scaf1.2487
evm.TU.Scaf1.2493
evm.TU.Scaf1.2494
evm.TU.Scaf1.2495
evm.TU.Scaf1.2501
evm.TU.Scaf1.2524
evm.TU.Scaf1.2526
evm.TU.Scaf1.2527
evm.TU.Scaf1.253
evm.TU.Scaf1.2532
evm.TU.Scaf1.2533
evm.TU.Scaf1.2539
evm.TU.Scaf1.2549
evm.TU.Scaf1.2559
evm.TU.Scaf1.2568
evm.TU.Scaf1.257
evm.TU.Scaf1.2576
evm.TU.Scaf1.258
evm.TU.Scaf1.2582
evm.TU.Scaf1.259
evm.TU.Scaf1.2593
evm.TU.Scaf1.2596
evm.TU.Scaf1.260
evm.TU.Scaf1.2607
evm.TU.Scaf1.2610
evm.TU.Scaf1.2611
evm.TU.Scaf1.2613
evm.TU.Scaf1.2615
evm.TU.Scaf1.2616
evm.TU.Scaf1.2619
evm.TU.Scaf1.262
evm.TU.Scaf1.2620
evm.TU.Scaf1.2621
evm.TU.Scaf1.2624
evm.TU.Scaf1.263
evm.TU.Scaf1.2632
evm.TU.Scaf1.2636
evm.TU.Scaf1.2638
evm.TU.Scaf1.2639
evm.TU.Scaf1.264
evm.TU.Scaf1.2647
evm.TU.Scaf1.2651
evm.TU.Scaf1.2656
evm.TU.Scaf1.2657
evm.TU.Scaf1.2660
evm.TU.Scaf1.2661
evm.TU.Scaf1.2667
evm.TU.Scaf1.2669
evm.TU.Scaf1.2673
evm.TU.Scaf1.2675
evm.TU.Scaf1.2681
evm.TU.Scaf1.2682
evm.TU.Scaf1.2689
evm.TU.Scaf1.2693
evm.TU.Scaf1.2694
evm.TU.Scaf1.2695
evm.TU.Scaf1.2697
evm.TU.Scaf1.270
evm.TU.Scaf1.2702
evm.TU.Scaf1.2714
evm.TU.Scaf1.2716
evm.TU.Scaf1.2717
evm.TU.Scaf1.2724
evm.TU.Scaf1.2727
evm.TU.Scaf1.2734
evm.TU.Scaf1.2736
evm.TU.Scaf1.2749
evm.TU.Scaf1.2750
evm.TU.Scaf1.2756
evm.TU.Scaf1.2758
evm.TU.Scaf1.2761
evm.TU.Scaf1.2765
evm.TU.Scaf1.2766
evm.TU.Scaf1.2767
evm.TU.Scaf1.2768
evm.TU.Scaf1.2769
evm.TU.Scaf1.2783
evm.TU.Scaf1.2789
evm.TU.Scaf1.2793
evm.TU.Scaf1.2794
evm.TU.Scaf1.2798
evm.TU.Scaf1.2801
evm.TU.Scaf1.2805
evm.TU.Scaf1.282
evm.TU.Scaf1.2821
evm.TU.Scaf1.2828
evm.TU.Scaf1.2839
evm.TU.Scaf1.2841_evm.TU.Scaf1.2842
evm.TU.Scaf1.2847
evm.TU.Scaf1.285
evm.TU.Scaf1.2850
evm.TU.Scaf1.2851
evm.TU.Scaf1.2854
evm.TU.Scaf1.2856
evm.TU.Scaf1.2857
evm.TU.Scaf1.2858
evm.TU.Scaf1.2860
evm.TU.Scaf1.2863
evm.TU.Scaf1.2865
evm.TU.Scaf1.2866
evm.TU.Scaf1.288
evm.TU.Scaf1.2880
evm.TU.Scaf1.2882
evm.TU.Scaf1.2884
evm.TU.Scaf1.2886
evm.TU.Scaf1.2888
evm.TU.Scaf1.2893
evm.TU.Scaf1.29
evm.TU.Scaf1.290
evm.TU.Scaf1.2906
evm.TU.Scaf1.2919
evm.TU.Scaf1.2922
evm.TU.Scaf1.2923
evm.TU.Scaf1.2934
evm.TU.Scaf1.2948
evm.TU.Scaf1.2951
evm.TU.Scaf1.2957
evm.TU.Scaf1.2965
evm.TU.Scaf1.2966_evm.TU.Scaf1.2967
evm.TU.Scaf1.2968
evm.TU.Scaf1.2971
evm.TU.Scaf1.2976
evm.TU.Scaf1.2991
evm.TU.Scaf1.2997
evm.TU.Scaf1.3
evm.TU.Scaf1.30
evm.TU.Scaf1.300
evm.TU.Scaf1.3003
evm.TU.Scaf1.3005
evm.TU.Scaf1.3006
evm.TU.Scaf1.3011
evm.TU.Scaf1.3018
evm.TU.Scaf1.302
evm.TU.Scaf1.3021
evm.TU.Scaf1.3022
evm.TU.Scaf1.3039
evm.TU.Scaf1.3046
evm.TU.Scaf1.3062
evm.TU.Scaf1.3065
evm.TU.Scaf1.3069
evm.TU.Scaf1.307
evm.TU.Scaf1.3085
evm.TU.Scaf1.3089
evm.TU.Scaf1.3123
evm.TU.Scaf1.316
evm.TU.Scaf1.3160
evm.TU.Scaf1.319
evm.TU.Scaf1.3196
evm.TU.Scaf1.3203
evm.TU.Scaf1.3207
evm.TU.Scaf1.3250
evm.TU.Scaf1.328
evm.TU.Scaf1.3304
evm.TU.Scaf1.3306
evm.TU.Scaf1.3330
evm.TU.Scaf1.3341
evm.TU.Scaf1.338
evm.TU.Scaf1.3385
evm.TU.Scaf1.339
evm.TU.Scaf1.3395
evm.TU.Scaf1.3401
evm.TU.Scaf1.3408
evm.TU.Scaf1.3435
evm.TU.Scaf1.3457
evm.TU.Scaf1.346
evm.TU.Scaf1.3467
evm.TU.Scaf1.347
evm.TU.Scaf1.3470
evm.TU.Scaf1.3491
evm.TU.Scaf1.3504
evm.TU.Scaf1.3507
evm.TU.Scaf1.3510
evm.TU.Scaf1.3515
evm.TU.Scaf1.3530
evm.TU.Scaf1.3536
evm.TU.Scaf1.3539
evm.TU.Scaf1.3559
evm.TU.Scaf1.3564
evm.TU.Scaf1.357
evm.TU.Scaf1.3583
evm.TU.Scaf1.3584
evm.TU.Scaf1.3599
evm.TU.Scaf1.361
evm.TU.Scaf1.3617
evm.TU.Scaf1.3637
evm.TU.Scaf1.365
evm.TU.Scaf1.3659
evm.TU.Scaf1.366
evm.TU.Scaf1.367
evm.TU.Scaf1.3675
evm.TU.Scaf1.369
evm.TU.Scaf1.37
evm.TU.Scaf1.370
evm.TU.Scaf1.374
evm.TU.Scaf1.377
evm.TU.Scaf1.378
evm.TU.Scaf1.380
evm.TU.Scaf1.397
evm.TU.Scaf1.40
evm.TU.Scaf1.407
evm.TU.Scaf1.415
evm.TU.Scaf1.416
evm.TU.Scaf1.42
evm.TU.Scaf1.426
evm.TU.Scaf1.427
evm.TU.Scaf1.432
evm.TU.Scaf1.433
evm.TU.Scaf1.437
evm.TU.Scaf1.439
evm.TU.Scaf1.440
evm.TU.Scaf1.442
evm.TU.Scaf1.445
evm.TU.Scaf1.448
evm.TU.Scaf1.45
evm.TU.Scaf1.46
evm.TU.Scaf1.460
evm.TU.Scaf1.468
evm.TU.Scaf1.47
evm.TU.Scaf1.470
evm.TU.Scaf1.489
evm.TU.Scaf1.498
evm.TU.Scaf1.5
evm.TU.Scaf1.501
evm.TU.Scaf1.506
evm.TU.Scaf1.51
evm.TU.Scaf1.512
evm.TU.Scaf1.519
evm.TU.Scaf1.522
evm.TU.Scaf1.534
evm.TU.Scaf1.536
evm.TU.Scaf1.537
evm.TU.Scaf1.539
evm.TU.Scaf1.540
evm.TU.Scaf1.558
evm.TU.Scaf1.563
evm.TU.Scaf1.57
evm.TU.Scaf1.58
evm.TU.Scaf1.587
evm.TU.Scaf1.591
evm.TU.Scaf1.592
evm.TU.Scaf1.593
evm.TU.Scaf1.595
evm.TU.Scaf1.598
evm.TU.Scaf1.599
evm.TU.Scaf1.6
evm.TU.Scaf1.602
evm.TU.Scaf1.613
evm.TU.Scaf1.616
evm.TU.Scaf1.619
evm.TU.Scaf1.620
evm.TU.Scaf1.621
evm.TU.Scaf1.64
evm.TU.Scaf1.642
evm.TU.Scaf1.656
evm.TU.Scaf1.657
evm.TU.Scaf1.666
evm.TU.Scaf1.670
evm.TU.Scaf1.671
evm.TU.Scaf1.672
evm.TU.Scaf1.696
evm.TU.Scaf1.697
evm.TU.Scaf1.699
evm.TU.Scaf1.704
evm.TU.Scaf1.712
evm.TU.Scaf1.719
evm.TU.Scaf1.720
evm.TU.Scaf1.734
evm.TU.Scaf1.736
evm.TU.Scaf1.737
evm.TU.Scaf1.751
evm.TU.Scaf1.753
evm.TU.Scaf1.755
evm.TU.Scaf1.756
evm.TU.Scaf1.759
evm.TU.Scaf1.761
evm.TU.Scaf1.765
evm.TU.Scaf1.768
evm.TU.Scaf1.77
evm.TU.Scaf1.773
evm.TU.Scaf1.774
evm.TU.Scaf1.775
evm.TU.Scaf1.779
evm.TU.Scaf1.785
evm.TU.Scaf1.793
evm.TU.Scaf1.794
evm.TU.Scaf1.795
evm.TU.Scaf1.798
evm.TU.Scaf1.805
evm.TU.Scaf1.809
evm.TU.Scaf1.813
evm.TU.Scaf1.814
evm.TU.Scaf1.819
evm.TU.Scaf1.82
evm.TU.Scaf1.821
evm.TU.Scaf1.823
evm.TU.Scaf1.827
evm.TU.Scaf1.831
evm.TU.Scaf1.833
evm.TU.Scaf1.834
evm.TU.Scaf1.843
evm.TU.Scaf1.844
evm.TU.Scaf1.845
evm.TU.Scaf1.847
evm.TU.Scaf1.848
evm.TU.Scaf1.850
evm.TU.Scaf1.853
evm.TU.Scaf1.868
evm.TU.Scaf1.871
evm.TU.Scaf1.88
evm.TU.Scaf1.883
evm.TU.Scaf1.885
evm.TU.Scaf1.889
evm.TU.Scaf1.898
evm.TU.Scaf1.904
evm.TU.Scaf1.911
evm.TU.Scaf1.915
evm.TU.Scaf1.916
evm.TU.Scaf1.925
evm.TU.Scaf1.927
evm.TU.Scaf1.930
evm.TU.Scaf1.932
evm.TU.Scaf1.935
evm.TU.Scaf1.939
evm.TU.Scaf1.94
evm.TU.Scaf1.943
evm.TU.Scaf1.946
evm.TU.Scaf1.947
evm.TU.Scaf1.962
evm.TU.Scaf1.963
evm.TU.Scaf1.97
evm.TU.Scaf1.970
evm.TU.Scaf1.981
evm.TU.Scaf1.983
evm.TU.Scaf1.985
evm.TU.Scaf1.986
evm.TU.Scaf1.987
evm.TU.Scaf1.997
evm.TU.Scaf10.1000_evm.TU.Scaf10.999
evm.TU.Scaf10.1002
evm.TU.Scaf10.1003
evm.TU.Scaf10.1006
evm.TU.Scaf10.1010
evm.TU.Scaf10.1019
evm.TU.Scaf10.1024
evm.TU.Scaf10.1025
evm.TU.Scaf10.1027
evm.TU.Scaf10.1032
evm.TU.Scaf10.1036
evm.TU.Scaf10.1045
evm.TU.Scaf10.1050
evm.TU.Scaf10.1051
evm.TU.Scaf10.106
evm.TU.Scaf10.1060
evm.TU.Scaf10.1064
evm.TU.Scaf10.1069
evm.TU.Scaf10.107
evm.TU.Scaf10.1072
evm.TU.Scaf10.1074
evm.TU.Scaf10.108
evm.TU.Scaf10.1081
evm.TU.Scaf10.1082
evm.TU.Scaf10.1084
evm.TU.Scaf10.1089
evm.TU.Scaf10.1095
evm.TU.Scaf10.1101
evm.TU.Scaf10.1102
evm.TU.Scaf10.1105
evm.TU.Scaf10.1107
evm.TU.Scaf10.1109
evm.TU.Scaf10.1115
evm.TU.Scaf10.1128
evm.TU.Scaf10.1137
evm.TU.Scaf10.1143
evm.TU.Scaf10.1146
evm.TU.Scaf10.1147
evm.TU.Scaf10.1151
evm.TU.Scaf10.1155
evm.TU.Scaf10.1157
evm.TU.Scaf10.1158
evm.TU.Scaf10.1160
evm.TU.Scaf10.1169
evm.TU.Scaf10.1170
evm.TU.Scaf10.1171_evm.TU.Scaf10.1172
evm.TU.Scaf10.1175
evm.TU.Scaf10.1179
evm.TU.Scaf10.1183
evm.TU.Scaf10.1187
evm.TU.Scaf10.1191
evm.TU.Scaf10.12
evm.TU.Scaf10.1204
evm.TU.Scaf10.121_evm.TU.Scaf10.122
evm.TU.Scaf10.1210
evm.TU.Scaf10.1242
evm.TU.Scaf10.1260
evm.TU.Scaf10.1261
evm.TU.Scaf10.1263
evm.TU.Scaf10.127
evm.TU.Scaf10.1270
evm.TU.Scaf10.1272
evm.TU.Scaf10.1279
evm.TU.Scaf10.1292
evm.TU.Scaf10.1303
evm.TU.Scaf10.1310
evm.TU.Scaf10.1311
evm.TU.Scaf10.1314
evm.TU.Scaf10.1326
evm.TU.Scaf10.1328
evm.TU.Scaf10.1330
evm.TU.Scaf10.1334
evm.TU.Scaf10.1337
evm.TU.Scaf10.1342
evm.TU.Scaf10.1344
evm.TU.Scaf10.1349
evm.TU.Scaf10.1356
evm.TU.Scaf10.1358
evm.TU.Scaf10.1361
evm.TU.Scaf10.1362
evm.TU.Scaf10.1366
evm.TU.Scaf10.1371
evm.TU.Scaf10.1375
evm.TU.Scaf10.1377
evm.TU.Scaf10.1381
evm.TU.Scaf10.1385
evm.TU.Scaf10.1397
evm.TU.Scaf10.1398
evm.TU.Scaf10.140
evm.TU.Scaf10.1400
evm.TU.Scaf10.1403
evm.TU.Scaf10.1405
evm.TU.Scaf10.1414
evm.TU.Scaf10.1415
evm.TU.Scaf10.1417
evm.TU.Scaf10.1451
evm.TU.Scaf10.1459
evm.TU.Scaf10.1460
evm.TU.Scaf10.1462
evm.TU.Scaf10.1463
evm.TU.Scaf10.1467
evm.TU.Scaf10.1472
evm.TU.Scaf10.1473
evm.TU.Scaf10.1474
evm.TU.Scaf10.1487
evm.TU.Scaf10.1488
evm.TU.Scaf10.149
evm.TU.Scaf10.1496
evm.TU.Scaf10.1506
evm.TU.Scaf10.1507
evm.TU.Scaf10.1510
evm.TU.Scaf10.1514
evm.TU.Scaf10.1522
evm.TU.Scaf10.1524
evm.TU.Scaf10.1525
evm.TU.Scaf10.1530
evm.TU.Scaf10.1548
evm.TU.Scaf10.1550
evm.TU.Scaf10.1580
evm.TU.Scaf10.1581
evm.TU.Scaf10.1585
evm.TU.Scaf10.1586
evm.TU.Scaf10.1589
evm.TU.Scaf10.1590
evm.TU.Scaf10.1592
evm.TU.Scaf10.1602
evm.TU.Scaf10.162
evm.TU.Scaf10.1621
evm.TU.Scaf10.1624
evm.TU.Scaf10.1638
evm.TU.Scaf10.164
evm.TU.Scaf10.1643
evm.TU.Scaf10.1646
evm.TU.Scaf10.1648
evm.TU.Scaf10.1650
evm.TU.Scaf10.1652
evm.TU.Scaf10.1659
evm.TU.Scaf10.1666
evm.TU.Scaf10.1676
evm.TU.Scaf10.1677
evm.TU.Scaf10.1680
evm.TU.Scaf10.1681
evm.TU.Scaf10.1682
evm.TU.Scaf10.1685
evm.TU.Scaf10.1687
evm.TU.Scaf10.1710
evm.TU.Scaf10.1718
evm.TU.Scaf10.1719
evm.TU.Scaf10.172
evm.TU.Scaf10.1721
evm.TU.Scaf10.1722
evm.TU.Scaf10.1728
evm.TU.Scaf10.1730
evm.TU.Scaf10.1731
evm.TU.Scaf10.1733
evm.TU.Scaf10.1739
evm.TU.Scaf10.1741
evm.TU.Scaf10.1742
evm.TU.Scaf10.1745
evm.TU.Scaf10.1751
evm.TU.Scaf10.1754
evm.TU.Scaf10.1771
evm.TU.Scaf10.178
evm.TU.Scaf10.1785
evm.TU.Scaf10.1786
evm.TU.Scaf10.1831
evm.TU.Scaf10.1841
evm.TU.Scaf10.1852
evm.TU.Scaf10.186
evm.TU.Scaf10.1861
evm.TU.Scaf10.1862
evm.TU.Scaf10.1869
evm.TU.Scaf10.1873
evm.TU.Scaf10.1877_evm.TU.Scaf10.1878
evm.TU.Scaf10.1890
evm.TU.Scaf10.1895
evm.TU.Scaf10.1896
evm.TU.Scaf10.190
evm.TU.Scaf10.1901
evm.TU.Scaf10.191
evm.TU.Scaf10.1910
evm.TU.Scaf10.1925
evm.TU.Scaf10.1928
evm.TU.Scaf10.193
evm.TU.Scaf10.1933
evm.TU.Scaf10.1938
evm.TU.Scaf10.1943
evm.TU.Scaf10.1948
evm.TU.Scaf10.1953
evm.TU.Scaf10.1955_evm.TU.Scaf10.1957
evm.TU.Scaf10.1958
evm.TU.Scaf10.1985
evm.TU.Scaf10.1986
evm.TU.Scaf10.1987
evm.TU.Scaf10.1991_evm.TU.Scaf10.1992
evm.TU.Scaf10.1993
evm.TU.Scaf10.1994
evm.TU.Scaf10.1998
evm.TU.Scaf10.2
evm.TU.Scaf10.200
evm.TU.Scaf10.2004
evm.TU.Scaf10.2010
evm.TU.Scaf10.2016
evm.TU.Scaf10.2023
evm.TU.Scaf10.2024
evm.TU.Scaf10.2025
evm.TU.Scaf10.2026
evm.TU.Scaf10.2030
evm.TU.Scaf10.2039
evm.TU.Scaf10.2056
evm.TU.Scaf10.2067
evm.TU.Scaf10.2081
evm.TU.Scaf10.2084
evm.TU.Scaf10.2097
evm.TU.Scaf10.2100
evm.TU.Scaf10.2110
evm.TU.Scaf10.2113
evm.TU.Scaf10.2117
evm.TU.Scaf10.2119
evm.TU.Scaf10.2139
evm.TU.Scaf10.2144
evm.TU.Scaf10.2145
evm.TU.Scaf10.2146
evm.TU.Scaf10.215
evm.TU.Scaf10.2152
evm.TU.Scaf10.2153
evm.TU.Scaf10.2159
evm.TU.Scaf10.2162
evm.TU.Scaf10.2167
evm.TU.Scaf10.2169
evm.TU.Scaf10.2174
evm.TU.Scaf10.2182
evm.TU.Scaf10.2186
evm.TU.Scaf10.2187
evm.TU.Scaf10.219
evm.TU.Scaf10.2196
evm.TU.Scaf10.2198
evm.TU.Scaf10.2199
evm.TU.Scaf10.2204
evm.TU.Scaf10.221
evm.TU.Scaf10.2213
evm.TU.Scaf10.2214
evm.TU.Scaf10.2217
evm.TU.Scaf10.2220
evm.TU.Scaf10.2221
evm.TU.Scaf10.223
evm.TU.Scaf10.2232
evm.TU.Scaf10.2233
evm.TU.Scaf10.2237
evm.TU.Scaf10.224
evm.TU.Scaf10.2251
evm.TU.Scaf10.2252
evm.TU.Scaf10.2253
evm.TU.Scaf10.2255
evm.TU.Scaf10.2258
evm.TU.Scaf10.226
evm.TU.Scaf10.2263
evm.TU.Scaf10.2264
evm.TU.Scaf10.2270
evm.TU.Scaf10.2277
evm.TU.Scaf10.2281
evm.TU.Scaf10.2282
evm.TU.Scaf10.2283
evm.TU.Scaf10.2285
evm.TU.Scaf10.230
evm.TU.Scaf10.2302
evm.TU.Scaf10.2303
evm.TU.Scaf10.2304
evm.TU.Scaf10.2323
evm.TU.Scaf10.2325
evm.TU.Scaf10.2326
evm.TU.Scaf10.2327
evm.TU.Scaf10.233
evm.TU.Scaf10.2333
evm.TU.Scaf10.234
evm.TU.Scaf10.2343
evm.TU.Scaf10.2345
evm.TU.Scaf10.2350
evm.TU.Scaf10.2351
evm.TU.Scaf10.2352
evm.TU.Scaf10.2355
evm.TU.Scaf10.2356
evm.TU.Scaf10.2357
evm.TU.Scaf10.2366
evm.TU.Scaf10.238
evm.TU.Scaf10.2381
evm.TU.Scaf10.2382
evm.TU.Scaf10.2388
evm.TU.Scaf10.2391
evm.TU.Scaf10.2392
evm.TU.Scaf10.2402
evm.TU.Scaf10.241
evm.TU.Scaf10.2411
evm.TU.Scaf10.2418
evm.TU.Scaf10.2421
evm.TU.Scaf10.2436
evm.TU.Scaf10.244
evm.TU.Scaf10.2446
evm.TU.Scaf10.245
evm.TU.Scaf10.2450
evm.TU.Scaf10.2456
evm.TU.Scaf10.2467
evm.TU.Scaf10.2468
evm.TU.Scaf10.2471
evm.TU.Scaf10.2472
evm.TU.Scaf10.2473
evm.TU.Scaf10.2475
evm.TU.Scaf10.2476
evm.TU.Scaf10.2477
evm.TU.Scaf10.2478
evm.TU.Scaf10.2479
evm.TU.Scaf10.2483
evm.TU.Scaf10.2488
evm.TU.Scaf10.249
evm.TU.Scaf10.2490
evm.TU.Scaf10.2498
evm.TU.Scaf10.250
evm.TU.Scaf10.2523
evm.TU.Scaf10.2527
evm.TU.Scaf10.2529
evm.TU.Scaf10.2540
evm.TU.Scaf10.2543
evm.TU.Scaf10.2545
evm.TU.Scaf10.2548
evm.TU.Scaf10.255
evm.TU.Scaf10.256
evm.TU.Scaf10.2564
evm.TU.Scaf10.2573
evm.TU.Scaf10.2577
evm.TU.Scaf10.2582
evm.TU.Scaf10.2583
evm.TU.Scaf10.259
evm.TU.Scaf10.2593
evm.TU.Scaf10.2594
evm.TU.Scaf10.2595
evm.TU.Scaf10.2596
evm.TU.Scaf10.260
evm.TU.Scaf10.2601
evm.TU.Scaf10.2609
evm.TU.Scaf10.2626
evm.TU.Scaf10.2641
evm.TU.Scaf10.2671
evm.TU.Scaf10.2677
evm.TU.Scaf10.2698
evm.TU.Scaf10.271
evm.TU.Scaf10.272
evm.TU.Scaf10.2731
evm.TU.Scaf10.2739
evm.TU.Scaf10.2740
evm.TU.Scaf10.2745
evm.TU.Scaf10.275
evm.TU.Scaf10.2759
evm.TU.Scaf10.277
evm.TU.Scaf10.2787
evm.TU.Scaf10.279
evm.TU.Scaf10.2793
evm.TU.Scaf10.28
evm.TU.Scaf10.2833
evm.TU.Scaf10.2834
evm.TU.Scaf10.285
evm.TU.Scaf10.289
evm.TU.Scaf10.291
evm.TU.Scaf10.2915
evm.TU.Scaf10.2920
evm.TU.Scaf10.2921
evm.TU.Scaf10.2962
evm.TU.Scaf10.2966
evm.TU.Scaf10.299
evm.TU.Scaf10.3
evm.TU.Scaf10.3028
evm.TU.Scaf10.303
evm.TU.Scaf10.3040
evm.TU.Scaf10.3052
evm.TU.Scaf10.3072
evm.TU.Scaf10.3079
evm.TU.Scaf10.3085
evm.TU.Scaf10.3098
evm.TU.Scaf10.3121
evm.TU.Scaf10.3148
evm.TU.Scaf10.318
evm.TU.Scaf10.3182
evm.TU.Scaf10.3188
evm.TU.Scaf10.319
evm.TU.Scaf10.320
evm.TU.Scaf10.322
evm.TU.Scaf10.330
evm.TU.Scaf10.345
evm.TU.Scaf10.349
evm.TU.Scaf10.353
evm.TU.Scaf10.354
evm.TU.Scaf10.369
evm.TU.Scaf10.38
evm.TU.Scaf10.380
evm.TU.Scaf10.383
evm.TU.Scaf10.386
evm.TU.Scaf10.388
evm.TU.Scaf10.397
evm.TU.Scaf10.411
evm.TU.Scaf10.418
evm.TU.Scaf10.421
evm.TU.Scaf10.426
evm.TU.Scaf10.427
evm.TU.Scaf10.428
evm.TU.Scaf10.432
evm.TU.Scaf10.44
evm.TU.Scaf10.441
evm.TU.Scaf10.446
evm.TU.Scaf10.450
evm.TU.Scaf10.452
evm.TU.Scaf10.454
evm.TU.Scaf10.464
evm.TU.Scaf10.465
evm.TU.Scaf10.470
evm.TU.Scaf10.471
evm.TU.Scaf10.481
evm.TU.Scaf10.482
evm.TU.Scaf10.483
evm.TU.Scaf10.489
evm.TU.Scaf10.49
evm.TU.Scaf10.490
evm.TU.Scaf10.493
evm.TU.Scaf10.496
evm.TU.Scaf10.497
evm.TU.Scaf10.498
evm.TU.Scaf10.5
evm.TU.Scaf10.50
evm.TU.Scaf10.502
evm.TU.Scaf10.503
evm.TU.Scaf10.504
evm.TU.Scaf10.505
evm.TU.Scaf10.507
evm.TU.Scaf10.521
evm.TU.Scaf10.524
evm.TU.Scaf10.526
evm.TU.Scaf10.53
evm.TU.Scaf10.55
evm.TU.Scaf10.550
evm.TU.Scaf10.552
evm.TU.Scaf10.554
evm.TU.Scaf10.556
evm.TU.Scaf10.557
evm.TU.Scaf10.559
evm.TU.Scaf10.56
evm.TU.Scaf10.568
evm.TU.Scaf10.569
evm.TU.Scaf10.57
evm.TU.Scaf10.576
evm.TU.Scaf10.580
evm.TU.Scaf10.581
evm.TU.Scaf10.589
evm.TU.Scaf10.598
evm.TU.Scaf10.599
evm.TU.Scaf10.6
evm.TU.Scaf10.609
evm.TU.Scaf10.612
evm.TU.Scaf10.618
evm.TU.Scaf10.624
evm.TU.Scaf10.629
evm.TU.Scaf10.631
evm.TU.Scaf10.633
evm.TU.Scaf10.646
evm.TU.Scaf10.648
evm.TU.Scaf10.652
evm.TU.Scaf10.665
evm.TU.Scaf10.673
evm.TU.Scaf10.685
evm.TU.Scaf10.689
evm.TU.Scaf10.699
evm.TU.Scaf10.703
evm.TU.Scaf10.706
evm.TU.Scaf10.725
evm.TU.Scaf10.726
evm.TU.Scaf10.728
evm.TU.Scaf10.73
evm.TU.Scaf10.741
evm.TU.Scaf10.743
evm.TU.Scaf10.747
evm.TU.Scaf10.751
evm.TU.Scaf10.752
evm.TU.Scaf10.756
evm.TU.Scaf10.758
evm.TU.Scaf10.771
evm.TU.Scaf10.774
evm.TU.Scaf10.776
evm.TU.Scaf10.792
evm.TU.Scaf10.797
evm.TU.Scaf10.798
evm.TU.Scaf10.799
evm.TU.Scaf10.801
evm.TU.Scaf10.803
evm.TU.Scaf10.819
evm.TU.Scaf10.82
evm.TU.Scaf10.822
evm.TU.Scaf10.824
evm.TU.Scaf10.827
evm.TU.Scaf10.828
evm.TU.Scaf10.834
evm.TU.Scaf10.837
evm.TU.Scaf10.840
evm.TU.Scaf10.853
evm.TU.Scaf10.855
evm.TU.Scaf10.859
evm.TU.Scaf10.866
evm.TU.Scaf10.867
evm.TU.Scaf10.868
evm.TU.Scaf10.875
evm.TU.Scaf10.876
evm.TU.Scaf10.877
evm.TU.Scaf10.884
evm.TU.Scaf10.885
evm.TU.Scaf10.887
evm.TU.Scaf10.89
evm.TU.Scaf10.890
evm.TU.Scaf10.895
evm.TU.Scaf10.9
evm.TU.Scaf10.90
evm.TU.Scaf10.900
evm.TU.Scaf10.901
evm.TU.Scaf10.909
evm.TU.Scaf10.91
evm.TU.Scaf10.910
evm.TU.Scaf10.917
evm.TU.Scaf10.921
evm.TU.Scaf10.925
evm.TU.Scaf10.926
evm.TU.Scaf10.927
evm.TU.Scaf10.928
evm.TU.Scaf10.93
evm.TU.Scaf10.932
evm.TU.Scaf10.933
evm.TU.Scaf10.937
evm.TU.Scaf10.938
evm.TU.Scaf10.939
evm.TU.Scaf10.955
evm.TU.Scaf10.956
evm.TU.Scaf10.97
evm.TU.Scaf10.98
evm.TU.Scaf10.982
evm.TU.Scaf10.983
evm.TU.Scaf10.994
evm.TU.Scaf10.995
evm.TU.Scaf10.996
evm.TU.Scaf10.998
evm.TU.Scaf108.2
evm.TU.Scaf11.3
evm.TU.Scaf11.4
evm.TU.Scaf111.1
evm.TU.Scaf116.4
evm.TU.Scaf12.3
evm.TU.Scaf120.4
evm.TU.Scaf121.1
evm.TU.Scaf125.2
evm.TU.Scaf126.12
evm.TU.Scaf126.3
evm.TU.Scaf129.6
evm.TU.Scaf132.10
evm.TU.Scaf132.13
evm.TU.Scaf132.14
evm.TU.Scaf132.9
evm.TU.Scaf134.2
evm.TU.Scaf135.3
evm.TU.Scaf135.4
evm.TU.Scaf136.5
evm.TU.Scaf137.2
evm.TU.Scaf139.2
evm.TU.Scaf142.1
evm.TU.Scaf142.15
evm.TU.Scaf142.2
evm.TU.Scaf142.3
evm.TU.Scaf145.1
evm.TU.Scaf146.2
evm.TU.Scaf146.4
evm.TU.Scaf150.4
evm.TU.Scaf151.1
evm.TU.Scaf151.15
evm.TU.Scaf151.16
evm.TU.Scaf151.18
evm.TU.Scaf151.2
evm.TU.Scaf151.6
evm.TU.Scaf156.4
evm.TU.Scaf156.7
evm.TU.Scaf159.1
evm.TU.Scaf160.2
evm.TU.Scaf162.1
evm.TU.Scaf162.2
evm.TU.Scaf162.8
evm.TU.Scaf173.3
evm.TU.Scaf184.1
evm.TU.Scaf184.2
evm.TU.Scaf185.1
evm.TU.Scaf188.2
evm.TU.Scaf192.5
evm.TU.Scaf197.1
evm.TU.Scaf2.1005
evm.TU.Scaf2.1016
evm.TU.Scaf2.1017
evm.TU.Scaf2.1021
evm.TU.Scaf2.1022
evm.TU.Scaf2.1024
evm.TU.Scaf2.1025
evm.TU.Scaf2.1028
evm.TU.Scaf2.1038
evm.TU.Scaf2.1043
evm.TU.Scaf2.1044
evm.TU.Scaf2.1049
evm.TU.Scaf2.1050
evm.TU.Scaf2.1057
evm.TU.Scaf2.1061
evm.TU.Scaf2.1066
evm.TU.Scaf2.1068
evm.TU.Scaf2.1086
evm.TU.Scaf2.1087
evm.TU.Scaf2.1090
evm.TU.Scaf2.1092
evm.TU.Scaf2.1095
evm.TU.Scaf2.1099
evm.TU.Scaf2.1103
evm.TU.Scaf2.1105
evm.TU.Scaf2.1109
evm.TU.Scaf2.1113
evm.TU.Scaf2.1115
evm.TU.Scaf2.1121
evm.TU.Scaf2.1122
evm.TU.Scaf2.1125
evm.TU.Scaf2.1138
evm.TU.Scaf2.1141
evm.TU.Scaf2.1148
evm.TU.Scaf2.115
evm.TU.Scaf2.1158
evm.TU.Scaf2.1167
evm.TU.Scaf2.1170
evm.TU.Scaf2.1171
evm.TU.Scaf2.1175
evm.TU.Scaf2.1177
evm.TU.Scaf2.1179
evm.TU.Scaf2.1198
evm.TU.Scaf2.1205
evm.TU.Scaf2.1207
evm.TU.Scaf2.121
evm.TU.Scaf2.1215
evm.TU.Scaf2.1217
evm.TU.Scaf2.1221
evm.TU.Scaf2.1223
evm.TU.Scaf2.1227
evm.TU.Scaf2.1228
evm.TU.Scaf2.1232
evm.TU.Scaf2.1239
evm.TU.Scaf2.1240
evm.TU.Scaf2.1244
evm.TU.Scaf2.1250
evm.TU.Scaf2.1251
evm.TU.Scaf2.1253
evm.TU.Scaf2.1257
evm.TU.Scaf2.1261
evm.TU.Scaf2.1267
evm.TU.Scaf2.1268
evm.TU.Scaf2.1271
evm.TU.Scaf2.1276
evm.TU.Scaf2.1282
evm.TU.Scaf2.1283
evm.TU.Scaf2.1284
evm.TU.Scaf2.1285
evm.TU.Scaf2.1287
evm.TU.Scaf2.1289
evm.TU.Scaf2.129
evm.TU.Scaf2.1290
evm.TU.Scaf2.1293
evm.TU.Scaf2.1303
evm.TU.Scaf2.1310
evm.TU.Scaf2.1311
evm.TU.Scaf2.1313
evm.TU.Scaf2.1314
evm.TU.Scaf2.1317
evm.TU.Scaf2.1324
evm.TU.Scaf2.1326
evm.TU.Scaf2.1327
evm.TU.Scaf2.1329
evm.TU.Scaf2.1336
evm.TU.Scaf2.1340
evm.TU.Scaf2.1342
evm.TU.Scaf2.1347
evm.TU.Scaf2.135
evm.TU.Scaf2.1358
evm.TU.Scaf2.1361
evm.TU.Scaf2.1362
evm.TU.Scaf2.1364
evm.TU.Scaf2.1371
evm.TU.Scaf2.1377
evm.TU.Scaf2.1385
evm.TU.Scaf2.139
evm.TU.Scaf2.1395
evm.TU.Scaf2.1413
evm.TU.Scaf2.1414
evm.TU.Scaf2.1416
evm.TU.Scaf2.1422
evm.TU.Scaf2.1423
evm.TU.Scaf2.144
evm.TU.Scaf2.1447
evm.TU.Scaf2.1448
evm.TU.Scaf2.1453
evm.TU.Scaf2.1468
evm.TU.Scaf2.1472
evm.TU.Scaf2.1478
evm.TU.Scaf2.1480
evm.TU.Scaf2.1481
evm.TU.Scaf2.149
evm.TU.Scaf2.1505
evm.TU.Scaf2.1507
evm.TU.Scaf2.152
evm.TU.Scaf2.1522
evm.TU.Scaf2.154
evm.TU.Scaf2.1541
evm.TU.Scaf2.1542
evm.TU.Scaf2.1548
evm.TU.Scaf2.1563
evm.TU.Scaf2.1568
evm.TU.Scaf2.1570
evm.TU.Scaf2.1575
evm.TU.Scaf2.1579
evm.TU.Scaf2.1580
evm.TU.Scaf2.1584
evm.TU.Scaf2.1585
evm.TU.Scaf2.1586
evm.TU.Scaf2.1596
evm.TU.Scaf2.1617
evm.TU.Scaf2.1625
evm.TU.Scaf2.1627
evm.TU.Scaf2.1634
evm.TU.Scaf2.1636
evm.TU.Scaf2.1658_evm.TU.Scaf2.1659
evm.TU.Scaf2.1661
evm.TU.Scaf2.1667
evm.TU.Scaf2.1669
evm.TU.Scaf2.1670
evm.TU.Scaf2.1672
evm.TU.Scaf2.1673
evm.TU.Scaf2.1679
evm.TU.Scaf2.1683
evm.TU.Scaf2.1684
evm.TU.Scaf2.1685
evm.TU.Scaf2.1688
evm.TU.Scaf2.169
evm.TU.Scaf2.1690
evm.TU.Scaf2.170
evm.TU.Scaf2.1704
evm.TU.Scaf2.1712
evm.TU.Scaf2.1715
evm.TU.Scaf2.1720
evm.TU.Scaf2.1724
evm.TU.Scaf2.1725
evm.TU.Scaf2.1727
evm.TU.Scaf2.1735
evm.TU.Scaf2.1736
evm.TU.Scaf2.1737
evm.TU.Scaf2.1740
evm.TU.Scaf2.1744
evm.TU.Scaf2.1747
evm.TU.Scaf2.1751
evm.TU.Scaf2.1758
evm.TU.Scaf2.1759
evm.TU.Scaf2.1760
evm.TU.Scaf2.1764
evm.TU.Scaf2.1765
evm.TU.Scaf2.1769
evm.TU.Scaf2.177
evm.TU.Scaf2.1771
evm.TU.Scaf2.1775
evm.TU.Scaf2.1777
evm.TU.Scaf2.1778
evm.TU.Scaf2.1779
evm.TU.Scaf2.1780
evm.TU.Scaf2.1781
evm.TU.Scaf2.1790
evm.TU.Scaf2.1798
evm.TU.Scaf2.1801
evm.TU.Scaf2.1824
evm.TU.Scaf2.1825
evm.TU.Scaf2.1826
evm.TU.Scaf2.1830
evm.TU.Scaf2.184
evm.TU.Scaf2.1859
evm.TU.Scaf2.1861
evm.TU.Scaf2.1865
evm.TU.Scaf2.1868
evm.TU.Scaf2.1872
evm.TU.Scaf2.1878
evm.TU.Scaf2.1883
evm.TU.Scaf2.1886
evm.TU.Scaf2.1887
evm.TU.Scaf2.1901
evm.TU.Scaf2.1906
evm.TU.Scaf2.1907
evm.TU.Scaf2.1908
evm.TU.Scaf2.1910
evm.TU.Scaf2.1915
evm.TU.Scaf2.1917
evm.TU.Scaf2.1918
evm.TU.Scaf2.1932
evm.TU.Scaf2.1942
evm.TU.Scaf2.1943
evm.TU.Scaf2.1947
evm.TU.Scaf2.1954
evm.TU.Scaf2.1958
evm.TU.Scaf2.1959
evm.TU.Scaf2.1960
evm.TU.Scaf2.1964
evm.TU.Scaf2.1966
evm.TU.Scaf2.1969
evm.TU.Scaf2.1971
evm.TU.Scaf2.1977
evm.TU.Scaf2.1979
evm.TU.Scaf2.1980
evm.TU.Scaf2.1986
evm.TU.Scaf2.1992
evm.TU.Scaf2.20
evm.TU.Scaf2.2026
evm.TU.Scaf2.204
evm.TU.Scaf2.205
evm.TU.Scaf2.2051
evm.TU.Scaf2.2097
evm.TU.Scaf2.2156
evm.TU.Scaf2.218
evm.TU.Scaf2.2183
evm.TU.Scaf2.219
evm.TU.Scaf2.22
evm.TU.Scaf2.2209
evm.TU.Scaf2.225
evm.TU.Scaf2.2259
evm.TU.Scaf2.2263
evm.TU.Scaf2.229
evm.TU.Scaf2.2311
evm.TU.Scaf2.232
evm.TU.Scaf2.2325
evm.TU.Scaf2.2331
evm.TU.Scaf2.2332
evm.TU.Scaf2.2376
evm.TU.Scaf2.2388
evm.TU.Scaf2.24
evm.TU.Scaf2.2434
evm.TU.Scaf2.247
evm.TU.Scaf2.2470
evm.TU.Scaf2.248
evm.TU.Scaf2.249
evm.TU.Scaf2.2500
evm.TU.Scaf2.2511
evm.TU.Scaf2.2517
evm.TU.Scaf2.2567
evm.TU.Scaf2.263
evm.TU.Scaf2.270
evm.TU.Scaf2.274
evm.TU.Scaf2.277
evm.TU.Scaf2.278
evm.TU.Scaf2.290
evm.TU.Scaf2.30
evm.TU.Scaf2.309
evm.TU.Scaf2.318
evm.TU.Scaf2.323
evm.TU.Scaf2.326
evm.TU.Scaf2.327
evm.TU.Scaf2.334_evm.TU.Scaf2.335
evm.TU.Scaf2.338
evm.TU.Scaf2.339
evm.TU.Scaf2.378
evm.TU.Scaf2.379
evm.TU.Scaf2.383
evm.TU.Scaf2.387
evm.TU.Scaf2.39
evm.TU.Scaf2.392
evm.TU.Scaf2.394
evm.TU.Scaf2.395
evm.TU.Scaf2.396
evm.TU.Scaf2.397
evm.TU.Scaf2.40
evm.TU.Scaf2.402
evm.TU.Scaf2.403
evm.TU.Scaf2.408_evm.TU.Scaf2.409
evm.TU.Scaf2.411
evm.TU.Scaf2.412
evm.TU.Scaf2.415
evm.TU.Scaf2.419
evm.TU.Scaf2.434
evm.TU.Scaf2.445
evm.TU.Scaf2.448
evm.TU.Scaf2.464
evm.TU.Scaf2.468
evm.TU.Scaf2.469
evm.TU.Scaf2.470
evm.TU.Scaf2.48
evm.TU.Scaf2.481
evm.TU.Scaf2.488
evm.TU.Scaf2.490
evm.TU.Scaf2.491
evm.TU.Scaf2.498
evm.TU.Scaf2.504
evm.TU.Scaf2.506
evm.TU.Scaf2.509
evm.TU.Scaf2.514
evm.TU.Scaf2.516
evm.TU.Scaf2.52
evm.TU.Scaf2.520
evm.TU.Scaf2.521
evm.TU.Scaf2.529
evm.TU.Scaf2.531
evm.TU.Scaf2.535
evm.TU.Scaf2.536
evm.TU.Scaf2.537
evm.TU.Scaf2.542
evm.TU.Scaf2.543
evm.TU.Scaf2.556
evm.TU.Scaf2.572
evm.TU.Scaf2.574
evm.TU.Scaf2.575
evm.TU.Scaf2.578
evm.TU.Scaf2.592
evm.TU.Scaf2.598
evm.TU.Scaf2.599
evm.TU.Scaf2.60
evm.TU.Scaf2.61
evm.TU.Scaf2.618
evm.TU.Scaf2.62
evm.TU.Scaf2.623
evm.TU.Scaf2.626
evm.TU.Scaf2.627
evm.TU.Scaf2.635
evm.TU.Scaf2.636
evm.TU.Scaf2.639
evm.TU.Scaf2.640
evm.TU.Scaf2.655
evm.TU.Scaf2.662
evm.TU.Scaf2.663
evm.TU.Scaf2.665
evm.TU.Scaf2.666
evm.TU.Scaf2.670
evm.TU.Scaf2.675
evm.TU.Scaf2.677
evm.TU.Scaf2.679
evm.TU.Scaf2.702
evm.TU.Scaf2.704
evm.TU.Scaf2.705
evm.TU.Scaf2.714
evm.TU.Scaf2.718
evm.TU.Scaf2.720
evm.TU.Scaf2.721
evm.TU.Scaf2.722
evm.TU.Scaf2.725
evm.TU.Scaf2.738
evm.TU.Scaf2.745
evm.TU.Scaf2.748
evm.TU.Scaf2.754
evm.TU.Scaf2.761
evm.TU.Scaf2.762
evm.TU.Scaf2.768
evm.TU.Scaf2.77
evm.TU.Scaf2.771_evm.TU.Scaf2.772
evm.TU.Scaf2.78
evm.TU.Scaf2.785
evm.TU.Scaf2.786
evm.TU.Scaf2.787
evm.TU.Scaf2.790
evm.TU.Scaf2.791
evm.TU.Scaf2.799
evm.TU.Scaf2.803
evm.TU.Scaf2.812
evm.TU.Scaf2.813
evm.TU.Scaf2.814
evm.TU.Scaf2.815_evm.TU.Scaf2.816
evm.TU.Scaf2.817
evm.TU.Scaf2.818
evm.TU.Scaf2.82
evm.TU.Scaf2.827
evm.TU.Scaf2.845
evm.TU.Scaf2.850
evm.TU.Scaf2.854
evm.TU.Scaf2.857
evm.TU.Scaf2.865
evm.TU.Scaf2.867
evm.TU.Scaf2.869
evm.TU.Scaf2.875
evm.TU.Scaf2.877
evm.TU.Scaf2.881
evm.TU.Scaf2.89
evm.TU.Scaf2.904
evm.TU.Scaf2.905
evm.TU.Scaf2.910
evm.TU.Scaf2.930
evm.TU.Scaf2.935
evm.TU.Scaf2.936
evm.TU.Scaf2.938
evm.TU.Scaf2.941
evm.TU.Scaf2.943
evm.TU.Scaf2.949
evm.TU.Scaf2.951
evm.TU.Scaf2.969
evm.TU.Scaf2.970
evm.TU.Scaf2.971
evm.TU.Scaf2.978
evm.TU.Scaf2.981
evm.TU.Scaf2.983
evm.TU.Scaf2.989
evm.TU.Scaf2.990
evm.TU.Scaf2.992
evm.TU.Scaf2.995
evm.TU.Scaf2.996
evm.TU.Scaf209.2
evm.TU.Scaf217.2
evm.TU.Scaf217.3
evm.TU.Scaf220.1
evm.TU.Scaf222.1
evm.TU.Scaf224.2
evm.TU.Scaf229.1
evm.TU.Scaf23.11
evm.TU.Scaf23.14
evm.TU.Scaf23.4
evm.TU.Scaf23.9
evm.TU.Scaf233.3
evm.TU.Scaf240.1
evm.TU.Scaf242.1
evm.TU.Scaf242.4
evm.TU.Scaf243.2
evm.TU.Scaf246.1
evm.TU.Scaf246.4
evm.TU.Scaf253.1
evm.TU.Scaf263.2
evm.TU.Scaf264.7
evm.TU.Scaf271.12
evm.TU.Scaf271.19
evm.TU.Scaf271.3
evm.TU.Scaf271.7
evm.TU.Scaf28.4
evm.TU.Scaf28.5
evm.TU.Scaf29.11
evm.TU.Scaf3.1002
evm.TU.Scaf3.1004
evm.TU.Scaf3.1012
evm.TU.Scaf3.1015_evm.TU.Scaf3.1016
evm.TU.Scaf3.1017
evm.TU.Scaf3.1020_evm.TU.Scaf3.1019
evm.TU.Scaf3.1021
evm.TU.Scaf3.1028
evm.TU.Scaf3.1029
evm.TU.Scaf3.103
evm.TU.Scaf3.1036
evm.TU.Scaf3.1048
evm.TU.Scaf3.1049
evm.TU.Scaf3.1050
evm.TU.Scaf3.1051
evm.TU.Scaf3.1053
evm.TU.Scaf3.1055
evm.TU.Scaf3.1059
evm.TU.Scaf3.1066
evm.TU.Scaf3.1068
evm.TU.Scaf3.1069
evm.TU.Scaf3.1070
evm.TU.Scaf3.1071
evm.TU.Scaf3.1073
evm.TU.Scaf3.1074
evm.TU.Scaf3.1075
evm.TU.Scaf3.1076
evm.TU.Scaf3.1078
evm.TU.Scaf3.1084
evm.TU.Scaf3.1087
evm.TU.Scaf3.1088
evm.TU.Scaf3.1093
evm.TU.Scaf3.1095
evm.TU.Scaf3.1099
evm.TU.Scaf3.11
evm.TU.Scaf3.1101
evm.TU.Scaf3.1104
evm.TU.Scaf3.1106
evm.TU.Scaf3.1109
evm.TU.Scaf3.1110
evm.TU.Scaf3.1116
evm.TU.Scaf3.1118
evm.TU.Scaf3.1119
evm.TU.Scaf3.1122
evm.TU.Scaf3.1123
evm.TU.Scaf3.1124_evm.TU.Scaf3.1125
evm.TU.Scaf3.1134
evm.TU.Scaf3.1137
evm.TU.Scaf3.1139
evm.TU.Scaf3.1140
evm.TU.Scaf3.1150
evm.TU.Scaf3.1153
evm.TU.Scaf3.1156
evm.TU.Scaf3.116
evm.TU.Scaf3.1162
evm.TU.Scaf3.1166
evm.TU.Scaf3.117
evm.TU.Scaf3.1170
evm.TU.Scaf3.1176
evm.TU.Scaf3.1177
evm.TU.Scaf3.1178
evm.TU.Scaf3.118
evm.TU.Scaf3.1181
evm.TU.Scaf3.1185
evm.TU.Scaf3.1188
evm.TU.Scaf3.1189
evm.TU.Scaf3.1194
evm.TU.Scaf3.1196
evm.TU.Scaf3.1206
evm.TU.Scaf3.1207
evm.TU.Scaf3.1208
evm.TU.Scaf3.1217
evm.TU.Scaf3.1218
evm.TU.Scaf3.1221
evm.TU.Scaf3.1227
evm.TU.Scaf3.1239
evm.TU.Scaf3.124
evm.TU.Scaf3.1242
evm.TU.Scaf3.1245
evm.TU.Scaf3.1252
evm.TU.Scaf3.1257
evm.TU.Scaf3.1262
evm.TU.Scaf3.1263
evm.TU.Scaf3.1266
evm.TU.Scaf3.1268
evm.TU.Scaf3.1269
evm.TU.Scaf3.1275
evm.TU.Scaf3.1276
evm.TU.Scaf3.1281
evm.TU.Scaf3.1284
evm.TU.Scaf3.1295
evm.TU.Scaf3.1298
evm.TU.Scaf3.1307
evm.TU.Scaf3.1308
evm.TU.Scaf3.1309
evm.TU.Scaf3.1310
evm.TU.Scaf3.1311
evm.TU.Scaf3.1313
evm.TU.Scaf3.1327
evm.TU.Scaf3.1337
evm.TU.Scaf3.134
evm.TU.Scaf3.1340
evm.TU.Scaf3.1341
evm.TU.Scaf3.1349
evm.TU.Scaf3.1352
evm.TU.Scaf3.1354
evm.TU.Scaf3.1357
evm.TU.Scaf3.1366
evm.TU.Scaf3.137
evm.TU.Scaf3.1371
evm.TU.Scaf3.1373
evm.TU.Scaf3.1376
evm.TU.Scaf3.1378
evm.TU.Scaf3.138
evm.TU.Scaf3.1380
evm.TU.Scaf3.1382
evm.TU.Scaf3.139
evm.TU.Scaf3.1390
evm.TU.Scaf3.1392
evm.TU.Scaf3.1395
evm.TU.Scaf3.1405
evm.TU.Scaf3.1408
evm.TU.Scaf3.1415
evm.TU.Scaf3.1419
evm.TU.Scaf3.1422
evm.TU.Scaf3.1427
evm.TU.Scaf3.1433
evm.TU.Scaf3.1434
evm.TU.Scaf3.1435
evm.TU.Scaf3.1442
evm.TU.Scaf3.1447
evm.TU.Scaf3.1448
evm.TU.Scaf3.1453
evm.TU.Scaf3.1457
evm.TU.Scaf3.146
evm.TU.Scaf3.1462
evm.TU.Scaf3.1463_evm.TU.Scaf3.1464
evm.TU.Scaf3.1466
evm.TU.Scaf3.147
evm.TU.Scaf3.1471
evm.TU.Scaf3.1473
evm.TU.Scaf3.1475
evm.TU.Scaf3.1477
evm.TU.Scaf3.1482
evm.TU.Scaf3.1487
evm.TU.Scaf3.149
evm.TU.Scaf3.1490
evm.TU.Scaf3.1500
evm.TU.Scaf3.1504
evm.TU.Scaf3.1507
evm.TU.Scaf3.1508
evm.TU.Scaf3.1509
evm.TU.Scaf3.1514
evm.TU.Scaf3.1517_evm.TU.Scaf3.1518
evm.TU.Scaf3.1519
evm.TU.Scaf3.1520
evm.TU.Scaf3.1521
evm.TU.Scaf3.1522
evm.TU.Scaf3.1527
evm.TU.Scaf3.1532
evm.TU.Scaf3.1533
evm.TU.Scaf3.1536
evm.TU.Scaf3.1539
evm.TU.Scaf3.1541
evm.TU.Scaf3.155
evm.TU.Scaf3.1552
evm.TU.Scaf3.1553
evm.TU.Scaf3.1554
evm.TU.Scaf3.1559
evm.TU.Scaf3.156
evm.TU.Scaf3.1560
evm.TU.Scaf3.1565
evm.TU.Scaf3.1568
evm.TU.Scaf3.1571
evm.TU.Scaf3.1575
evm.TU.Scaf3.1578
evm.TU.Scaf3.1579
evm.TU.Scaf3.1582
evm.TU.Scaf3.1583
evm.TU.Scaf3.1591
evm.TU.Scaf3.1593
evm.TU.Scaf3.1594
evm.TU.Scaf3.1596
evm.TU.Scaf3.160
evm.TU.Scaf3.1600
evm.TU.Scaf3.1601
evm.TU.Scaf3.1602
evm.TU.Scaf3.1604
evm.TU.Scaf3.1606
evm.TU.Scaf3.1611
evm.TU.Scaf3.1613
evm.TU.Scaf3.1615
evm.TU.Scaf3.1617
evm.TU.Scaf3.1619
evm.TU.Scaf3.1624_evm.TU.Scaf3.1623
evm.TU.Scaf3.1626
evm.TU.Scaf3.1627
evm.TU.Scaf3.1629
evm.TU.Scaf3.1630
evm.TU.Scaf3.164
evm.TU.Scaf3.1648
evm.TU.Scaf3.1652
evm.TU.Scaf3.1654
evm.TU.Scaf3.1655
evm.TU.Scaf3.1658
evm.TU.Scaf3.1659
evm.TU.Scaf3.1661
evm.TU.Scaf3.1662
evm.TU.Scaf3.167
evm.TU.Scaf3.1670
evm.TU.Scaf3.1675
evm.TU.Scaf3.168
evm.TU.Scaf3.1686
evm.TU.Scaf3.1687
evm.TU.Scaf3.1691
evm.TU.Scaf3.1695
evm.TU.Scaf3.1697
evm.TU.Scaf3.1712
evm.TU.Scaf3.1714
evm.TU.Scaf3.1716
evm.TU.Scaf3.1718
evm.TU.Scaf3.1719
evm.TU.Scaf3.1720
evm.TU.Scaf3.1734
[truncated: 2,974 more rows]

## Sheet: H-3n-vs-F-3nα
mRNA
evm.TU.Scaf1.1015
evm.TU.Scaf1.1053
evm.TU.Scaf1.1062
evm.TU.Scaf1.1085
evm.TU.Scaf1.1086
evm.TU.Scaf1.1092
evm.TU.Scaf1.1100
evm.TU.Scaf1.1130
evm.TU.Scaf1.1140
evm.TU.Scaf1.1154
evm.TU.Scaf1.1169
evm.TU.Scaf1.1188
evm.TU.Scaf1.1252
evm.TU.Scaf1.1289
evm.TU.Scaf1.1296
evm.TU.Scaf1.1299
evm.TU.Scaf1.1319
evm.TU.Scaf1.1332
evm.TU.Scaf1.1395
evm.TU.Scaf1.1396
evm.TU.Scaf1.142
evm.TU.Scaf1.1427
evm.TU.Scaf1.1435
evm.TU.Scaf1.1486
evm.TU.Scaf1.1487
evm.TU.Scaf1.1509
evm.TU.Scaf1.1591
evm.TU.Scaf1.1600
evm.TU.Scaf1.162
evm.TU.Scaf1.1658
evm.TU.Scaf1.1659
evm.TU.Scaf1.1672
evm.TU.Scaf1.1675
evm.TU.Scaf1.1758
evm.TU.Scaf1.1825
evm.TU.Scaf1.184
evm.TU.Scaf1.185
evm.TU.Scaf1.1867
evm.TU.Scaf1.190
evm.TU.Scaf1.1938
evm.TU.Scaf1.1944
evm.TU.Scaf1.199
evm.TU.Scaf1.2033
evm.TU.Scaf1.2056
evm.TU.Scaf1.2093
evm.TU.Scaf1.2106
evm.TU.Scaf1.2133
evm.TU.Scaf1.2155
evm.TU.Scaf1.2159
evm.TU.Scaf1.2205_evm.TU.Scaf1.2206
evm.TU.Scaf1.2241
evm.TU.Scaf1.2252
evm.TU.Scaf1.226
evm.TU.Scaf1.2268
evm.TU.Scaf1.2276
evm.TU.Scaf1.2280
evm.TU.Scaf1.2296
evm.TU.Scaf1.2302
evm.TU.Scaf1.2306
evm.TU.Scaf1.2337
evm.TU.Scaf1.2339
evm.TU.Scaf1.2359
evm.TU.Scaf1.2360
evm.TU.Scaf1.2428
evm.TU.Scaf1.2444
evm.TU.Scaf1.2484
evm.TU.Scaf1.2486
evm.TU.Scaf1.253
evm.TU.Scaf1.2563
evm.TU.Scaf1.2582
evm.TU.Scaf1.2613
evm.TU.Scaf1.2624
evm.TU.Scaf1.2669
evm.TU.Scaf1.2689
evm.TU.Scaf1.2694
evm.TU.Scaf1.270
evm.TU.Scaf1.2761
evm.TU.Scaf1.2765
evm.TU.Scaf1.2766
evm.TU.Scaf1.2767
evm.TU.Scaf1.2768
evm.TU.Scaf1.280
evm.TU.Scaf1.2821
evm.TU.Scaf1.2834
evm.TU.Scaf1.2837
evm.TU.Scaf1.2884
evm.TU.Scaf1.2888
evm.TU.Scaf1.2923
evm.TU.Scaf1.2957
evm.TU.Scaf1.2966_evm.TU.Scaf1.2967
evm.TU.Scaf1.300
evm.TU.Scaf1.3005
evm.TU.Scaf1.3021
evm.TU.Scaf1.319
evm.TU.Scaf1.32
evm.TU.Scaf1.3286
evm.TU.Scaf1.33
evm.TU.Scaf1.3358
evm.TU.Scaf1.3395
evm.TU.Scaf1.3474
evm.TU.Scaf1.3677
evm.TU.Scaf1.370
evm.TU.Scaf1.397
evm.TU.Scaf1.40
evm.TU.Scaf1.427
evm.TU.Scaf1.439
evm.TU.Scaf1.445
evm.TU.Scaf1.458
evm.TU.Scaf1.460
evm.TU.Scaf1.468
evm.TU.Scaf1.47
evm.TU.Scaf1.470
evm.TU.Scaf1.512
evm.TU.Scaf1.534
evm.TU.Scaf1.537
evm.TU.Scaf1.573
evm.TU.Scaf1.620
evm.TU.Scaf1.656
evm.TU.Scaf1.657
evm.TU.Scaf1.665
evm.TU.Scaf1.697
evm.TU.Scaf1.704
evm.TU.Scaf1.751
evm.TU.Scaf1.753
evm.TU.Scaf1.776
evm.TU.Scaf1.784
evm.TU.Scaf1.82
evm.TU.Scaf1.847
evm.TU.Scaf1.902
evm.TU.Scaf1.927
evm.TU.Scaf1.983
evm.TU.Scaf1.987
evm.TU.Scaf10.1000_evm.TU.Scaf10.999
evm.TU.Scaf10.1032
evm.TU.Scaf10.106
evm.TU.Scaf10.1066_evm.TU.Scaf10.1067
evm.TU.Scaf10.1081
evm.TU.Scaf10.1086
evm.TU.Scaf10.1204
evm.TU.Scaf10.1263
evm.TU.Scaf10.1264
evm.TU.Scaf10.1326
evm.TU.Scaf10.1328
evm.TU.Scaf10.1337
evm.TU.Scaf10.1371
evm.TU.Scaf10.1377
evm.TU.Scaf10.1381
evm.TU.Scaf10.1385
evm.TU.Scaf10.1397
evm.TU.Scaf10.1467
evm.TU.Scaf10.1474
evm.TU.Scaf10.1481
evm.TU.Scaf10.1482
evm.TU.Scaf10.1507
evm.TU.Scaf10.1522
evm.TU.Scaf10.1524
evm.TU.Scaf10.1552
evm.TU.Scaf10.1557
evm.TU.Scaf10.1586
evm.TU.Scaf10.1591
evm.TU.Scaf10.1634
evm.TU.Scaf10.1638
evm.TU.Scaf10.1646
evm.TU.Scaf10.1679
evm.TU.Scaf10.1682
evm.TU.Scaf10.1685
evm.TU.Scaf10.1786
evm.TU.Scaf10.1841
evm.TU.Scaf10.1887
evm.TU.Scaf10.1901
evm.TU.Scaf10.1938
evm.TU.Scaf10.1943
evm.TU.Scaf10.1956
evm.TU.Scaf10.2010
evm.TU.Scaf10.2035
evm.TU.Scaf10.2122
evm.TU.Scaf10.2199
evm.TU.Scaf10.2217
evm.TU.Scaf10.222
evm.TU.Scaf10.2220
evm.TU.Scaf10.224
evm.TU.Scaf10.2325
evm.TU.Scaf10.2352
evm.TU.Scaf10.2380
evm.TU.Scaf10.2397
evm.TU.Scaf10.2407
evm.TU.Scaf10.2421
evm.TU.Scaf10.2436
evm.TU.Scaf10.2477
evm.TU.Scaf10.2478
evm.TU.Scaf10.2479
evm.TU.Scaf10.2523
evm.TU.Scaf10.2572
evm.TU.Scaf10.2593
evm.TU.Scaf10.2594
evm.TU.Scaf10.2596
evm.TU.Scaf10.2609
evm.TU.Scaf10.2698
evm.TU.Scaf10.272
evm.TU.Scaf10.2745
evm.TU.Scaf10.2759
evm.TU.Scaf10.277
evm.TU.Scaf10.28
evm.TU.Scaf10.2894
evm.TU.Scaf10.2998
evm.TU.Scaf10.3079
evm.TU.Scaf10.319
evm.TU.Scaf10.345
evm.TU.Scaf10.386
evm.TU.Scaf10.432
evm.TU.Scaf10.441
evm.TU.Scaf10.446
evm.TU.Scaf10.454
evm.TU.Scaf10.481
evm.TU.Scaf10.497
evm.TU.Scaf10.498
evm.TU.Scaf10.5
evm.TU.Scaf10.507
evm.TU.Scaf10.526
evm.TU.Scaf10.552
evm.TU.Scaf10.557
evm.TU.Scaf10.568
evm.TU.Scaf10.569
evm.TU.Scaf10.618
evm.TU.Scaf10.619
evm.TU.Scaf10.685
evm.TU.Scaf10.743
evm.TU.Scaf10.792
evm.TU.Scaf10.885
evm.TU.Scaf10.889
evm.TU.Scaf10.9
evm.TU.Scaf10.900
evm.TU.Scaf10.91
evm.TU.Scaf10.910
evm.TU.Scaf10.93
evm.TU.Scaf10.939
evm.TU.Scaf10.982
evm.TU.Scaf111.1
evm.TU.Scaf137.2
evm.TU.Scaf142.3
evm.TU.Scaf146.4
evm.TU.Scaf151.8
evm.TU.Scaf184.1
evm.TU.Scaf185.1
evm.TU.Scaf197.1
evm.TU.Scaf2.1024
evm.TU.Scaf2.1043
evm.TU.Scaf2.1086
evm.TU.Scaf2.1111
evm.TU.Scaf2.1175
evm.TU.Scaf2.1221
evm.TU.Scaf2.1232
evm.TU.Scaf2.1239
evm.TU.Scaf2.1240
evm.TU.Scaf2.1283
evm.TU.Scaf2.129
evm.TU.Scaf2.1310
evm.TU.Scaf2.1313
evm.TU.Scaf2.1358
evm.TU.Scaf2.1361
evm.TU.Scaf2.1362
evm.TU.Scaf2.139
evm.TU.Scaf2.1407
evm.TU.Scaf2.1439_evm.TU.Scaf2.1440
evm.TU.Scaf2.1468
evm.TU.Scaf2.1570
evm.TU.Scaf2.1575
evm.TU.Scaf2.1593
evm.TU.Scaf2.1627
evm.TU.Scaf2.1661
evm.TU.Scaf2.1670
evm.TU.Scaf2.1712
evm.TU.Scaf2.1732
evm.TU.Scaf2.1735
evm.TU.Scaf2.1744
evm.TU.Scaf2.1759
evm.TU.Scaf2.1765
evm.TU.Scaf2.1771
evm.TU.Scaf2.1776
evm.TU.Scaf2.1781
evm.TU.Scaf2.1824
evm.TU.Scaf2.1825
evm.TU.Scaf2.184
evm.TU.Scaf2.1865
evm.TU.Scaf2.1868
evm.TU.Scaf2.1919
evm.TU.Scaf2.1959
evm.TU.Scaf2.2051
evm.TU.Scaf2.219
evm.TU.Scaf2.2470
evm.TU.Scaf2.251
evm.TU.Scaf2.2517
evm.TU.Scaf2.2527
evm.TU.Scaf2.275
evm.TU.Scaf2.276
evm.TU.Scaf2.277
evm.TU.Scaf2.278
evm.TU.Scaf2.293
evm.TU.Scaf2.297
evm.TU.Scaf2.309
evm.TU.Scaf2.326
evm.TU.Scaf2.35
evm.TU.Scaf2.470
evm.TU.Scaf2.498
evm.TU.Scaf2.53
evm.TU.Scaf2.536
evm.TU.Scaf2.537
evm.TU.Scaf2.592
evm.TU.Scaf2.675
evm.TU.Scaf2.739
evm.TU.Scaf2.768
evm.TU.Scaf2.789
evm.TU.Scaf2.791
evm.TU.Scaf2.813
evm.TU.Scaf2.815_evm.TU.Scaf2.816
evm.TU.Scaf2.818
evm.TU.Scaf2.82
evm.TU.Scaf2.842
evm.TU.Scaf2.860
evm.TU.Scaf2.867
evm.TU.Scaf2.89
evm.TU.Scaf2.949
evm.TU.Scaf202.1
evm.TU.Scaf23.11
evm.TU.Scaf240.1
evm.TU.Scaf251.2
evm.TU.Scaf263.2
evm.TU.Scaf271.20
evm.TU.Scaf271.26
evm.TU.Scaf29.11
evm.TU.Scaf3.1021
evm.TU.Scaf3.1036
evm.TU.Scaf3.1048
evm.TU.Scaf3.1051
evm.TU.Scaf3.1055
evm.TU.Scaf3.1059
evm.TU.Scaf3.1066
evm.TU.Scaf3.1092
evm.TU.Scaf3.1095
evm.TU.Scaf3.1109
evm.TU.Scaf3.1123
evm.TU.Scaf3.1148
evm.TU.Scaf3.1153
evm.TU.Scaf3.117
evm.TU.Scaf3.1177
evm.TU.Scaf3.1178
evm.TU.Scaf3.1193
evm.TU.Scaf3.1206
evm.TU.Scaf3.1207
evm.TU.Scaf3.1268
evm.TU.Scaf3.1269
evm.TU.Scaf3.1285
evm.TU.Scaf3.1298
evm.TU.Scaf3.1340
evm.TU.Scaf3.1373
evm.TU.Scaf3.1435
evm.TU.Scaf3.1442
evm.TU.Scaf3.1481
evm.TU.Scaf3.1482
evm.TU.Scaf3.1490
evm.TU.Scaf3.1514
evm.TU.Scaf3.1517_evm.TU.Scaf3.1518
evm.TU.Scaf3.156
evm.TU.Scaf3.1575
evm.TU.Scaf3.1583
evm.TU.Scaf3.1601
evm.TU.Scaf3.1611
evm.TU.Scaf3.1615
evm.TU.Scaf3.1653
evm.TU.Scaf3.1655
evm.TU.Scaf3.1686
evm.TU.Scaf3.1687
evm.TU.Scaf3.1691
evm.TU.Scaf3.1793
evm.TU.Scaf3.180
evm.TU.Scaf3.1827
evm.TU.Scaf3.1830
evm.TU.Scaf3.1834
evm.TU.Scaf3.1852
evm.TU.Scaf3.1865
evm.TU.Scaf3.1866
evm.TU.Scaf3.1876
evm.TU.Scaf3.1942
evm.TU.Scaf3.1954
evm.TU.Scaf3.1959
evm.TU.Scaf3.1991
evm.TU.Scaf3.2013
evm.TU.Scaf3.2019
evm.TU.Scaf3.2054
evm.TU.Scaf3.2072
evm.TU.Scaf3.2097
evm.TU.Scaf3.21
evm.TU.Scaf3.2128
evm.TU.Scaf3.2153
evm.TU.Scaf3.2154
evm.TU.Scaf3.2219
evm.TU.Scaf3.2236
evm.TU.Scaf3.2239
evm.TU.Scaf3.225
evm.TU.Scaf3.2251
evm.TU.Scaf3.2268
evm.TU.Scaf3.2299
evm.TU.Scaf3.232
evm.TU.Scaf3.236
evm.TU.Scaf3.2405
evm.TU.Scaf3.2454
evm.TU.Scaf3.2513
evm.TU.Scaf3.2523
evm.TU.Scaf3.2528
evm.TU.Scaf3.2536
evm.TU.Scaf3.2555
evm.TU.Scaf3.257
evm.TU.Scaf3.2588
evm.TU.Scaf3.2608
evm.TU.Scaf3.2629
evm.TU.Scaf3.2651
evm.TU.Scaf3.2662
evm.TU.Scaf3.2670
evm.TU.Scaf3.2710
evm.TU.Scaf3.2780
evm.TU.Scaf3.2808
evm.TU.Scaf3.2844_evm.TU.Scaf3.2845
evm.TU.Scaf3.2847
evm.TU.Scaf3.2851
evm.TU.Scaf3.2865
evm.TU.Scaf3.2972
evm.TU.Scaf3.2983
evm.TU.Scaf3.312
evm.TU.Scaf3.3182
evm.TU.Scaf3.3254
evm.TU.Scaf3.3363
evm.TU.Scaf3.390
evm.TU.Scaf3.420
evm.TU.Scaf3.426
evm.TU.Scaf3.428
evm.TU.Scaf3.472
evm.TU.Scaf3.48
evm.TU.Scaf3.490
evm.TU.Scaf3.494
evm.TU.Scaf3.50
evm.TU.Scaf3.502
evm.TU.Scaf3.513
evm.TU.Scaf3.52
evm.TU.Scaf3.543
evm.TU.Scaf3.58
evm.TU.Scaf3.592
evm.TU.Scaf3.611
evm.TU.Scaf3.620
evm.TU.Scaf3.63
evm.TU.Scaf3.658
evm.TU.Scaf3.690
evm.TU.Scaf3.7
evm.TU.Scaf3.715
evm.TU.Scaf3.719
evm.TU.Scaf3.722
evm.TU.Scaf3.760
evm.TU.Scaf3.768
evm.TU.Scaf3.77
evm.TU.Scaf3.792
evm.TU.Scaf3.91
evm.TU.Scaf3.984
evm.TU.Scaf3.987
evm.TU.Scaf3.989
evm.TU.Scaf3.993
evm.TU.Scaf39.17
evm.TU.Scaf4.1012
evm.TU.Scaf4.1067
evm.TU.Scaf4.1131
evm.TU.Scaf4.1146
evm.TU.Scaf4.1148
evm.TU.Scaf4.1165
evm.TU.Scaf4.1191
evm.TU.Scaf4.1208
evm.TU.Scaf4.1356
evm.TU.Scaf4.1431
evm.TU.Scaf4.1476
evm.TU.Scaf4.1478
evm.TU.Scaf4.1492
evm.TU.Scaf4.1504
evm.TU.Scaf4.1612
evm.TU.Scaf4.1624
evm.TU.Scaf4.1660
evm.TU.Scaf4.1691
evm.TU.Scaf4.1709
evm.TU.Scaf4.172
evm.TU.Scaf4.1726
evm.TU.Scaf4.174
evm.TU.Scaf4.1782
evm.TU.Scaf4.179
evm.TU.Scaf4.1795
evm.TU.Scaf4.1804
evm.TU.Scaf4.1811
evm.TU.Scaf4.1816
evm.TU.Scaf4.1824
evm.TU.Scaf4.1825
evm.TU.Scaf4.1860
evm.TU.Scaf4.1899
evm.TU.Scaf4.1928
evm.TU.Scaf4.2001
evm.TU.Scaf4.2024
evm.TU.Scaf4.2078
evm.TU.Scaf4.210
evm.TU.Scaf4.2169
evm.TU.Scaf4.217
evm.TU.Scaf4.2215
evm.TU.Scaf4.2245
evm.TU.Scaf4.2262
evm.TU.Scaf4.2271
evm.TU.Scaf4.2303
evm.TU.Scaf4.2309
evm.TU.Scaf4.2370
evm.TU.Scaf4.241
evm.TU.Scaf4.2416
evm.TU.Scaf4.2432
evm.TU.Scaf4.2468
evm.TU.Scaf4.2475
evm.TU.Scaf4.2499
evm.TU.Scaf4.2518
evm.TU.Scaf4.2544
evm.TU.Scaf4.2563
evm.TU.Scaf4.261
evm.TU.Scaf4.2621
evm.TU.Scaf4.2622
evm.TU.Scaf4.2662
evm.TU.Scaf4.2709
evm.TU.Scaf4.2711
evm.TU.Scaf4.2721
evm.TU.Scaf4.2722
evm.TU.Scaf4.2739
evm.TU.Scaf4.2755
evm.TU.Scaf4.2765
evm.TU.Scaf4.2767
evm.TU.Scaf4.2812
evm.TU.Scaf4.283
evm.TU.Scaf4.2830
evm.TU.Scaf4.2856
evm.TU.Scaf4.2899
evm.TU.Scaf4.2962
evm.TU.Scaf4.3071
evm.TU.Scaf4.3296
evm.TU.Scaf4.3371
evm.TU.Scaf4.3436
evm.TU.Scaf4.350
evm.TU.Scaf4.385
evm.TU.Scaf4.420
evm.TU.Scaf4.475
evm.TU.Scaf4.507
evm.TU.Scaf4.516
evm.TU.Scaf4.521
evm.TU.Scaf4.524
evm.TU.Scaf4.57
evm.TU.Scaf4.575
evm.TU.Scaf4.584
evm.TU.Scaf4.586
evm.TU.Scaf4.609
evm.TU.Scaf4.611_evm.TU.Scaf4.612
evm.TU.Scaf4.624
evm.TU.Scaf4.668
evm.TU.Scaf4.675
evm.TU.Scaf4.677
evm.TU.Scaf4.764
evm.TU.Scaf4.786
evm.TU.Scaf4.810
evm.TU.Scaf4.821
evm.TU.Scaf4.823
evm.TU.Scaf4.836
evm.TU.Scaf4.843
evm.TU.Scaf4.847
evm.TU.Scaf4.863
evm.TU.Scaf4.865
evm.TU.Scaf4.918
evm.TU.Scaf4.951
evm.TU.Scaf4.975
evm.TU.Scaf4.997
evm.TU.Scaf5.108
evm.TU.Scaf5.1109
evm.TU.Scaf5.1123
evm.TU.Scaf5.1153
evm.TU.Scaf5.1185
evm.TU.Scaf5.120
evm.TU.Scaf5.1208
evm.TU.Scaf5.1253
evm.TU.Scaf5.1295
evm.TU.Scaf5.1411
evm.TU.Scaf5.144
evm.TU.Scaf5.156
evm.TU.Scaf5.229
evm.TU.Scaf5.346
evm.TU.Scaf5.359
evm.TU.Scaf5.502
evm.TU.Scaf5.536
evm.TU.Scaf5.553_evm.TU.Scaf5.554
evm.TU.Scaf5.560
evm.TU.Scaf5.63
evm.TU.Scaf5.743
evm.TU.Scaf5.746
evm.TU.Scaf5.803
evm.TU.Scaf5.864
evm.TU.Scaf5.95
evm.TU.Scaf5.987
evm.TU.Scaf53.2
evm.TU.Scaf54.23
evm.TU.Scaf6.1022
evm.TU.Scaf6.1043
evm.TU.Scaf6.107
evm.TU.Scaf6.1110
evm.TU.Scaf6.1149
evm.TU.Scaf6.1175
evm.TU.Scaf6.1176
evm.TU.Scaf6.1258
evm.TU.Scaf6.1372
evm.TU.Scaf6.138
evm.TU.Scaf6.1390
evm.TU.Scaf6.1584
evm.TU.Scaf6.1603
evm.TU.Scaf6.1615
evm.TU.Scaf6.1650
evm.TU.Scaf6.1672
evm.TU.Scaf6.170
evm.TU.Scaf6.177
evm.TU.Scaf6.1796
evm.TU.Scaf6.1806
evm.TU.Scaf6.1864
evm.TU.Scaf6.1866
evm.TU.Scaf6.1868
evm.TU.Scaf6.1887
evm.TU.Scaf6.1923
evm.TU.Scaf6.1939
evm.TU.Scaf6.1990
evm.TU.Scaf6.2034
evm.TU.Scaf6.2106
evm.TU.Scaf6.2150
evm.TU.Scaf6.2157
evm.TU.Scaf6.2164
evm.TU.Scaf6.2174
evm.TU.Scaf6.2229
evm.TU.Scaf6.2284
evm.TU.Scaf6.2285
evm.TU.Scaf6.2295
evm.TU.Scaf6.2332
evm.TU.Scaf6.2369
evm.TU.Scaf6.2373
evm.TU.Scaf6.2424
evm.TU.Scaf6.2447
evm.TU.Scaf6.2493
evm.TU.Scaf6.2494
evm.TU.Scaf6.2540
evm.TU.Scaf6.2567
evm.TU.Scaf6.2597
evm.TU.Scaf6.2624
evm.TU.Scaf6.2639
evm.TU.Scaf6.2663
evm.TU.Scaf6.2681
evm.TU.Scaf6.2722
evm.TU.Scaf6.277
evm.TU.Scaf6.2776
evm.TU.Scaf6.2820
evm.TU.Scaf6.2839
evm.TU.Scaf6.2844
evm.TU.Scaf6.2869
evm.TU.Scaf6.2953
evm.TU.Scaf6.2988
evm.TU.Scaf6.3058
evm.TU.Scaf6.3137
evm.TU.Scaf6.318
evm.TU.Scaf6.32
evm.TU.Scaf6.3324
evm.TU.Scaf6.334
evm.TU.Scaf6.360
evm.TU.Scaf6.361
evm.TU.Scaf6.368
evm.TU.Scaf6.379
evm.TU.Scaf6.384
evm.TU.Scaf6.404
evm.TU.Scaf6.433
evm.TU.Scaf6.434
evm.TU.Scaf6.435
evm.TU.Scaf6.466
evm.TU.Scaf6.471
evm.TU.Scaf6.489
evm.TU.Scaf6.556
evm.TU.Scaf6.579
evm.TU.Scaf6.58
evm.TU.Scaf6.580
evm.TU.Scaf6.593
evm.TU.Scaf6.595
evm.TU.Scaf6.596
evm.TU.Scaf6.603
evm.TU.Scaf6.606
evm.TU.Scaf6.607
evm.TU.Scaf6.612
evm.TU.Scaf6.616
evm.TU.Scaf6.618
evm.TU.Scaf6.657
evm.TU.Scaf6.675
evm.TU.Scaf6.696
evm.TU.Scaf6.706
evm.TU.Scaf6.772
evm.TU.Scaf6.810
evm.TU.Scaf6.845
evm.TU.Scaf6.863
evm.TU.Scaf6.868
evm.TU.Scaf6.871
evm.TU.Scaf6.878
evm.TU.Scaf6.923
evm.TU.Scaf6.930
evm.TU.Scaf6.994
evm.TU.Scaf64.17
evm.TU.Scaf7.1038
evm.TU.Scaf7.1070
evm.TU.Scaf7.1080
evm.TU.Scaf7.1136
evm.TU.Scaf7.1189
evm.TU.Scaf7.1241
evm.TU.Scaf7.1258
evm.TU.Scaf7.1277
evm.TU.Scaf7.1279
evm.TU.Scaf7.1285
evm.TU.Scaf7.13
evm.TU.Scaf7.1370
evm.TU.Scaf7.1374
evm.TU.Scaf7.1410
evm.TU.Scaf7.1446
evm.TU.Scaf7.1456
evm.TU.Scaf7.1466
evm.TU.Scaf7.1494
evm.TU.Scaf7.15
evm.TU.Scaf7.1517
evm.TU.Scaf7.1518
evm.TU.Scaf7.1520
evm.TU.Scaf7.1566
evm.TU.Scaf7.158
evm.TU.Scaf7.160
evm.TU.Scaf7.1609
evm.TU.Scaf7.1747
evm.TU.Scaf7.1814
evm.TU.Scaf7.1819
evm.TU.Scaf7.1929
evm.TU.Scaf7.2009
evm.TU.Scaf7.2084
evm.TU.Scaf7.2093
evm.TU.Scaf7.2101
evm.TU.Scaf7.2242
evm.TU.Scaf7.2245
evm.TU.Scaf7.231
evm.TU.Scaf7.233
evm.TU.Scaf7.2414
evm.TU.Scaf7.2429
evm.TU.Scaf7.398
evm.TU.Scaf7.509
evm.TU.Scaf7.643
evm.TU.Scaf7.721
evm.TU.Scaf7.782
evm.TU.Scaf7.804
evm.TU.Scaf7.868
evm.TU.Scaf7.889
evm.TU.Scaf7.899
evm.TU.Scaf7.941
evm.TU.Scaf7.951
evm.TU.Scaf73.3
evm.TU.Scaf8.1085
evm.TU.Scaf8.1333
evm.TU.Scaf8.1454
evm.TU.Scaf8.1494
evm.TU.Scaf8.1613
evm.TU.Scaf8.1846
evm.TU.Scaf8.1982
evm.TU.Scaf8.256
evm.TU.Scaf8.2737
evm.TU.Scaf8.2793
evm.TU.Scaf8.288
evm.TU.Scaf8.342
evm.TU.Scaf8.437
evm.TU.Scaf8.598
evm.TU.Scaf8.829
evm.TU.Scaf8.925
evm.TU.Scaf8.945
evm.TU.Scaf8.985
evm.TU.Scaf9.107
evm.TU.Scaf9.120
evm.TU.Scaf9.1212
evm.TU.Scaf9.1273
evm.TU.Scaf9.1289
evm.TU.Scaf9.1356
evm.TU.Scaf9.1357
evm.TU.Scaf9.1364
evm.TU.Scaf9.1365
evm.TU.Scaf9.138_evm.TU.Scaf9.137
evm.TU.Scaf9.1480
evm.TU.Scaf9.1591
evm.TU.Scaf9.1592
evm.TU.Scaf9.1608
evm.TU.Scaf9.1629
evm.TU.Scaf9.1649
evm.TU.Scaf9.1650
evm.TU.Scaf9.1717
evm.TU.Scaf9.1793
evm.TU.Scaf9.1794
evm.TU.Scaf9.1808
evm.TU.Scaf9.1810
evm.TU.Scaf9.1860
evm.TU.Scaf9.1861
evm.TU.Scaf9.2134
evm.TU.Scaf9.2135
evm.TU.Scaf9.2171
evm.TU.Scaf9.22
evm.TU.Scaf9.2223
evm.TU.Scaf9.2230
evm.TU.Scaf9.2289
evm.TU.Scaf9.2300
evm.TU.Scaf9.2391
evm.TU.Scaf9.2550
evm.TU.Scaf9.2592
evm.TU.Scaf9.2756
evm.TU.Scaf9.316
evm.TU.Scaf9.317
evm.TU.Scaf9.339
evm.TU.Scaf9.34
evm.TU.Scaf9.341
evm.TU.Scaf9.359
evm.TU.Scaf9.412
evm.TU.Scaf9.431_evm.TU.Scaf9.432
evm.TU.Scaf9.451
evm.TU.Scaf9.532
evm.TU.Scaf9.546
evm.TU.Scaf9.560
evm.TU.Scaf9.565
evm.TU.Scaf9.606
evm.TU.Scaf9.617
evm.TU.Scaf9.622
evm.TU.Scaf9.631
evm.TU.Scaf9.632
evm.TU.Scaf9.639
evm.TU.Scaf9.666
evm.TU.Scaf9.668
evm.TU.Scaf9.669
evm.TU.Scaf9.695
evm.TU.Scaf9.711
evm.TU.Scaf9.716
evm.TU.Scaf9.779
evm.TU.Scaf9.835
evm.TU.Scaf9.864
evm.TU.Scaf9.89
evm.TU.Scaf9.941
MSTRG.10255
MSTRG.14772
MSTRG.1480
MSTRG.17523
MSTRG.25593
MSTRG.28672
MSTRG.36170
MSTRG.40741
MSTRG.44420
MSTRG.46581
MSTRG.47049
MSTRG.47688
MSTRG.5534
MSTRG.57627
MSTRG.62420
MSTRG.62788
MSTRG.6984
MSTRG.76415
MSTRG.77704
MSTRG.78541
MSTRG.79974
MSTRG.81109

## Sheet: H-3n-vs-M-2n
mRNA
evm.TU.Scaf7.1970
evm.TU.Scaf10.1782
evm.TU.Scaf2.761
evm.TU.Scaf1.1927
evm.TU.Scaf199.5
evm.TU.Scaf1.2996
evm.TU.Scaf2.663
evm.TU.Scaf6.1679
evm.TU.Scaf5.856
evm.TU.Scaf5.1032
evm.TU.Scaf6.1557
evm.TU.Scaf5.1430
evm.TU.Scaf6.3271
evm.TU.Scaf6.877
evm.TU.Scaf2.20
evm.TU.Scaf6.2115
evm.TU.Scaf4.1395
evm.TU.Scaf10.232
evm.TU.Scaf5.1201
evm.TU.Scaf3.156
evm.TU.Scaf5.876
evm.TU.Scaf1.937
evm.TU.Scaf1.2496
evm.TU.Scaf3.425
evm.TU.Scaf3.1218
evm.TU.Scaf4.675
evm.TU.Scaf1.1590
evm.TU.Scaf6.838
evm.TU.Scaf6.1697
evm.TU.Scaf5.91
evm.TU.Scaf8.1881
evm.TU.Scaf4.383
evm.TU.Scaf2.1975
evm.TU.Scaf3.1021
evm.TU.Scaf1.3434
evm.TU.Scaf7.1208
evm.TU.Scaf8.2488
evm.TU.Scaf2.2051
evm.TU.Scaf1.2232
evm.TU.Scaf7.900
evm.TU.Scaf5.133
evm.TU.Scaf10.1029
evm.TU.Scaf6.348
evm.TU.Scaf3.1940
evm.TU.Scaf9.2198
evm.TU.Scaf4.283
evm.TU.Scaf6.196
evm.TU.Scaf4.37
evm.TU.Scaf3.1265
evm.TU.Scaf9.1737
evm.TU.Scaf4.2370
evm.TU.Scaf3.804
MSTRG.49575
evm.TU.Scaf1.3063
evm.TU.Scaf4.649
evm.TU.Scaf1.948
evm.TU.Scaf10.2259
evm.TU.Scaf2.1586
evm.TU.Scaf4.2233
evm.TU.Scaf6.1311
evm.TU.Scaf10.505
evm.TU.Scaf3.746
evm.TU.Scaf6.759
evm.TU.Scaf6.558
evm.TU.Scaf2.1780
evm.TU.Scaf4.866
evm.TU.Scaf5.749
evm.TU.Scaf3.2232
evm.TU.Scaf3.1360
evm.TU.Scaf10.857
evm.TU.Scaf9.1098
evm.TU.Scaf6.1350
evm.TU.Scaf3.2639
evm.TU.Scaf7.994
evm.TU.Scaf1.1142
evm.TU.Scaf10.1089
evm.TU.Scaf4.187
evm.TU.Scaf4.858
evm.TU.Scaf7.1111
evm.TU.Scaf10.891
evm.TU.Scaf9.1365
evm.TU.Scaf4.923
evm.TU.Scaf1.2907
evm.TU.Scaf10.256
evm.TU.Scaf7.1108
evm.TU.Scaf3.3178
evm.TU.Scaf2.2401
evm.TU.Scaf6.3269
evm.TU.Scaf4.2934
evm.TU.Scaf2.887
evm.TU.Scaf4.36
evm.TU.Scaf7.1450
evm.TU.Scaf3.2081
evm.TU.Scaf10.2728
evm.TU.Scaf1.1862
evm.TU.Scaf9.1798
evm.TU.Scaf1.1918
evm.TU.Scaf4.35
evm.TU.Scaf4.587_evm.TU.Scaf4.588
evm.TU.Scaf1.2167
evm.TU.Scaf2.578
evm.TU.Scaf4.273
evm.TU.Scaf4.310
evm.TU.Scaf5.991
evm.TU.Scaf6.1400
evm.TU.Scaf3.2337
evm.TU.Scaf3.1656
evm.TU.Scaf1.787
evm.TU.Scaf3.2193
evm.TU.Scaf4.1271
evm.TU.Scaf3.1107
evm.TU.Scaf3.2290
evm.TU.Scaf10.1974
MSTRG.5534
evm.TU.Scaf2.1726
evm.TU.Scaf2.598
evm.TU.Scaf6.327
evm.TU.Scaf2.572
evm.TU.Scaf1.102
evm.TU.Scaf6.149
evm.TU.Scaf1.505
evm.TU.Scaf1.517
evm.TU.Scaf1.1207
evm.TU.Scaf6.110
evm.TU.Scaf9.451
evm.TU.Scaf2.1266
evm.TU.Scaf1.929
evm.TU.Scaf7.1239
evm.TU.Scaf7.1375
evm.TU.Scaf6.1450
evm.TU.Scaf1.2768
evm.TU.Scaf6.1347
evm.TU.Scaf4.2215
evm.TU.Scaf2.931
evm.TU.Scaf4.2686
evm.TU.Scaf4.981
evm.TU.Scaf8.411
evm.TU.Scaf10.235
MSTRG.32800
MSTRG.37115
evm.TU.Scaf7.981
evm.TU.Scaf3.3337
evm.TU.Scaf3.679
evm.TU.Scaf1.3444
evm.TU.Scaf49.20
evm.TU.Scaf4.1017
MSTRG.52228
evm.TU.Scaf3.1619
evm.TU.Scaf1.717
evm.TU.Scaf4.783
evm.TU.Scaf9.1822
evm.TU.Scaf4.523
evm.TU.Scaf4.582
evm.TU.Scaf4.2303
evm.TU.Scaf205.1
evm.TU.Scaf1.788
evm.TU.Scaf2.1326
evm.TU.Scaf4.2455
evm.TU.Scaf10.1961
evm.TU.Scaf3.1013
evm.TU.Scaf6.2131
MSTRG.541
evm.TU.Scaf2.1867
evm.TU.Scaf1.1930
MSTRG.36170
MSTRG.4326
evm.TU.Scaf6.2132
evm.TU.Scaf8.1439_evm.TU.Scaf8.1440
evm.TU.Scaf3.1088
evm.TU.Scaf4.2684
evm.TU.Scaf10.526
evm.TU.Scaf129.6
evm.TU.Scaf1.997
evm.TU.Scaf132.6
evm.TU.Scaf1.1874
evm.TU.Scaf3.2720
MSTRG.44074
evm.TU.Scaf4.513
evm.TU.Scaf3.2355
evm.TU.Scaf7.1291
evm.TU.Scaf1.1201
evm.TU.Scaf2.1005
evm.TU.Scaf4.2564
evm.TU.Scaf6.2200
evm.TU.Scaf4.2571
MSTRG.7397
evm.TU.Scaf8.1492
evm.TU.Scaf3.1945
evm.TU.Scaf2.789
evm.TU.Scaf10.2527
evm.TU.Scaf8.165
evm.TU.Scaf5.235
evm.TU.Scaf1.2326
evm.TU.Scaf142.1
evm.TU.Scaf9.141
evm.TU.Scaf1.1136
MSTRG.31221
MSTRG.61333
evm.TU.Scaf6.2950
evm.TU.Scaf9.1520
evm.TU.Scaf3.1834
evm.TU.Scaf137.2
evm.TU.Scaf156.1
evm.TU.Scaf1.2340
evm.TU.Scaf4.811
evm.TU.Scaf3.647
evm.TU.Scaf6.3185
evm.TU.Scaf1.137
evm.TU.Scaf1.1594
evm.TU.Scaf3.136
evm.TU.Scaf9.1015
evm.TU.Scaf3.1069
evm.TU.Scaf2.1921
evm.TU.Scaf5.1760
evm.TU.Scaf3.127
evm.TU.Scaf4.874
evm.TU.Scaf6.1589
evm.TU.Scaf6.2168
evm.TU.Scaf49.12
evm.TU.Scaf1.1598
evm.TU.Scaf2.1375
evm.TU.Scaf3.1515
evm.TU.Scaf7.1858
evm.TU.Scaf6.2522
evm.TU.Scaf2.1658_evm.TU.Scaf2.1659
evm.TU.Scaf6.204
evm.TU.Scaf1.534
evm.TU.Scaf3.3356
evm.TU.Scaf4.2271
evm.TU.Scaf10.1025
evm.TU.Scaf10.467
evm.TU.Scaf1.1265
evm.TU.Scaf1.3383
evm.TU.Scaf6.2153
evm.TU.Scaf3.544
evm.TU.Scaf4.1358
evm.TU.Scaf7.713
evm.TU.Scaf1.2886
evm.TU.Scaf3.1264
evm.TU.Scaf6.1509
evm.TU.Scaf3.1191
evm.TU.Scaf1.2286
evm.TU.Scaf6.19_evm.TU.Scaf6.20
MSTRG.60840
evm.TU.Scaf3.2338
evm.TU.Scaf4.741
MSTRG.52249
MSTRG.77704
evm.TU.Scaf3.1626
evm.TU.Scaf3.2268
evm.TU.Scaf4.2945
evm.TU.Scaf10.2388
evm.TU.Scaf2.1399
evm.TU.Scaf3.2620
evm.TU.Scaf4.2698
evm.TU.Scaf6.1380
evm.TU.Scaf6.311
evm.TU.Scaf3.516
evm.TU.Scaf9.1013
evm.TU.Scaf1.1123
evm.TU.Scaf6.2373
evm.TU.Scaf3.81
evm.TU.Scaf4.1359
evm.TU.Scaf3.2606
evm.TU.Scaf2.1596
evm.TU.Scaf6.889
evm.TU.Scaf4.2408
evm.TU.Scaf6.2264
evm.TU.Scaf10.452
evm.TU.Scaf4.1710
evm.TU.Scaf10.453
evm.TU.Scaf4.264
evm.TU.Scaf3.3353
evm.TU.Scaf10.1155
evm.TU.Scaf4.790
evm.TU.Scaf2.114
evm.TU.Scaf2.1227
evm.TU.Scaf6.474
evm.TU.Scaf10.1312
evm.TU.Scaf7.1513
evm.TU.Scaf1.3314
MSTRG.58734
evm.TU.Scaf9.2288
evm.TU.Scaf3.2497
evm.TU.Scaf8.952
evm.TU.Scaf6.2991
evm.TU.Scaf3.1991
evm.TU.Scaf10.121_evm.TU.Scaf10.122
evm.TU.Scaf8.2329
evm.TU.Scaf3.2555
evm.TU.Scaf1.834
evm.TU.Scaf3.2386
MSTRG.11878
evm.TU.Scaf7.1971
evm.TU.Scaf4.1972
evm.TU.Scaf3.1293
evm.TU.Scaf4.518
evm.TU.Scaf10.1134
evm.TU.Scaf4.932
evm.TU.Scaf2.815_evm.TU.Scaf2.816
evm.TU.Scaf132.5
evm.TU.Scaf3.3176
evm.TU.Scaf3.803
evm.TU.Scaf6.3056
evm.TU.Scaf2.1824
evm.TU.Scaf3.1308
evm.TU.Scaf6.2443
evm.TU.Scaf6.3567
evm.TU.Scaf1.1290
evm.TU.Scaf2.2333
evm.TU.Scaf9.565
evm.TU.Scaf10.1467
evm.TU.Scaf7.1585
evm.TU.Scaf1.1161
evm.TU.Scaf10.1725
evm.TU.Scaf2.1118
evm.TU.Scaf2.1317
evm.TU.Scaf9.114
evm.TU.Scaf10.383
evm.TU.Scaf4.122_evm.TU.Scaf4.124
evm.TU.Scaf7.1092
evm.TU.Scaf2.987
evm.TU.Scaf10.1400
evm.TU.Scaf10.321
evm.TU.Scaf6.1804
evm.TU.Scaf1.1486
evm.TU.Scaf3.2253
evm.TU.Scaf1.2430
evm.TU.Scaf7.484
evm.TU.Scaf9.1436
evm.TU.Scaf9.960
evm.TU.Scaf4.963
evm.TU.Scaf10.786
evm.TU.Scaf3.1501
evm.TU.Scaf9.1189
evm.TU.Scaf10.1999
evm.TU.Scaf4.632
evm.TU.Scaf6.2154
evm.TU.Scaf6.3221
evm.TU.Scaf8.163
evm.TU.Scaf2.747
evm.TU.Scaf6.992
evm.TU.Scaf1.3061
evm.TU.Scaf9.1366
evm.TU.Scaf4.2622
evm.TU.Scaf7.1719
evm.TU.Scaf9.1435
evm.TU.Scaf6.2703
evm.TU.Scaf4.2397
evm.TU.Scaf4.277
evm.TU.Scaf4.1382
evm.TU.Scaf1.943
evm.TU.Scaf5.1578
evm.TU.Scaf10.1885
evm.TU.Scaf7.2429
evm.TU.Scaf2.1327
evm.TU.Scaf3.762
evm.TU.Scaf6.1378
evm.TU.Scaf2.1496
evm.TU.Scaf10.1140
evm.TU.Scaf7.1366
evm.TU.Scaf4.1618
evm.TU.Scaf7.1123
evm.TU.Scaf2.1778
MSTRG.538
evm.TU.Scaf2.985
evm.TU.Scaf9.1547
evm.TU.Scaf2.2315
evm.TU.Scaf10.1002
evm.TU.Scaf3.1350
evm.TU.Scaf3.1958
evm.TU.Scaf10.919
evm.TU.Scaf6.2453
evm.TU.Scaf2.276
evm.TU.Scaf6.3315
evm.TU.Scaf3.1490
MSTRG.10823
evm.TU.Scaf6.2559
evm.TU.Scaf3.390
evm.TU.Scaf3.2568
evm.TU.Scaf3.2369
evm.TU.Scaf7.1070
evm.TU.Scaf8.1554
evm.TU.Scaf7.34
evm.TU.Scaf1.2651
MSTRG.2999
evm.TU.Scaf10.2107
evm.TU.Scaf10.2263
evm.TU.Scaf4.977
evm.TU.Scaf1.135
evm.TU.Scaf1.1169
evm.TU.Scaf6.873
evm.TU.Scaf6.1189
evm.TU.Scaf3.1299
evm.TU.Scaf8.2246
evm.TU.Scaf7.134
evm.TU.Scaf4.2739
evm.TU.Scaf3.265
evm.TU.Scaf4.2427_evm.TU.Scaf4.2428
evm.TU.Scaf7.752
evm.TU.Scaf9.1364
evm.TU.Scaf1.407
evm.TU.Scaf9.480
evm.TU.Scaf2.168
evm.TU.Scaf1.1242
evm.TU.Scaf1.370
evm.TU.Scaf1.476
evm.TU.Scaf2.1869
evm.TU.Scaf6.2494
evm.TU.Scaf9.581
evm.TU.Scaf4.2962
evm.TU.Scaf6.102
evm.TU.Scaf10.2105
evm.TU.Scaf1.2287
evm.TU.Scaf10.1620
evm.TU.Scaf9.1782
evm.TU.Scaf4.2499
evm.TU.Scaf3.273
evm.TU.Scaf1.931
evm.TU.Scaf10.2421
evm.TU.Scaf4.1567
evm.TU.Scaf6.837
evm.TU.Scaf5.1484
evm.TU.Scaf5.1712
evm.TU.Scaf2.529
evm.TU.Scaf173.3
evm.TU.Scaf6.1817
evm.TU.Scaf1.1053
evm.TU.Scaf3.1920
evm.TU.Scaf4.1825
evm.TU.Scaf1.978
evm.TU.Scaf1.2649
evm.TU.Scaf6.2360
evm.TU.Scaf2.229
MSTRG.79870
evm.TU.Scaf3.2547
evm.TU.Scaf4.2468
evm.TU.Scaf3.1063
evm.TU.Scaf271.3
evm.TU.Scaf3.3329
evm.TU.Scaf2.232
evm.TU.Scaf3.2864
evm.TU.Scaf2.1847
evm.TU.Scaf4.255
evm.TU.Scaf6.2461
evm.TU.Scaf4.2436
evm.TU.Scaf6.2214
evm.TU.Scaf1.1234
evm.TU.Scaf2.1078
evm.TU.Scaf5.841
evm.TU.Scaf3.1519
evm.TU.Scaf3.3277
evm.TU.Scaf8.410
evm.TU.Scaf1.844
evm.TU.Scaf10.2015
MSTRG.53019
evm.TU.Scaf3.301
evm.TU.Scaf10.665
evm.TU.Scaf2.1661
evm.TU.Scaf3.1216
evm.TU.Scaf1.3593
evm.TU.Scaf2.745
evm.TU.Scaf3.85_evm.TU.Scaf3.86
MSTRG.39295
evm.TU.Scaf5.164
evm.TU.Scaf2.1075
evm.TU.Scaf1.2673
evm.TU.Scaf6.1110
evm.TU.Scaf2.1435
evm.TU.Scaf5.471
evm.TU.Scaf5.1109
evm.TU.Scaf1.2110
evm.TU.Scaf4.2732
evm.TU.Scaf1.2619
evm.TU.Scaf4.2495
evm.TU.Scaf6.2150
evm.TU.Scaf1.2608
evm.TU.Scaf4.423
evm.TU.Scaf1.3309
evm.TU.Scaf6.898
evm.TU.Scaf4.2531
evm.TU.Scaf6.1289
evm.TU.Scaf10.2739
evm.TU.Scaf2.1712
evm.TU.Scaf3.1466
evm.TU.Scaf4.1524
evm.TU.Scaf1.2162
evm.TU.Scaf1.995
MSTRG.39237
evm.TU.Scaf4.2516
evm.TU.Scaf5.106
MSTRG.73289
evm.TU.Scaf2.72_evm.TU.Scaf2.73_evm.TU.Scaf2.74_evm.TU.Scaf2.75
evm.TU.Scaf3.502
evm.TU.Scaf6.1775
evm.TU.Scaf6.1967
evm.TU.Scaf10.504
evm.TU.Scaf6.1269
evm.TU.Scaf2.1908
evm.TU.Scaf7.527
evm.TU.Scaf7.1095
evm.TU.Scaf4.1940
evm.TU.Scaf3.518
evm.TU.Scaf9.764
evm.TU.Scaf10.2572
evm.TU.Scaf10.1841
evm.TU.Scaf4.2290
evm.TU.Scaf7.231
evm.TU.Scaf10.3053
evm.TU.Scaf4.1553
evm.TU.Scaf1.1939
evm.TU.Scaf4.1822
evm.TU.Scaf3.1585
MSTRG.50211
evm.TU.Scaf1.1917
evm.TU.Scaf1.1919
evm.TU.Scaf39.17
evm.TU.Scaf2.1947
evm.TU.Scaf3.1684
evm.TU.Scaf4.1554
evm.TU.Scaf45.11
evm.TU.Scaf10.2418
evm.TU.Scaf9.1367
evm.TU.Scaf8.342
evm.TU.Scaf4.2217
evm.TU.Scaf6.2589
evm.TU.Scaf4.2690
evm.TU.Scaf3.1508
evm.TU.Scaf6.2645
evm.TU.Scaf5.473
evm.TU.Scaf6.94
evm.TU.Scaf2.402
evm.TU.Scaf10.454
evm.TU.Scaf1.3617
evm.TU.Scaf1.1213
evm.TU.Scaf10.855
evm.TU.Scaf4.902
evm.TU.Scaf4.2649
evm.TU.Scaf4.3059
evm.TU.Scaf4.863
evm.TU.Scaf1.3046
evm.TU.Scaf10.2523
evm.TU.Scaf2.170
evm.TU.Scaf6.34
evm.TU.Scaf9.1578
evm.TU.Scaf6.1567
evm.TU.Scaf7.491
evm.TU.Scaf7.1399
evm.TU.Scaf2.1777
evm.TU.Scaf6.2309
evm.TU.Scaf3.3360
evm.TU.Scaf4.2087
evm.TU.Scaf2.1527_evm.TU.Scaf2.1528
evm.TU.Scaf4.1647
evm.TU.Scaf7.1263
evm.TU.Scaf1.2313
evm.TU.Scaf4.529
evm.TU.Scaf4.1296
evm.TU.Scaf10.1306
evm.TU.Scaf3.2676
evm.TU.Scaf9.1173
evm.TU.Scaf1.359
evm.TU.Scaf1.587
evm.TU.Scaf9.1592
evm.TU.Scaf7.1769
evm.TU.Scaf3.1181
evm.TU.Scaf3.186
evm.TU.Scaf9.1415
evm.TU.Scaf4.1548
evm.TU.Scaf10.2026
evm.TU.Scaf10.86
evm.TU.Scaf9.675
evm.TU.Scaf3.797
evm.TU.Scaf10.2404
evm.TU.Scaf5.702
evm.TU.Scaf3.2415
evm.TU.Scaf7.492
evm.TU.Scaf3.1410
evm.TU.Scaf2.1689
evm.TU.Scaf9.857
evm.TU.Scaf1.889
evm.TU.Scaf7.398
evm.TU.Scaf4.276
evm.TU.Scaf9.315
MSTRG.2585
evm.TU.Scaf9.1581
evm.TU.Scaf3.1768
evm.TU.Scaf2.2561
evm.TU.Scaf6.1271
evm.TU.Scaf2.1825
evm.TU.Scaf10.2139
evm.TU.Scaf1.1005
evm.TU.Scaf4.1706
evm.TU.Scaf10.472
evm.TU.Scaf6.384
evm.TU.Scaf3.3043
evm.TU.Scaf1.1083
evm.TU.Scaf2.1448
evm.TU.Scaf6.640
evm.TU.Scaf10.1652
evm.TU.Scaf2.991
evm.TU.Scaf4.2119
evm.TU.Scaf6.1845
evm.TU.Scaf10.1744
evm.TU.Scaf7.2885
evm.TU.Scaf10.56
evm.TU.Scaf1.2150
evm.TU.Scaf7.760
evm.TU.Scaf3.348
evm.TU.Scaf10.1756
evm.TU.Scaf10.2857
evm.TU.Scaf2.1557
evm.TU.Scaf4.39
evm.TU.Scaf3.2436
evm.TU.Scaf4.2238
evm.TU.Scaf8.323
evm.TU.Scaf3.1906
evm.TU.Scaf6.1621
evm.TU.Scaf1.2093
evm.TU.Scaf4.2198
evm.TU.Scaf3.2336
evm.TU.Scaf3.1262
evm.TU.Scaf1.131
evm.TU.Scaf3.1217
evm.TU.Scaf6.1288
evm.TU.Scaf4.1208
evm.TU.Scaf4.1691
evm.TU.Scaf3.57
evm.TU.Scaf3.2022
evm.TU.Scaf1.751
evm.TU.Scaf1.6
evm.TU.Scaf3.2214
evm.TU.Scaf9.1174
evm.TU.Scaf10.1331
evm.TU.Scaf6.1618
evm.TU.Scaf5.493
MSTRG.75041
evm.TU.Scaf1.1710
evm.TU.Scaf1.282
evm.TU.Scaf6.1534
evm.TU.Scaf3.846
evm.TU.Scaf7.191
evm.TU.Scaf111.4
evm.TU.Scaf1.2268
evm.TU.Scaf3.3321
evm.TU.Scaf4.1130
evm.TU.Scaf1.1769
evm.TU.Scaf3.1973
evm.TU.Scaf3.1327
evm.TU.Scaf54.23
evm.TU.Scaf6.760
evm.TU.Scaf6.310
evm.TU.Scaf10.2096
evm.TU.Scaf2.173
evm.TU.Scaf10.29
evm.TU.Scaf7.490
evm.TU.Scaf1.1366
evm.TU.Scaf10.1592
evm.TU.Scaf2.1635
evm.TU.Scaf9.799
evm.TU.Scaf7.804
evm.TU.Scaf3.2522
evm.TU.Scaf1.2229
evm.TU.Scaf6.234
evm.TU.Scaf6.2493
evm.TU.Scaf6.438
evm.TU.Scaf4.3387
evm.TU.Scaf8.1595
evm.TU.Scaf6.471
evm.TU.Scaf5.923
evm.TU.Scaf4.1560
evm.TU.Scaf2.1666
evm.TU.Scaf10.1129
evm.TU.Scaf4.2274
evm.TU.Scaf1.598
evm.TU.Scaf136.2
evm.TU.Scaf7.1279
MSTRG.64613
evm.TU.Scaf1.1794
evm.TU.Scaf6.3477
evm.TU.Scaf4.1251
evm.TU.Scaf3.1465
evm.TU.Scaf9.790
evm.TU.Scaf1.1253
evm.TU.Scaf2.1347
evm.TU.Scaf6.1150
evm.TU.Scaf7.428
evm.TU.Scaf2.877
evm.TU.Scaf1.154
evm.TU.Scaf5.1516
evm.TU.Scaf4.2095_evm.TU.Scaf4.2096
evm.TU.Scaf2.408_evm.TU.Scaf2.409
evm.TU.Scaf1.1711
evm.TU.Scaf2.1685
evm.TU.Scaf9.989
evm.TU.Scaf5.603
evm.TU.Scaf4.2010
evm.TU.Scaf4.175
evm.TU.Scaf3.1269
evm.TU.Scaf1.388
evm.TU.Scaf5.269
evm.TU.Scaf10.1785
evm.TU.Scaf8.283
evm.TU.Scaf7.1588
evm.TU.Scaf8.960
evm.TU.Scaf6.1290
evm.TU.Scaf5.210
evm.TU.Scaf6.848
evm.TU.Scaf3.2470
evm.TU.Scaf2.540
evm.TU.Scaf6.1493
evm.TU.Scaf4.1811
evm.TU.Scaf9.1152
evm.TU.Scaf3.1539
evm.TU.Scaf5.399
evm.TU.Scaf1.2252
evm.TU.Scaf7.702
MSTRG.29622
evm.TU.Scaf9.1320
evm.TU.Scaf4.865
evm.TU.Scaf7.1446
evm.TU.Scaf2.814
evm.TU.Scaf4.3356
evm.TU.Scaf3.2799
evm.TU.Scaf1.1471
evm.TU.Scaf10.516
evm.TU.Scaf1.2362
evm.TU.Scaf7.931
evm.TU.Scaf9.1551
evm.TU.Scaf3.2500
evm.TU.Scaf4.2191
evm.TU.Scaf10.1200
evm.TU.Scaf3.64
evm.TU.Scaf10.2424
evm.TU.Scaf4.1406
MSTRG.3707
evm.TU.Scaf10.2214
evm.TU.Scaf10.271
evm.TU.Scaf4.1014
evm.TU.Scaf5.663
evm.TU.Scaf8.2570
evm.TU.Scaf8.912
evm.TU.Scaf10.3057
evm.TU.Scaf5.467
evm.TU.Scaf4.274
evm.TU.Scaf1.305
MSTRG.22950
evm.TU.Scaf6.528
evm.TU.Scaf1.1296
evm.TU.Scaf2.1447
evm.TU.Scaf1.898
evm.TU.Scaf6.995
evm.TU.Scaf2.560
evm.TU.Scaf3.2339
evm.TU.Scaf2.907
evm.TU.Scaf1.1419
evm.TU.Scaf6.671
evm.TU.Scaf1.2431_evm.TU.Scaf1.2432
evm.TU.Scaf3.845
evm.TU.Scaf3.2438
evm.TU.Scaf4.1528
evm.TU.Scaf4.1440
evm.TU.Scaf10.2000
evm.TU.Scaf245.1
evm.TU.Scaf3.600
evm.TU.Scaf6.2770
evm.TU.Scaf3.1391
evm.TU.Scaf10.2872
evm.TU.Scaf1.498
evm.TU.Scaf10.1461
evm.TU.Scaf251.2
evm.TU.Scaf3.1101
evm.TU.Scaf2.155
evm.TU.Scaf49.3
evm.TU.Scaf3.2409
evm.TU.Scaf6.2745
evm.TU.Scaf2.1253
evm.TU.Scaf1.3387
evm.TU.Scaf4.1732
evm.TU.Scaf4.402
evm.TU.Scaf9.1606
evm.TU.Scaf6.2701
evm.TU.Scaf5.239
evm.TU.Scaf2.1916
evm.TU.Scaf4.265
evm.TU.Scaf1.434
evm.TU.Scaf6.2946
evm.TU.Scaf7.2135
evm.TU.Scaf4.2236
evm.TU.Scaf2.407
evm.TU.Scaf6.1248
evm.TU.Scaf1.767
evm.TU.Scaf6.594
evm.TU.Scaf6.2877
evm.TU.Scaf4.179
evm.TU.Scaf9.687
evm.TU.Scaf1.2159
evm.TU.Scaf4.1748
evm.TU.Scaf8.1646
MSTRG.51359
evm.TU.Scaf1.369
evm.TU.Scaf3.1039
MSTRG.23382
evm.TU.Scaf7.749
evm.TU.Scaf5.464
evm.TU.Scaf2.1055_evm.TU.Scaf2.1056
evm.TU.Scaf1.1264
evm.TU.Scaf4.1901
evm.TU.Scaf1.378
evm.TU.Scaf7.1198
MSTRG.16715
evm.TU.Scaf6.3393
evm.TU.Scaf3.2622
evm.TU.Scaf1.2277
evm.TU.Scaf1.833
evm.TU.Scaf9.235
evm.TU.Scaf4.469
evm.TU.Scaf10.574
evm.TU.Scaf4.2551
evm.TU.Scaf3.59
evm.TU.Scaf9.897
evm.TU.Scaf10.1933
evm.TU.Scaf10.867
evm.TU.Scaf6.999
evm.TU.Scaf5.128
evm.TU.Scaf2.1454
evm.TU.Scaf3.809
evm.TU.Scaf3.1281
evm.TU.Scaf3.2250
evm.TU.Scaf6.1588
evm.TU.Scaf3.3090
MSTRG.19618
evm.TU.Scaf1.1600
evm.TU.Scaf2.1122
evm.TU.Scaf3.1381
MSTRG.47522
MSTRG.74003
evm.TU.Scaf1.827
evm.TU.Scaf1.934
evm.TU.Scaf4.1426
evm.TU.Scaf10.559
evm.TU.Scaf5.89
evm.TU.Scaf4.1997
evm.TU.Scaf1.2714
evm.TU.Scaf4.1833
evm.TU.Scaf4.818
evm.TU.Scaf1.671
evm.TU.Scaf6.922
evm.TU.Scaf9.716
evm.TU.Scaf5.1375
evm.TU.Scaf2.1177
evm.TU.Scaf3.1605
evm.TU.Scaf10.695
evm.TU.Scaf6.2999
evm.TU.Scaf4.556
evm.TU.Scaf1.933
evm.TU.Scaf7.1076
evm.TU.Scaf8.2365
evm.TU.Scaf9.1102
evm.TU.Scaf6.1833
evm.TU.Scaf1.1309
evm.TU.Scaf6.383
evm.TU.Scaf4.10
evm.TU.Scaf10.348
evm.TU.Scaf6.349
evm.TU.Scaf10.301
evm.TU.Scaf10.1103
evm.TU.Scaf1.2407
evm.TU.Scaf6.2984
evm.TU.Scaf6.200
evm.TU.Scaf3.406
evm.TU.Scaf2.295
evm.TU.Scaf6.148
evm.TU.Scaf4.2743
evm.TU.Scaf10.978
evm.TU.Scaf2.1042
evm.TU.Scaf6.1260
evm.TU.Scaf9.133
evm.TU.Scaf1.1300
evm.TU.Scaf2.838
evm.TU.Scaf4.557
evm.TU.Scaf5.260
evm.TU.Scaf1.3449
evm.TU.Scaf1.1096
evm.TU.Scaf4.1129
evm.TU.Scaf1.2669
evm.TU.Scaf3.138
evm.TU.Scaf3.2194
evm.TU.Scaf6.552
evm.TU.Scaf8.160
evm.TU.Scaf6.2815
evm.TU.Scaf5.1054
evm.TU.Scaf4.1439
evm.TU.Scaf2.1439_evm.TU.Scaf2.1440
evm.TU.Scaf142.15
evm.TU.Scaf8.259
evm.TU.Scaf10.2476
evm.TU.Scaf1.1180
evm.TU.Scaf6.1843
evm.TU.Scaf6.665
evm.TU.Scaf2.1783
evm.TU.Scaf4.291
evm.TU.Scaf7.1334
evm.TU.Scaf10.1731
evm.TU.Scaf1.1648
evm.TU.Scaf2.357
evm.TU.Scaf2.1283
evm.TU.Scaf10.1242
evm.TU.Scaf7.1287
evm.TU.Scaf3.1876
evm.TU.Scaf6.2590
evm.TU.Scaf4.347
evm.TU.Scaf4.2338
evm.TU.Scaf4.1264
evm.TU.Scaf3.1471
evm.TU.Scaf4.1448
evm.TU.Scaf2.791
evm.TU.Scaf2.490
evm.TU.Scaf7.643
evm.TU.Scaf2.1800
evm.TU.Scaf2.1758
evm.TU.Scaf1.1223
evm.TU.Scaf3.107
evm.TU.Scaf4.821
evm.TU.Scaf2.2396
evm.TU.Scaf2.2301
evm.TU.Scaf1.1837
evm.TU.Scaf3.468
evm.TU.Scaf3.2154
evm.TU.Scaf7.1620
evm.TU.Scaf2.1695
evm.TU.Scaf3.715
evm.TU.Scaf1.231
MSTRG.497
evm.TU.Scaf4.2605
evm.TU.Scaf8.1516
evm.TU.Scaf3.1784
evm.TU.Scaf8.364
evm.TU.Scaf3.2391
evm.TU.Scaf3.1517_evm.TU.Scaf3.1518
evm.TU.Scaf9.1764
evm.TU.Scaf3.3061
evm.TU.Scaf5.669
evm.TU.Scaf10.2461
evm.TU.Scaf6.1684
evm.TU.Scaf10.2619
MSTRG.4094
evm.TU.Scaf6.445
evm.TU.Scaf8.1483
evm.TU.Scaf1.1791
MSTRG.43256
evm.TU.Scaf10.20
evm.TU.Scaf9.1644
evm.TU.Scaf9.1181
evm.TU.Scaf1.2140
evm.TU.Scaf1.1682
evm.TU.Scaf10.2011
evm.TU.Scaf3.2480
evm.TU.Scaf7.1273
evm.TU.Scaf156.7
MSTRG.23183
evm.TU.Scaf10.1075
evm.TU.Scaf3.1266
evm.TU.Scaf10.352
evm.TU.Scaf4.2141
evm.TU.Scaf1.2652
evm.TU.Scaf7.1398
evm.TU.Scaf4.1514
evm.TU.Scaf7.1466
evm.TU.Scaf1.2265
evm.TU.Scaf39.18
evm.TU.Scaf4.2856
evm.TU.Scaf6.1990
MSTRG.21839
evm.TU.Scaf3.2202
evm.TU.Scaf1.2435
evm.TU.Scaf3.2496
evm.TU.Scaf3.2135
evm.TU.Scaf10.2012
evm.TU.Scaf2.1171
evm.TU.Scaf4.3332
evm.TU.Scaf2.1729
evm.TU.Scaf3.1783
evm.TU.Scaf3.543
evm.TU.Scaf4.2657
evm.TU.Scaf2.404
evm.TU.Scaf2.971
evm.TU.Scaf10.1366
evm.TU.Scaf6.2091
evm.TU.Scaf3.1575
evm.TU.Scaf10.589
evm.TU.Scaf6.2098
evm.TU.Scaf10.840
MSTRG.34331
evm.TU.Scaf3.22
evm.TU.Scaf7.997
evm.TU.Scaf1.1589
evm.TU.Scaf7.2021
evm.TU.Scaf6.2742
evm.TU.Scaf1.1079
evm.TU.Scaf6.1417
evm.TU.Scaf7.1809
evm.TU.Scaf2.1560
evm.TU.Scaf2.2176
evm.TU.Scaf2.1449
evm.TU.Scaf1.1825
evm.TU.Scaf7.156
evm.TU.Scaf2.394
evm.TU.Scaf2.1103
evm.TU.Scaf6.946
evm.TU.Scaf4.2432
evm.TU.Scaf2.1771
evm.TU.Scaf4.1399
evm.TU.Scaf5.270
evm.TU.Scaf4.1303
evm.TU.Scaf1.1427
evm.TU.Scaf6.2737
evm.TU.Scaf3.1285
evm.TU.Scaf3.711
evm.TU.Scaf4.623
evm.TU.Scaf2.574
evm.TU.Scaf1.1181
evm.TU.Scaf4.838
evm.TU.Scaf9.1086
evm.TU.Scaf4.1668
evm.TU.Scaf3.2263
evm.TU.Scaf10.1210
evm.TU.Scaf5.1235
evm.TU.Scaf8.1435
evm.TU.Scaf1.365
evm.TU.Scaf9.759_evm.TU.Scaf9.760
evm.TU.Scaf9.756
evm.TU.Scaf6.2734
evm.TU.Scaf6.1072
evm.TU.Scaf4.2849
evm.TU.Scaf1.2549
evm.TU.Scaf3.1179
evm.TU.Scaf3.1614
evm.TU.Scaf1.2919
MSTRG.14772
evm.TU.Scaf4.1254
evm.TU.Scaf3.625
evm.TU.Scaf3.2753
MSTRG.45673
evm.TU.Scaf3.2414
evm.TU.Scaf1.1445
evm.TU.Scaf8.2746
evm.TU.Scaf3.183
evm.TU.Scaf6.298
evm.TU.Scaf2.1113
evm.TU.Scaf4.1028
evm.TU.Scaf7.1800
evm.TU.Scaf5.704
evm.TU.Scaf2.607
evm.TU.Scaf3.1249
evm.TU.Scaf1.1558
evm.TU.Scaf2.792
evm.TU.Scaf1.2612
evm.TU.Scaf6.1694
evm.TU.Scaf3.494
evm.TU.Scaf4.1935
MSTRG.39073
evm.TU.Scaf3.2028
evm.TU.Scaf6.3366
evm.TU.Scaf1.667
evm.TU.Scaf3.932
evm.TU.Scaf6.1020
evm.TU.Scaf10.2255
evm.TU.Scaf3.796
evm.TU.Scaf2.1226
evm.TU.Scaf3.2122
evm.TU.Scaf9.103
evm.TU.Scaf1.1203
evm.TU.Scaf5.208
evm.TU.Scaf9.888
evm.TU.Scaf1.1048
evm.TU.Scaf2.1573
evm.TU.Scaf1.1642
evm.TU.Scaf202.1
evm.TU.Scaf9.2352
evm.TU.Scaf1.758
evm.TU.Scaf2.1621
evm.TU.Scaf1.1895
evm.TU.Scaf1.1150
evm.TU.Scaf9.751
evm.TU.Scaf10.2698
evm.TU.Scaf6.2661
evm.TU.Scaf4.526
evm.TU.Scaf10.1446
evm.TU.Scaf3.1284
evm.TU.Scaf53.12_evm.TU.Scaf53.13
evm.TU.Scaf4.3111
evm.TU.Scaf8.1334
evm.TU.Scaf4.2253
evm.TU.Scaf10.236
evm.TU.Scaf10.55
evm.TU.Scaf3.292
evm.TU.Scaf1.2761
evm.TU.Scaf4.1818
evm.TU.Scaf3.1776
evm.TU.Scaf1.2533
evm.TU.Scaf9.2478
evm.TU.Scaf3.2134
evm.TU.Scaf5.826
evm.TU.Scaf2.1764
evm.TU.Scaf10.901
evm.TU.Scaf10.595
evm.TU.Scaf1.1028
evm.TU.Scaf1.562
evm.TU.Scaf4.311
evm.TU.Scaf5.1234
evm.TU.Scaf4.33
evm.TU.Scaf6.1267
evm.TU.Scaf4.2759
evm.TU.Scaf7.1431
evm.TU.Scaf1.519
evm.TU.Scaf9.995
evm.TU.Scaf4.633
evm.TU.Scaf1.169
evm.TU.Scaf1.2661
evm.TU.Scaf41.2
evm.TU.Scaf6.3413
evm.TU.Scaf6.2367
evm.TU.Scaf4.3372
evm.TU.Scaf7.1580
evm.TU.Scaf6.1422
evm.TU.Scaf3.705
evm.TU.Scaf4.130
MSTRG.53401
evm.TU.Scaf9.573
evm.TU.Scaf8.2566
evm.TU.Scaf3.155
evm.TU.Scaf2.2103
evm.TU.Scaf9.1380
evm.TU.Scaf3.1138
evm.TU.Scaf1.1946
evm.TU.Scaf6.3095
evm.TU.Scaf8.315
evm.TU.Scaf4.2706
evm.TU.Scaf4.992_evm.TU.Scaf4.993
evm.TU.Scaf1.2621
evm.TU.Scaf4.2025
evm.TU.Scaf10.1170
evm.TU.Scaf1.2620
MSTRG.41016
evm.TU.Scaf4.1609
evm.TU.Scaf1.533
MSTRG.22309
evm.TU.Scaf10.1012
evm.TU.Scaf6.1832
evm.TU.Scaf4.2623
evm.TU.Scaf9.316
evm.TU.Scaf3.2513
evm.TU.Scaf10.478
evm.TU.Scaf4.561
evm.TU.Scaf10.1869
evm.TU.Scaf3.1773
evm.TU.Scaf7.248
evm.TU.Scaf6.1434
evm.TU.Scaf4.2075
evm.TU.Scaf2.2343
evm.TU.Scaf4.2204
evm.TU.Scaf1.2184
evm.TU.Scaf3.3282
evm.TU.Scaf4.520
evm.TU.Scaf1.2182
evm.TU.Scaf6.2716
evm.TU.Scaf5.655
evm.TU.Scaf7.1082
evm.TU.Scaf10.2350
evm.TU.Scaf1.40
evm.TU.Scaf10.441
evm.TU.Scaf6.2242
evm.TU.Scaf7.721
evm.TU.Scaf1.1903
evm.TU.Scaf1.2811
MSTRG.44668
evm.TU.Scaf1.387
evm.TU.Scaf10.826
evm.TU.Scaf7.95
evm.TU.Scaf9.126
evm.TU.Scaf1.1803
evm.TU.Scaf1.1390
evm.TU.Scaf6.24
evm.TU.Scaf4.965
evm.TU.Scaf1.2136
evm.TU.Scaf9.1730
evm.TU.Scaf4.524
evm.TU.Scaf2.1534
evm.TU.Scaf2.2109
evm.TU.Scaf1.986
evm.TU.Scaf1.1544
evm.TU.Scaf1.777
evm.TU.Scaf34.2
evm.TU.Scaf10.2352
evm.TU.Scaf5.470
evm.TU.Scaf2.1158
evm.TU.Scaf3.1075
evm.TU.Scaf184.2
evm.TU.Scaf4.1336
evm.TU.Scaf10.1658
evm.TU.Scaf6.191
evm.TU.Scaf6.2722
evm.TU.Scaf6.2094
evm.TU.Scaf6.3448
evm.TU.Scaf6.3127
evm.TU.Scaf2.773
evm.TU.Scaf1.2639
evm.TU.Scaf3.1769
evm.TU.Scaf8.1553
evm.TU.Scaf1.2525
evm.TU.Scaf4.1360
evm.TU.Scaf10.95
evm.TU.Scaf3.729
evm.TU.Scaf1.2107
evm.TU.Scaf1.426
evm.TU.Scaf1.1978
evm.TU.Scaf10.3069
evm.TU.Scaf3.2950
evm.TU.Scaf3.2751
evm.TU.Scaf1.2963
evm.TU.Scaf6.1806
evm.TU.Scaf1.2906
evm.TU.Scaf10.813
MSTRG.45824
evm.TU.Scaf1.1132
evm.TU.Scaf10.1727
evm.TU.Scaf3.1123
evm.TU.Scaf4.759
evm.TU.Scaf1.1147
evm.TU.Scaf3.939
evm.TU.Scaf4.1791
evm.TU.Scaf4.1812
evm.TU.Scaf2.850
evm.TU.Scaf6.2477
evm.TU.Scaf8.961
evm.TU.Scaf4.1608
evm.TU.Scaf1.261
evm.TU.Scaf1.1605
evm.TU.Scaf4.2520
evm.TU.Scaf2.190
MSTRG.30864
evm.TU.Scaf2.645
evm.TU.Scaf1.2471
evm.TU.Scaf6.437
MSTRG.61227
evm.TU.Scaf1.1126_evm.TU.Scaf1.1127
evm.TU.Scaf7.1046
evm.TU.Scaf8.348
evm.TU.Scaf6.2046
evm.TU.Scaf2.1723
evm.TU.Scaf6.2759
evm.TU.Scaf4.546
evm.TU.Scaf1.2285
evm.TU.Scaf1.46
evm.TU.Scaf7.512
evm.TU.Scaf1.134
evm.TU.Scaf4.1070
evm.TU.Scaf7.1597
evm.TU.Scaf8.407
evm.TU.Scaf78.6
evm.TU.Scaf10.2503
evm.TU.Scaf9.644
evm.TU.Scaf1.2082
evm.TU.Scaf6.2117
evm.TU.Scaf23.4
evm.TU.Scaf4.2051
evm.TU.Scaf7.1320
evm.TU.Scaf6.657
evm.TU.Scaf4.2337
evm.TU.Scaf1.101
evm.TU.Scaf6.6
evm.TU.Scaf51.14
MSTRG.39338
evm.TU.Scaf1.2726
MSTRG.59496
evm.TU.Scaf3.2514
MSTRG.29473
evm.TU.Scaf4.3063
evm.TU.Scaf3.2712
evm.TU.Scaf2.2465
evm.TU.Scaf6.948
evm.TU.Scaf4.2078
evm.TU.Scaf10.2913
evm.TU.Scaf10.3007
evm.TU.Scaf4.2046
evm.TU.Scaf10.1474
evm.TU.Scaf1.958
evm.TU.Scaf10.2381
evm.TU.Scaf4.677
evm.TU.Scaf6.595
evm.TU.Scaf7.1952
evm.TU.Scaf4.679
evm.TU.Scaf4.357
evm.TU.Scaf10.2479
evm.TU.Scaf10.1136
evm.TU.Scaf8.962
evm.TU.Scaf3.561
evm.TU.Scaf6.2839
evm.TU.Scaf9.1514
evm.TU.Scaf3.1841
evm.TU.Scaf1.1962
evm.TU.Scaf7.1392
evm.TU.Scaf7.1249
evm.TU.Scaf7.1569
evm.TU.Scaf2.996
evm.TU.Scaf9.866
evm.TU.Scaf6.1520
evm.TU.Scaf1.2853
evm.TU.Scaf8.231
evm.TU.Scaf7.830
evm.TU.Scaf3.2398
evm.TU.Scaf2.1293
MSTRG.39152
evm.TU.Scaf1.2678
evm.TU.Scaf1.1193
evm.TU.Scaf10.482
evm.TU.Scaf9.2458
evm.TU.Scaf2.2026
evm.TU.Scaf5.686
evm.TU.Scaf9.57
evm.TU.Scaf4.2314
evm.TU.Scaf3.2754
evm.TU.Scaf9.2059
MSTRG.82283
evm.TU.Scaf6.3496
evm.TU.Scaf6.670
evm.TU.Scaf4.2597
evm.TU.Scaf1.114
evm.TU.Scaf1.3005
evm.TU.Scaf3.2354
MSTRG.11399
evm.TU.Scaf2.1276
MSTRG.81768
evm.TU.Scaf6.588
evm.TU.Scaf3.2895
evm.TU.Scaf6.789
evm.TU.Scaf8.3015
MSTRG.47740
evm.TU.Scaf3.1164
evm.TU.Scaf6.434
evm.TU.Scaf9.183
evm.TU.Scaf6.3110
evm.TU.Scaf4.55
evm.TU.Scaf9.590_evm.TU.Scaf9.589
evm.TU.Scaf7.2331
evm.TU.Scaf10.2915
evm.TU.Scaf9.2591
evm.TU.Scaf6.1547
evm.TU.Scaf1.1764
evm.TU.Scaf1.382
evm.TU.Scaf5.320
MSTRG.54373
evm.TU.Scaf5.1205
evm.TU.Scaf10.2413
evm.TU.Scaf1.3342
evm.TU.Scaf3.1916
evm.TU.Scaf1.2574
evm.TU.Scaf2.2386
evm.TU.Scaf9.1016
evm.TU.Scaf4.1463
evm.TU.Scaf6.2052
evm.TU.Scaf2.1035
MSTRG.39146
evm.TU.Scaf8.995
evm.TU.Scaf4.1591
evm.TU.Scaf6.3215
evm.TU.Scaf7.230
evm.TU.Scaf4.2524
evm.TU.Scaf1.2354
evm.TU.Scaf2.297
evm.TU.Scaf3.2206
evm.TU.Scaf6.1593
evm.TU.Scaf6.1707
evm.TU.Scaf2.1891
evm.TU.Scaf5.469
MSTRG.3036
evm.TU.Scaf4.1828
evm.TU.Scaf1.2613
evm.TU.Scaf6.1782
evm.TU.Scaf1.381
evm.TU.Scaf6.1375
evm.TU.Scaf2.247
evm.TU.Scaf6.33
evm.TU.Scaf1.1244
evm.TU.Scaf3.349
evm.TU.Scaf4.113
evm.TU.Scaf2.888
evm.TU.Scaf10.917
evm.TU.Scaf10.2477
evm.TU.Scaf4.718
evm.TU.Scaf8.1650
evm.TU.Scaf3.613
evm.TU.Scaf9.1331
evm.TU.Scaf10.1754
evm.TU.Scaf1.1117
evm.TU.Scaf6.3580
evm.TU.Scaf126.7
evm.TU.Scaf4.1779
evm.TU.Scaf4.2957
evm.TU.Scaf6.635
evm.TU.Scaf4.81
MSTRG.11203
evm.TU.Scaf6.1640
evm.TU.Scaf1.2238
evm.TU.Scaf9.990
evm.TU.Scaf2.1513
evm.TU.Scaf1.2225
evm.TU.Scaf4.1849
evm.TU.Scaf9.2230
evm.TU.Scaf4.41
evm.TU.Scaf1.97
evm.TU.Scaf9.2171
evm.TU.Scaf2.1423
evm.TU.Scaf3.2452
evm.TU.Scaf8.308
evm.TU.Scaf2.970
evm.TU.Scaf1.768
evm.TU.Scaf2.1314
evm.TU.Scaf2.790
evm.TU.Scaf1.2699
evm.TU.Scaf4.259
evm.TU.Scaf10.2145
evm.TU.Scaf9.2358
evm.TU.Scaf6.1154
evm.TU.Scaf4.2771
evm.TU.Scaf271.15
MSTRG.80130
evm.TU.Scaf5.134
evm.TU.Scaf6.885
evm.TU.Scaf10.2237
evm.TU.Scaf8.954
evm.TU.Scaf4.916
evm.TU.Scaf10.222
evm.TU.Scaf3.2759
evm.TU.Scaf10.983
evm.TU.Scaf5.1174
evm.TU.Scaf4.1823
evm.TU.Scaf10.1685
evm.TU.Scaf1.1192
evm.TU.Scaf3.825
evm.TU.Scaf3.1734
evm.TU.Scaf6.84
evm.TU.Scaf8.488
MSTRG.80116
MSTRG.59482
evm.TU.Scaf1.949
evm.TU.Scaf1.2837
evm.TU.Scaf6.23
evm.TU.Scaf10.2371
evm.TU.Scaf10.1718
evm.TU.Scaf2.634
evm.TU.Scaf3.564
evm.TU.Scaf10.200
evm.TU.Scaf7.246
evm.TU.Scaf8.2214
evm.TU.Scaf3.834
evm.TU.Scaf3.1354
evm.TU.Scaf10.2564
evm.TU.Scaf6.3015
evm.TU.Scaf47.20
evm.TU.Scaf1.2053
evm.TU.Scaf9.1526
evm.TU.Scaf6.1239
evm.TU.Scaf6.1470
evm.TU.Scaf6.207
MSTRG.3839
evm.TU.Scaf8.933
MSTRG.10834
evm.TU.Scaf3.3214
evm.TU.Scaf6.266
evm.TU.Scaf3.3223
evm.TU.Scaf7.2453
evm.TU.Scaf8.1982
evm.TU.Scaf2.1792
evm.TU.Scaf9.1235
evm.TU.Scaf10.1108
evm.TU.Scaf6.503
evm.TU.Scaf1.612
evm.TU.Scaf4.2276
evm.TU.Scaf2.1667
MSTRG.8039
evm.TU.Scaf3.1353
evm.TU.Scaf4.2240
evm.TU.Scaf1.2854
evm.TU.Scaf3.1340
evm.TU.Scaf10.44
evm.TU.Scaf1.376
evm.TU.Scaf3.700
evm.TU.Scaf9.1743
evm.TU.Scaf9.1014
evm.TU.Scaf3.1570
evm.TU.Scaf3.1939
evm.TU.Scaf2.935
evm.TU.Scaf3.2209
evm.TU.Scaf9.1056
MSTRG.18763
evm.TU.Scaf10.716
evm.TU.Scaf9.655
evm.TU.Scaf10.886
evm.TU.Scaf9.92
evm.TU.Scaf8.281
evm.TU.Scaf1.155
evm.TU.Scaf3.1054
evm.TU.Scaf2.716
evm.TU.Scaf1.764
MSTRG.59476
evm.TU.Scaf8.1027
evm.TU.Scaf10.2227
evm.TU.Scaf6.2252
evm.TU.Scaf2.292
MSTRG.53354
MSTRG.19264
evm.TU.Scaf4.133
evm.TU.Scaf6.1973
evm.TU.Scaf6.2215
evm.TU.Scaf229.1
evm.TU.Scaf1.1691
evm.TU.Scaf3.2991
evm.TU.Scaf2.1860
evm.TU.Scaf10.743
evm.TU.Scaf1.2650
evm.TU.Scaf6.1784
evm.TU.Scaf1.2445
evm.TU.Scaf4.3068
evm.TU.Scaf7.1711
evm.TU.Scaf4.857
evm.TU.Scaf6.243
evm.TU.Scaf2.819
evm.TU.Scaf5.842
evm.TU.Scaf5.600
evm.TU.Scaf6.1944_evm.TU.Scaf6.1945
evm.TU.Scaf6.1626_evm.TU.Scaf6.1627
evm.TU.Scaf246.1
evm.TU.Scaf9.1156
evm.TU.Scaf4.1912
evm.TU.Scaf3.1852
evm.TU.Scaf3.1390
MSTRG.63852
evm.TU.Scaf3.2575
evm.TU.Scaf2.2055
MSTRG.76415
evm.TU.Scaf9.2006
evm.TU.Scaf7.536
evm.TU.Scaf8.1454
evm.TU.Scaf6.130
evm.TU.Scaf2.1112
evm.TU.Scaf10.98
evm.TU.Scaf7.1867
evm.TU.Scaf2.690
evm.TU.Scaf7.1483
evm.TU.Scaf6.472
evm.TU.Scaf4.1771
evm.TU.Scaf1.2367
evm.TU.Scaf1.2585
evm.TU.Scaf1.1872
evm.TU.Scaf4.2837
evm.TU.Scaf2.751
evm.TU.Scaf6.137
evm.TU.Scaf7.2865
evm.TU.Scaf6.2191
evm.TU.Scaf7.1896
evm.TU.Scaf9.1179
evm.TU.Scaf9.779
evm.TU.Scaf6.459
evm.TU.Scaf10.955
evm.TU.Scaf10.508
evm.TU.Scaf4.2697
MSTRG.43331
evm.TU.Scaf1.386
evm.TU.Scaf6.3013
evm.TU.Scaf6.765
evm.TU.Scaf6.599
evm.TU.Scaf8.2242
evm.TU.Scaf5.144
evm.TU.Scaf6.3151
evm.TU.Scaf10.2545
evm.TU.Scaf7.582
evm.TU.Scaf6.2469
evm.TU.Scaf9.2661
evm.TU.Scaf1.2879
evm.TU.Scaf1.2475
evm.TU.Scaf6.1969
evm.TU.Scaf10.464
evm.TU.Scaf8.648
evm.TU.Scaf8.2647
evm.TU.Scaf10.1046
evm.TU.Scaf10.285
evm.TU.Scaf7.696
evm.TU.Scaf4.389
evm.TU.Scaf3.1366
evm.TU.Scaf10.911
evm.TU.Scaf3.1103
MSTRG.75782
evm.TU.Scaf6.1601
evm.TU.Scaf10.1701
evm.TU.Scaf10.1648
evm.TU.Scaf10.440
evm.TU.Scaf3.2306
evm.TU.Scaf4.1176
evm.TU.Scaf9.1688
evm.TU.Scaf3.2407
evm.TU.Scaf10.1949
evm.TU.Scaf1.2446
evm.TU.Scaf10.1335
evm.TU.Scaf4.848
evm.TU.Scaf4.428
evm.TU.Scaf6.312
evm.TU.Scaf3.2072
evm.TU.Scaf10.669
evm.TU.Scaf3.1005
evm.TU.Scaf4.3177
evm.TU.Scaf7.41
MSTRG.10477
evm.TU.Scaf3.2907
evm.TU.Scaf8.1045
evm.TU.Scaf4.794
evm.TU.Scaf241.2
evm.TU.Scaf5.1055
evm.TU.Scaf10.1717
evm.TU.Scaf3.1168
evm.TU.Scaf7.2211
evm.TU.Scaf2.637
MSTRG.47553
evm.TU.Scaf3.1918
evm.TU.Scaf3.1658
evm.TU.Scaf6.371
evm.TU.Scaf3.768
evm.TU.Scaf4.1745
evm.TU.Scaf8.2508
evm.TU.Scaf2.1781
evm.TU.Scaf6.2735
MSTRG.29806
evm.TU.Scaf1.410
evm.TU.Scaf10.278
evm.TU.Scaf3.1185
evm.TU.Scaf9.106
evm.TU.Scaf6.440
evm.TU.Scaf6.86
evm.TU.Scaf3.1864
evm.TU.Scaf5.918
evm.TU.Scaf6.3081
evm.TU.Scaf5.1282
evm.TU.Scaf4.2439
evm.TU.Scaf1.1092
evm.TU.Scaf1.2668
evm.TU.Scaf6.1149
MSTRG.68340
evm.TU.Scaf1.1685
evm.TU.Scaf3.1243
evm.TU.Scaf6.2712
evm.TU.Scaf3.15
evm.TU.Scaf4.1552
evm.TU.Scaf7.1077
evm.TU.Scaf9.1297
evm.TU.Scaf10.2228
evm.TU.Scaf3.717
evm.TU.Scaf3.1721
evm.TU.Scaf6.521
evm.TU.Scaf9.149
evm.TU.Scaf9.1868
evm.TU.Scaf1.1675
evm.TU.Scaf9.1411
evm.TU.Scaf4.1155
evm.TU.Scaf9.2454
evm.TU.Scaf6.2537
evm.TU.Scaf3.1301
evm.TU.Scaf6.1056
MSTRG.7759
evm.TU.Scaf10.2158
evm.TU.Scaf5.982
evm.TU.Scaf10.729
evm.TU.Scaf1.1106
evm.TU.Scaf3.1252
evm.TU.Scaf6.1478
evm.TU.Scaf10.1921
evm.TU.Scaf3.885
evm.TU.Scaf6.153
MSTRG.56968
evm.TU.Scaf8.3025
evm.TU.Scaf1.753
evm.TU.Scaf1.1984
evm.TU.Scaf4.1642
evm.TU.Scaf3.74
evm.TU.Scaf9.1613
evm.TU.Scaf3.678
evm.TU.Scaf1.1641
evm.TU.Scaf8.996
evm.TU.Scaf1.3357
evm.TU.Scaf9.11
evm.TU.Scaf6.183
evm.TU.Scaf1.987
evm.TU.Scaf1.1839
evm.TU.Scaf6.2623
evm.TU.Scaf10.1037
MSTRG.53399
evm.TU.Scaf7.2863
evm.TU.Scaf1.960
evm.TU.Scaf7.1690
evm.TU.Scaf8.363
evm.TU.Scaf10.2972
evm.TU.Scaf3.44
evm.TU.Scaf9.1935
evm.TU.Scaf8.780
evm.TU.Scaf1.1204
evm.TU.Scaf8.1380
evm.TU.Scaf8.439
evm.TU.Scaf3.2190
evm.TU.Scaf10.2478
evm.TU.Scaf3.1716
evm.TU.Scaf9.2253
evm.TU.Scaf1.1091
evm.TU.Scaf8.1485
evm.TU.Scaf1.197
evm.TU.Scaf3.1662
evm.TU.Scaf5.673
evm.TU.Scaf6.2675
evm.TU.Scaf1.697
evm.TU.Scaf3.876
evm.TU.Scaf6.2822
evm.TU.Scaf6.1385
evm.TU.Scaf1.2554
evm.TU.Scaf2.2385
evm.TU.Scaf1.3112
evm.TU.Scaf1.3139
evm.TU.Scaf10.1495
MSTRG.74564
evm.TU.Scaf9.546
evm.TU.Scaf9.619
evm.TU.Scaf6.3306
evm.TU.Scaf4.2375
evm.TU.Scaf4.1636
evm.TU.Scaf4.1148
evm.TU.Scaf3.1880
evm.TU.Scaf3.126
evm.TU.Scaf3.3270
evm.TU.Scaf6.930
evm.TU.Scaf3.2834
evm.TU.Scaf47.7
evm.TU.Scaf2.1480
MSTRG.45341
evm.TU.Scaf1.1141
evm.TU.Scaf9.1087
evm.TU.Scaf10.836
evm.TU.Scaf3.1394
evm.TU.Scaf10.3148
evm.TU.Scaf1.2224
evm.TU.Scaf1.260
evm.TU.Scaf1.383
evm.TU.Scaf5.1011
evm.TU.Scaf9.118
evm.TU.Scaf1.2101
evm.TU.Scaf4.2152
evm.TU.Scaf4.3282
evm.TU.Scaf6.2692
evm.TU.Scaf9.1562
evm.TU.Scaf6.513
evm.TU.Scaf2.2099
evm.TU.Scaf4.2180
evm.TU.Scaf4.2108
evm.TU.Scaf4.1456
evm.TU.Scaf3.449
evm.TU.Scaf5.560
evm.TU.Scaf4.711
evm.TU.Scaf3.1593
evm.TU.Scaf6.352
evm.TU.Scaf3.2057
evm.TU.Scaf4.417
evm.TU.Scaf1.1475
evm.TU.Scaf6.497
evm.TU.Scaf10.1204
evm.TU.Scaf4.3348
evm.TU.Scaf7.976
evm.TU.Scaf9.891
evm.TU.Scaf9.1333
evm.TU.Scaf10.1346
evm.TU.Scaf2.1986
evm.TU.Scaf6.377
evm.TU.Scaf5.572
evm.TU.Scaf9.120
evm.TU.Scaf1.522
evm.TU.Scaf4.2826
evm.TU.Scaf1.806
evm.TU.Scaf10.1109
evm.TU.Scaf3.811
evm.TU.Scaf51.20
evm.TU.Scaf1.1050
evm.TU.Scaf3.3067
evm.TU.Scaf4.218
evm.TU.Scaf10.1715
evm.TU.Scaf8.119
evm.TU.Scaf4.1095
evm.TU.Scaf10.3028
evm.TU.Scaf4.53
evm.TU.Scaf10.2343
evm.TU.Scaf1.2087
evm.TU.Scaf2.1328
evm.TU.Scaf10.1861
evm.TU.Scaf3.676
evm.TU.Scaf5.1241
evm.TU.Scaf10.356
evm.TU.Scaf6.3480
evm.TU.Scaf64.21
evm.TU.Scaf9.925
evm.TU.Scaf4.3466
evm.TU.Scaf1.2180
evm.TU.Scaf9.828
evm.TU.Scaf3.2499
evm.TU.Scaf6.115
evm.TU.Scaf4.105
evm.TU.Scaf5.638
evm.TU.Scaf6.3213
evm.TU.Scaf5.71
evm.TU.Scaf10.700
evm.TU.Scaf10.2787
evm.TU.Scaf3.2319
evm.TU.Scaf6.2472
evm.TU.Scaf1.2702
evm.TU.Scaf10.677
evm.TU.Scaf3.1124_evm.TU.Scaf3.1125
evm.TU.Scaf9.678
evm.TU.Scaf6.1668
MSTRG.17523
evm.TU.Scaf10.2333
evm.TU.Scaf10.438
evm.TU.Scaf8.1269
evm.TU.Scaf9.200
evm.TU.Scaf7.751
evm.TU.Scaf4.1413
evm.TU.Scaf9.138_evm.TU.Scaf9.137
MSTRG.73703
evm.TU.Scaf1.2300
evm.TU.Scaf193.4
MSTRG.71874
evm.TU.Scaf6.1610
evm.TU.Scaf4.1105
evm.TU.Scaf10.2560
evm.TU.Scaf3.1738
evm.TU.Scaf4.589
evm.TU.Scaf10.3120
evm.TU.Scaf3.2498
evm.TU.Scaf10.234
evm.TU.Scaf4.1138
evm.TU.Scaf7.876
evm.TU.Scaf6.2571
evm.TU.Scaf7.1116
MSTRG.54301
evm.TU.Scaf6.2471
evm.TU.Scaf1.19
MSTRG.25875
evm.TU.Scaf4.2259
evm.TU.Scaf9.1223
evm.TU.Scaf4.3011
evm.TU.Scaf9.1338
evm.TU.Scaf8.403
evm.TU.Scaf6.1193
evm.TU.Scaf2.1205
evm.TU.Scaf4.1975
evm.TU.Scaf4.500
evm.TU.Scaf6.663
evm.TU.Scaf6.1628
evm.TU.Scaf8.972
evm.TU.Scaf4.1579
evm.TU.Scaf3.2509
evm.TU.Scaf9.400
evm.TU.Scaf8.966
evm.TU.Scaf4.1500
evm.TU.Scaf1.1466
evm.TU.Scaf8.366
evm.TU.Scaf10.1096
evm.TU.Scaf3.2544
evm.TU.Scaf156.4
evm.TU.Scaf1.1759
evm.TU.Scaf4.3148
MSTRG.2777
evm.TU.Scaf3.447
evm.TU.Scaf10.490
evm.TU.Scaf5.475
evm.TU.Scaf2.481
evm.TU.Scaf5.743
evm.TU.Scaf3.1826
evm.TU.Scaf4.864
evm.TU.Scaf1.2439
evm.TU.Scaf8.2350
evm.TU.Scaf4.2407
evm.TU.Scaf10.3077
evm.TU.Scaf5.1421
evm.TU.Scaf3.1177
evm.TU.Scaf10.2066
evm.TU.Scaf2.334_evm.TU.Scaf2.335
evm.TU.Scaf4.747
evm.TU.Scaf162.8
evm.TU.Scaf7.1940
evm.TU.Scaf4.2358_evm.TU.Scaf4.2359
evm.TU.Scaf1.1331
evm.TU.Scaf10.2454
evm.TU.Scaf4.1564
evm.TU.Scaf6.1102
evm.TU.Scaf10.778
evm.TU.Scaf6.966
evm.TU.Scaf5.523
evm.TU.Scaf2.241
evm.TU.Scaf9.864
evm.TU.Scaf5.1222
evm.TU.Scaf6.2917
evm.TU.Scaf3.1740
evm.TU.Scaf1.2559
evm.TU.Scaf5.53
evm.TU.Scaf3.2978
evm.TU.Scaf1.2050
evm.TU.Scaf5.77
evm.TU.Scaf6.379
evm.TU.Scaf10.1563
evm.TU.Scaf6.336
evm.TU.Scaf6.1146
MSTRG.50214
evm.TU.Scaf3.2899
evm.TU.Scaf7.951
evm.TU.Scaf9.2631
evm.TU.Scaf1.1838
evm.TU.Scaf3.1169
evm.TU.Scaf10.921
evm.TU.Scaf3.708
evm.TU.Scaf3.2177
MSTRG.34378
evm.TU.Scaf2.1677
evm.TU.Scaf4.87
evm.TU.Scaf7.519
evm.TU.Scaf3.2760
evm.TU.Scaf4.2792
evm.TU.Scaf6.1058
evm.TU.Scaf29.13
evm.TU.Scaf6.3142
evm.TU.Scaf2.1801
evm.TU.Scaf6.2473
evm.TU.Scaf1.1657
evm.TU.Scaf4.178
evm.TU.Scaf2.440
evm.TU.Scaf4.1598
evm.TU.Scaf4.2178
MSTRG.39470
evm.TU.Scaf1.3351
evm.TU.Scaf1.875
evm.TU.Scaf6.2887
evm.TU.Scaf4.2230
evm.TU.Scaf6.3498
evm.TU.Scaf10.1062
evm.TU.Scaf5.322
evm.TU.Scaf4.116
MSTRG.65417
evm.TU.Scaf8.436
evm.TU.Scaf9.627
evm.TU.Scaf3.481
evm.TU.Scaf3.802
evm.TU.Scaf2.1703
evm.TU.Scaf10.1137
MSTRG.57634
evm.TU.Scaf10.974
evm.TU.Scaf6.1559
evm.TU.Scaf9.1982
MSTRG.61056
evm.TU.Scaf4.2022
evm.TU.Scaf9.985
evm.TU.Scaf4.2101
evm.TU.Scaf2.723
evm.TU.Scaf1.537
evm.TU.Scaf2.673
evm.TU.Scaf4.2711
evm.TU.Scaf6.2000
evm.TU.Scaf3.257
evm.TU.Scaf1.2959
evm.TU.Scaf4.2606
evm.TU.Scaf8.161
evm.TU.Scaf10.112
evm.TU.Scaf7.122
evm.TU.Scaf2.2331
evm.TU.Scaf204.3
evm.TU.Scaf5.1058
evm.TU.Scaf10.164
evm.TU.Scaf1.3491
evm.TU.Scaf1.2411
evm.TU.Scaf1.1140
evm.TU.Scaf10.1978
MSTRG.12939
evm.TU.Scaf6.1474
evm.TU.Scaf11.4
evm.TU.Scaf3.1275
evm.TU.Scaf3.989
evm.TU.Scaf8.2545
evm.TU.Scaf1.1439
evm.TU.Scaf10.720
evm.TU.Scaf2.389
evm.TU.Scaf1.1532
evm.TU.Scaf5.1401
evm.TU.Scaf3.1961
evm.TU.Scaf2.234
evm.TU.Scaf6.1361
evm.TU.Scaf6.1261
evm.TU.Scaf5.1098
[truncated: 289 more rows]

## Sheet: H-3n-vs-M-3nα
mRNA
evm.TU.Scaf1.1918
evm.TU.Scaf3.3277
evm.TU.Scaf4.1706
evm.TU.Scaf10.891
evm.TU.Scaf10.55
evm.TU.Scaf3.1834
evm.TU.Scaf4.3059
evm.TU.Scaf1.1590
evm.TU.Scaf10.2728
evm.TU.Scaf10.1620
evm.TU.Scaf6.992
evm.TU.Scaf7.1291
evm.TU.Scaf10.121_evm.TU.Scaf10.122
evm.TU.Scaf3.2337
evm.TU.Scaf9.451
evm.TU.Scaf2.1227
evm.TU.Scaf7.1208
evm.TU.Scaf9.565
evm.TU.Scaf10.453
evm.TU.Scaf1.534
evm.TU.Scaf3.2720
evm.TU.Scaf10.1754
evm.TU.Scaf10.1974
evm.TU.Scaf3.2606
evm.TU.Scaf2.1596
evm.TU.Scaf1.1917
evm.TU.Scaf1.1919
evm.TU.Scaf3.2386
evm.TU.Scaf9.1737
evm.TU.Scaf2.1726
evm.TU.Scaf3.183
evm.TU.Scaf3.1991
evm.TU.Scaf1.1769
evm.TU.Scaf4.1130
evm.TU.Scaf3.1021
evm.TU.Scaf4.37
evm.TU.Scaf2.2401
evm.TU.Scaf49.12
evm.TU.Scaf8.1554
evm.TU.Scaf1.1244
MSTRG.7397
evm.TU.Scaf4.2303
evm.TU.Scaf10.232
evm.TU.Scaf2.1658_evm.TU.Scaf2.1659
evm.TU.Scaf2.987
evm.TU.Scaf10.235
evm.TU.Scaf9.1189
evm.TU.Scaf4.858
evm.TU.Scaf8.1439_evm.TU.Scaf8.1440
evm.TU.Scaf4.273
evm.TU.Scaf3.2338
evm.TU.Scaf137.2
evm.TU.Scaf10.1140
evm.TU.Scaf3.1958
evm.TU.Scaf4.1359
evm.TU.Scaf1.2286
evm.TU.Scaf4.2468
evm.TU.Scaf3.1218
evm.TU.Scaf4.2516
evm.TU.Scaf3.1308
evm.TU.Scaf1.102
evm.TU.Scaf9.1822
evm.TU.Scaf8.1492
evm.TU.Scaf4.347
evm.TU.Scaf1.751
evm.TU.Scaf4.529
evm.TU.Scaf6.594
evm.TU.Scaf4.866
evm.TU.Scaf4.981
evm.TU.Scaf7.1263
evm.TU.Scaf7.1971
evm.TU.Scaf10.1089
evm.TU.Scaf4.2397
evm.TU.Scaf10.1025
evm.TU.Scaf3.136
evm.TU.Scaf10.2739
evm.TU.Scaf6.2589
evm.TU.Scaf9.1798
MSTRG.77704
evm.TU.Scaf1.517
evm.TU.Scaf5.749
evm.TU.Scaf10.2572
evm.TU.Scaf1.1207
evm.TU.Scaf1.2886
evm.TU.Scaf3.273
evm.TU.Scaf1.1366
evm.TU.Scaf6.310
evm.TU.Scaf1.2714
evm.TU.Scaf1.1053
evm.TU.Scaf4.675
evm.TU.Scaf2.572
evm.TU.Scaf7.951
evm.TU.Scaf1.943
evm.TU.Scaf5.320
evm.TU.Scaf6.2153
evm.TU.Scaf6.2115
evm.TU.Scaf3.516
evm.TU.Scaf1.2673
evm.TU.Scaf10.1134
evm.TU.Scaf3.1577
evm.TU.Scaf3.2232
evm.TU.Scaf6.2950
evm.TU.Scaf4.1358
evm.TU.Scaf1.1486
evm.TU.Scaf7.1585
evm.TU.Scaf1.6
evm.TU.Scaf3.57
evm.TU.Scaf10.454
evm.TU.Scaf3.425
evm.TU.Scaf3.502
evm.TU.Scaf9.1592
evm.TU.Scaf7.1111
evm.TU.Scaf10.383
evm.TU.Scaf9.1364
evm.TU.Scaf2.1712
evm.TU.Scaf9.1435
evm.TU.Scaf4.255
evm.TU.Scaf4.2271
evm.TU.Scaf1.2433
evm.TU.Scaf3.490
evm.TU.Scaf6.1400
evm.TU.Scaf3.746
evm.TU.Scaf2.1921
evm.TU.Scaf3.59
MSTRG.5534
evm.TU.Scaf2.1586
evm.TU.Scaf6.2200
evm.TU.Scaf10.1306
evm.TU.Scaf5.128
evm.TU.Scaf7.1076
evm.TU.Scaf10.885
evm.TU.Scaf3.2354
evm.TU.Scaf10.2404
evm.TU.Scaf4.677
evm.TU.Scaf10.2478
evm.TU.Scaf1.2768
evm.TU.Scaf6.1697
evm.TU.Scaf4.1129
evm.TU.Scaf10.504
evm.TU.Scaf8.960
evm.TU.Scaf3.1515
evm.TU.Scaf3.2466
evm.TU.Scaf6.19_evm.TU.Scaf6.20
evm.TU.Scaf1.758
evm.TU.Scaf4.175
evm.TU.Scaf2.1347
evm.TU.Scaf6.2132
evm.TU.Scaf6.848
evm.TU.Scaf6.1707
evm.TU.Scaf6.2988
evm.TU.Scaf2.1661
evm.TU.Scaf7.1504
evm.TU.Scaf4.556
evm.TU.Scaf9.1014
evm.TU.Scaf3.1768
evm.TU.Scaf3.3356
evm.TU.Scaf3.186
evm.TU.Scaf3.518
evm.TU.Scaf6.877
evm.TU.Scaf2.1226
evm.TU.Scaf3.1293
evm.TU.Scaf132.6
evm.TU.Scaf9.340
evm.TU.Scaf5.1201
evm.TU.Scaf3.1490
evm.TU.Scaf10.2421
evm.TU.Scaf4.2408
evm.TU.Scaf10.1782
evm.TU.Scaf4.264
evm.TU.Scaf1.948
evm.TU.Scaf3.1626
evm.TU.Scaf1.2649
evm.TU.Scaf6.837
evm.TU.Scaf5.1484
evm.TU.Scaf5.1712
evm.TU.Scaf10.1002
evm.TU.Scaf2.1780
evm.TU.Scaf4.1710
evm.TU.Scaf6.999
evm.TU.Scaf9.644
evm.TU.Scaf5.235
evm.TU.Scaf3.2547
MSTRG.32800
evm.TU.Scaf1.844
evm.TU.Scaf1.1435
evm.TU.Scaf10.2105
evm.TU.Scaf4.2455
evm.TU.Scaf4.1691
evm.TU.Scaf7.1116
evm.TU.Scaf2.1326
evm.TU.Scaf9.1436
evm.TU.Scaf7.519
evm.TU.Scaf6.3269
evm.TU.Scaf9.543
evm.TU.Scaf4.2427_evm.TU.Scaf4.2428
evm.TU.Scaf1.2651
evm.TU.Scaf3.804
evm.TU.Scaf1.3355
evm.TU.Scaf2.1869
evm.TU.Scaf7.428
evm.TU.Scaf2.791
evm.TU.Scaf4.3227
evm.TU.Scaf2.72_evm.TU.Scaf2.73_evm.TU.Scaf2.74_evm.TU.Scaf2.75
evm.TU.Scaf4.277
evm.TU.Scaf2.1825
evm.TU.Scaf7.484
evm.TU.Scaf5.1109
evm.TU.Scaf2.542
evm.TU.Scaf10.452
evm.TU.Scaf10.1785
evm.TU.Scaf49.18
evm.TU.Scaf1.1946
evm.TU.Scaf7.713
evm.TU.Scaf2.1454
MSTRG.35089
evm.TU.Scaf10.559
evm.TU.Scaf5.77
evm.TU.Scaf10.271
evm.TU.Scaf2.1778
evm.TU.Scaf4.469
evm.TU.Scaf3.762
evm.TU.Scaf6.1189
evm.TU.Scaf6.2493
evm.TU.Scaf8.1454
evm.TU.Scaf4.1395
evm.TU.Scaf2.1891
evm.TU.Scaf4.2603
evm.TU.Scaf1.1123
evm.TU.Scaf4.1014
evm.TU.Scaf3.647
evm.TU.Scaf1.526
evm.TU.Scaf2.114
evm.TU.Scaf8.965
evm.TU.Scaf2.887
evm.TU.Scaf1.2326
evm.TU.Scaf3.2608
evm.TU.Scaf3.2253
evm.TU.Scaf3.2568
evm.TU.Scaf5.690_evm.TU.Scaf5.691
evm.TU.Scaf9.138_evm.TU.Scaf9.137
evm.TU.Scaf6.759
evm.TU.Scaf1.2093
evm.TU.Scaf4.2338
evm.TU.Scaf3.2414
evm.TU.Scaf6.1534
evm.TU.Scaf9.1730
evm.TU.Scaf10.2477
evm.TU.Scaf1.2091
evm.TU.Scaf3.1656
evm.TU.Scaf2.560
evm.TU.Scaf10.1467
evm.TU.Scaf2.1759
evm.TU.Scaf7.900
MSTRG.45673
MSTRG.56066
evm.TU.Scaf2.850
evm.TU.Scaf1.364
evm.TU.Scaf2.907
MSTRG.23183
evm.TU.Scaf4.2215
evm.TU.Scaf3.390
evm.TU.Scaf6.528
evm.TU.Scaf1.1147
evm.TU.Scaf6.110
evm.TU.Scaf10.2527
evm.TU.Scaf10.1400
evm.TU.Scaf10.2523
evm.TU.Scaf5.668
evm.TU.Scaf6.2588
evm.TU.Scaf1.1213
evm.TU.Scaf10.1121
evm.TU.Scaf1.2761
evm.TU.Scaf1.434
evm.TU.Scaf10.1961
evm.TU.Scaf1.261
evm.TU.Scaf1.3063
evm.TU.Scaf1.1939
evm.TU.Scaf6.838
evm.TU.Scaf7.702
evm.TU.Scaf10.2352
evm.TU.Scaf10.2214
evm.TU.Scaf4.2470
evm.TU.Scaf7.1631
evm.TU.Scaf6.2559
evm.TU.Scaf9.70
evm.TU.Scaf7.1135
evm.TU.Scaf6.2815
evm.TU.Scaf1.788
evm.TU.Scaf10.256
evm.TU.Scaf6.657
evm.TU.Scaf4.130
evm.TU.Scaf4.2743
evm.TU.Scaf4.932
evm.TU.Scaf3.1945
evm.TU.Scaf10.2388
evm.TU.Scaf3.85_evm.TU.Scaf3.86
evm.TU.Scaf9.315
evm.TU.Scaf3.2497
evm.TU.Scaf4.513
evm.TU.Scaf6.2214
evm.TU.Scaf1.1862
evm.TU.Scaf10.2759
evm.TU.Scaf1.995
evm.TU.Scaf3.426
evm.TU.Scaf3.2455
evm.TU.Scaf1.154
evm.TU.Scaf4.276
evm.TU.Scaf1.1296
evm.TU.Scaf2.1847
evm.TU.Scaf3.45
evm.TU.Scaf9.756
evm.TU.Scaf10.2066
evm.TU.Scaf6.471
evm.TU.Scaf9.654
evm.TU.Scaf1.1136
evm.TU.Scaf4.1360
evm.TU.Scaf6.2494
evm.TU.Scaf5.1760
evm.TU.Scaf10.1731
evm.TU.Scaf2.219
evm.TU.Scaf10.2026
evm.TU.Scaf8.2508
evm.TU.Scaf1.1803
evm.TU.Scaf9.141
evm.TU.Scaf7.1399
evm.TU.Scaf2.1947
evm.TU.Scaf4.2025
evm.TU.Scaf2.498
MSTRG.44074
evm.TU.Scaf2.1374
evm.TU.Scaf3.3
evm.TU.Scaf1.505
evm.TU.Scaf9.209
evm.TU.Scaf6.2839
evm.TU.Scaf3.1107
evm.TU.Scaf4.811
evm.TU.Scaf3.1517_evm.TU.Scaf3.1518
evm.TU.Scaf3.2855
evm.TU.Scaf5.239
evm.TU.Scaf2.1789
evm.TU.Scaf3.1327
evm.TU.Scaf4.1927
evm.TU.Scaf5.669
evm.TU.Scaf10.2479
evm.TU.Scaf3.1181
evm.TU.Scaf1.889
evm.TU.Scaf7.246
evm.TU.Scaf7.1070
evm.TU.Scaf6.2216
evm.TU.Scaf6.760
evm.TU.Scaf7.1209_evm.TU.Scaf7.1210
evm.TU.Scaf7.981
evm.TU.Scaf1.1231_evm.TU.Scaf1.1232
evm.TU.Scaf132.5
evm.TU.Scaf9.1365
evm.TU.Scaf1.1132
evm.TU.Scaf3.803
evm.TU.Scaf1.620
evm.TU.Scaf2.985
evm.TU.Scaf6.474
evm.TU.Scaf10.624
evm.TU.Scaf4.1070
evm.TU.Scaf6.311
evm.TU.Scaf1.1611
evm.TU.Scaf6.34
evm.TU.Scaf10.1495
evm.TU.Scaf9.2352
evm.TU.Scaf7.1334
evm.TU.Scaf6.1311
evm.TU.Scaf6.2725
evm.TU.Scaf6.2131
evm.TU.Scaf1.1660
evm.TU.Scaf10.1155
evm.TU.Scaf3.1809
evm.TU.Scaf3.2995
evm.TU.Scaf4.1818
evm.TU.Scaf10.2834
evm.TU.Scaf2.574
evm.TU.Scaf8.1481
MSTRG.37115
evm.TU.Scaf3.1585
evm.TU.Scaf6.2339
MSTRG.59498
evm.TU.Scaf7.1387
evm.TU.Scaf6.2887
evm.TU.Scaf10.1648
evm.TU.Scaf4.582
evm.TU.Scaf4.35
evm.TU.Scaf2.1375
evm.TU.Scaf10.1586
evm.TU.Scaf3.1069
evm.TU.Scaf6.995
evm.TU.Scaf10.2563
evm.TU.Scaf4.3116
evm.TU.Scaf10.411
evm.TU.Scaf1.697
evm.TU.Scaf3.169
evm.TU.Scaf3.2081
evm.TU.Scaf3.1337
evm.TU.Scaf132.9
evm.TU.Scaf9.619
evm.TU.Scaf3.876
evm.TU.Scaf9.995
evm.TU.Scaf6.3213
evm.TU.Scaf10.505
evm.TU.Scaf10.472
evm.TU.Scaf1.101
evm.TU.Scaf1.3069
evm.TU.Scaf7.1466
evm.TU.Scaf3.898
evm.TU.Scaf3.1391
evm.TU.Scaf23.4
evm.TU.Scaf5.106
evm.TU.Scaf2.877
evm.TU.Scaf6.3110
evm.TU.Scaf156.4
evm.TU.Scaf1.1872
evm.TU.Scaf4.278
evm.TU.Scaf1.2496
evm.TU.Scaf1.2410
evm.TU.Scaf2.295
evm.TU.Scaf10.2080
evm.TU.Scaf4.1608
evm.TU.Scaf7.230
evm.TU.Scaf3.2864
evm.TU.Scaf1.407
evm.TU.Scaf9.545
evm.TU.Scaf10.526
evm.TU.Scaf3.494
evm.TU.Scaf4.1822
evm.TU.Scaf4.1661
evm.TU.Scaf3.1910
evm.TU.Scaf2.1673
MSTRG.42875
evm.TU.Scaf3.1086
evm.TU.Scaf10.2015
evm.TU.Scaf4.1825
evm.TU.Scaf9.1086
evm.TU.Scaf4.2531
evm.TU.Scaf2.1824
evm.TU.Scaf6.2461
evm.TU.Scaf1.268
evm.TU.Scaf4.2200
evm.TU.Scaf129.6
evm.TU.Scaf9.1520
evm.TU.Scaf1.103
evm.TU.Scaf3.700
evm.TU.Scaf5.686
evm.TU.Scaf4.2649
evm.TU.Scaf4.1448
evm.TU.Scaf4.662
evm.TU.Scaf3.1017
evm.TU.Scaf156.1
evm.TU.Scaf3.1880
evm.TU.Scaf9.687
evm.TU.Scaf3.298
evm.TU.Scaf4.2290
evm.TU.Scaf1.1169
evm.TU.Scaf6.1269
evm.TU.Scaf1.1445
evm.TU.Scaf2.408_evm.TU.Scaf2.409
evm.TU.Scaf6.1110
evm.TU.Scaf6.148
evm.TU.Scaf5.603
evm.TU.Scaf7.231
evm.TU.Scaf4.1399
evm.TU.Scaf6.3056
evm.TU.Scaf1.671
evm.TU.Scaf7.1092
evm.TU.Scaf6.1959
evm.TU.Scaf6.1588
evm.TU.Scaf49.20
evm.TU.Scaf1.135
evm.TU.Scaf10.56
evm.TU.Scaf1.498
evm.TU.Scaf2.639
evm.TU.Scaf4.1778
evm.TU.Scaf9.2273
evm.TU.Scaf6.1589
evm.TU.Scaf156.7
evm.TU.Scaf6.196
evm.TU.Scaf6.33
evm.TU.Scaf1.1096
evm.TU.Scaf7.1329
evm.TU.Scaf6.2877
evm.TU.Scaf2.1689
evm.TU.Scaf1.2619
evm.TU.Scaf6.384
evm.TU.Scaf3.797
evm.TU.Scaf4.1617
evm.TU.Scaf3.138
evm.TU.Scaf10.86
evm.TU.Scaf3.428
evm.TU.Scaf3.155
evm.TU.Scaf3.679
evm.TU.Scaf1.666
evm.TU.Scaf4.868
evm.TU.Scaf2.1362
evm.TU.Scaf7.687
evm.TU.Scaf1.1161
evm.TU.Scaf6.1786
evm.TU.Scaf1.1885
evm.TU.Scaf4.2706
evm.TU.Scaf2.1771
evm.TU.Scaf8.912
evm.TU.Scaf1.1264
evm.TU.Scaf8.342
evm.TU.Scaf4.2337
evm.TU.Scaf2.326
evm.TU.Scaf2.1496
evm.TU.Scaf1.2435
evm.TU.Scaf9.818
evm.TU.Scaf1.1875
evm.TU.Scaf1.381
evm.TU.Scaf8.2488
evm.TU.Scaf3.2355
evm.TU.Scaf7.529
evm.TU.Scaf4.1635
evm.TU.Scaf1.2889
evm.TU.Scaf6.889
evm.TU.Scaf6.2681
evm.TU.Scaf6.2590
evm.TU.Scaf9.1719
evm.TU.Scaf1.1266
evm.TU.Scaf4.1440
evm.TU.Scaf10.98
evm.TU.Scaf4.865
evm.TU.Scaf1.787
evm.TU.Scaf6.2571
evm.TU.Scaf9.1013
evm.TU.Scaf1.2167
evm.TU.Scaf7.1918
evm.TU.Scaf4.1486
evm.TU.Scaf2.935
evm.TU.Scaf1.2609
evm.TU.Scaf6.2215
evm.TU.Scaf6.3055
MSTRG.39237
evm.TU.Scaf9.1654
evm.TU.Scaf10.424
evm.TU.Scaf4.2119
evm.TU.Scaf6.1209
evm.TU.Scaf1.1100
MSTRG.79233
evm.TU.Scaf7.108
evm.TU.Scaf3.2452
evm.TU.Scaf242.4
evm.TU.Scaf1.2613
evm.TU.Scaf6.980
evm.TU.Scaf6.1618
MSTRG.59496
evm.TU.Scaf1.131
evm.TU.Scaf4.523
evm.TU.Scaf2.815_evm.TU.Scaf2.816
evm.TU.Scaf10.1652
evm.TU.Scaf10.1841
evm.TU.Scaf2.1844
evm.TU.Scaf3.2206
evm.TU.Scaf6.2937
evm.TU.Scaf1.840
evm.TU.Scaf3.2470
evm.TU.Scaf10.3053
evm.TU.Scaf7.1588
evm.TU.Scaf3.1420
evm.TU.Scaf9.1235
evm.TU.Scaf3.544
evm.TU.Scaf1.2159
evm.TU.Scaf10.2413
evm.TU.Scaf2.1276
evm.TU.Scaf4.1748
evm.TU.Scaf1.909
evm.TU.Scaf8.2246
evm.TU.Scaf3.2028
evm.TU.Scaf10.1328
evm.TU.Scaf4.575
evm.TU.Scaf1.1930
evm.TU.Scaf3.715
evm.TU.Scaf1.949
evm.TU.Scaf10.82
evm.TU.Scaf2.1421
evm.TU.Scaf4.2849
evm.TU.Scaf1.668
evm.TU.Scaf6.844
evm.TU.Scaf3.2676
evm.TU.Scaf4.2121
evm.TU.Scaf3.2115
evm.TU.Scaf5.663
evm.TU.Scaf1.2149
evm.TU.Scaf10.1463
evm.TU.Scaf1.910
evm.TU.Scaf4.179
evm.TU.Scaf6.2130
evm.TU.Scaf10.1406
evm.TU.Scaf6.783
evm.TU.Scaf4.711
evm.TU.Scaf2.1800
evm.TU.Scaf7.2885
evm.TU.Scaf3.265
evm.TU.Scaf3.1350
evm.TU.Scaf6.59
evm.TU.Scaf7.134
evm.TU.Scaf6.6
evm.TU.Scaf1.1558
evm.TU.Scaf3.2555
evm.TU.Scaf10.794
evm.TU.Scaf4.843
evm.TU.Scaf4.2548
evm.TU.Scaf10.1901
evm.TU.Scaf4.283
evm.TU.Scaf1.885
evm.TU.Scaf246.1
MSTRG.14639
evm.TU.Scaf4.2191
evm.TU.Scaf6.1052
evm.TU.Scaf1.231
evm.TU.Scaf1.125
evm.TU.Scaf3.1217
evm.TU.Scaf10.1417
evm.TU.Scaf4.311
evm.TU.Scaf6.3366
evm.TU.Scaf10.1624
MSTRG.43256
evm.TU.Scaf9.2395
evm.TU.Scaf6.2772
evm.TU.Scaf1.933
evm.TU.Scaf1.2287
evm.TU.Scaf1.1395
evm.TU.Scaf3.932
evm.TU.Scaf7.1513
evm.TU.Scaf3.414
evm.TU.Scaf3.1998
evm.TU.Scaf1.2171
evm.TU.Scaf9.742
evm.TU.Scaf1.378
MSTRG.29622
evm.TU.Scaf4.1849
evm.TU.Scaf10.467
evm.TU.Scaf5.71
evm.TU.Scaf3.1465
evm.TU.Scaf10.2317
evm.TU.Scaf2.738
evm.TU.Scaf4.838
evm.TU.Scaf3.702
evm.TU.Scaf1.806
evm.TU.Scaf4.977
evm.TU.Scaf2.540
evm.TU.Scaf10.253
evm.TU.Scaf4.1507
evm.TU.Scaf3.2001
evm.TU.Scaf1.2041
evm.TU.Scaf1.3617
evm.TU.Scaf3.13
evm.TU.Scaf5.719
evm.TU.Scaf4.1017
evm.TU.Scaf7.1095
evm.TU.Scaf8.2570
evm.TU.Scaf2.1263
evm.TU.Scaf4.2495
evm.TU.Scaf6.2716
evm.TU.Scaf6.434
evm.TU.Scaf8.2145
evm.TU.Scaf6.1935
evm.TU.Scaf6.2663
evm.TU.Scaf4.3307
evm.TU.Scaf4.2520
evm.TU.Scaf4.1303
evm.TU.Scaf3.1249
evm.TU.Scaf7.1063
evm.TU.Scaf6.1919
evm.TU.Scaf1.1180
evm.TU.Scaf3.1670
evm.TU.Scaf9.677
evm.TU.Scaf9.1864
evm.TU.Scaf6.346
evm.TU.Scaf3.1015_evm.TU.Scaf3.1016
evm.TU.Scaf9.1174
evm.TU.Scaf6.946
evm.TU.Scaf5.464
evm.TU.Scaf9.133
evm.TU.Scaf4.965
evm.TU.Scaf4.36
evm.TU.Scaf10.596
evm.TU.Scaf3.1911
evm.TU.Scaf1.1675
evm.TU.Scaf10.2262
evm.TU.Scaf1.2282
evm.TU.Scaf3.2436
evm.TU.Scaf4.790
evm.TU.Scaf6.1473
evm.TU.Scaf2.827
evm.TU.Scaf9.1743
evm.TU.Scaf10.1363
evm.TU.Scaf10.2476
evm.TU.Scaf4.2236
evm.TU.Scaf3.156
evm.TU.Scaf9.1446
evm.TU.Scaf10.964
evm.TU.Scaf10.2219
evm.TU.Scaf1.1838
evm.TU.Scaf10.2371
evm.TU.Scaf10.1366
evm.TU.Scaf10.2591
evm.TU.Scaf1.2202
evm.TU.Scaf4.129
evm.TU.Scaf1.2866
evm.TU.Scaf2.229
evm.TU.Scaf4.2690
evm.TU.Scaf4.863
evm.TU.Scaf1.1048
evm.TU.Scaf10.2424
evm.TU.Scaf1.929
evm.TU.Scaf4.3015
evm.TU.Scaf10.1885
evm.TU.Scaf116.4
evm.TU.Scaf6.2020
evm.TU.Scaf3.1740
evm.TU.Scaf9.573
evm.TU.Scaf3.1586
evm.TU.Scaf1.1874
evm.TU.Scaf4.526
evm.TU.Scaf3.2565
evm.TU.Scaf1.2241
evm.TU.Scaf4.1441
evm.TU.Scaf4.848
evm.TU.Scaf5.322
evm.TU.Scaf4.1361
evm.TU.Scaf4.1985
evm.TU.Scaf3.1508
evm.TU.Scaf6.948
MSTRG.74003
evm.TU.Scaf2.1426
evm.TU.Scaf2.1447
evm.TU.Scaf10.722
evm.TU.Scaf1.516
evm.TU.Scaf7.1970
evm.TU.Scaf1.2533
evm.TU.Scaf2.1330
evm.TU.Scaf10.919
evm.TU.Scaf9.1152
evm.TU.Scaf3.2283
evm.TU.Scaf8.315
evm.TU.Scaf3.2622
evm.TU.Scaf7.1266
evm.TU.Scaf3.2627
evm.TU.Scaf1.1691
evm.TU.Scaf5.702
MSTRG.10823
evm.TU.Scaf10.200
evm.TU.Scaf4.1811
evm.TU.Scaf1.1937
evm.TU.Scaf6.1806
evm.TU.Scaf6.1990
evm.TU.Scaf10.646
evm.TU.Scaf3.3329
evm.TU.Scaf7.418
evm.TU.Scaf4.1106
evm.TU.Scaf7.2809
evm.TU.Scaf9.866
evm.TU.Scaf3.1185
evm.TU.Scaf4.2840
evm.TU.Scaf5.1347
evm.TU.Scaf4.1066
evm.TU.Scaf10.890
evm.TU.Scaf3.1605
evm.TU.Scaf10.144
MSTRG.10834
evm.TU.Scaf10.2872
evm.TU.Scaf2.1250
evm.TU.Scaf3.1613
evm.TU.Scaf6.308
evm.TU.Scaf10.813
evm.TU.Scaf3.673
evm.TU.Scaf3.1539
evm.TU.Scaf4.2921
evm.TU.Scaf3.202
evm.TU.Scaf10.195
evm.TU.Scaf6.1868
evm.TU.Scaf3.588
evm.TU.Scaf6.1493
evm.TU.Scaf4.1901
evm.TU.Scaf6.195
evm.TU.Scaf3.2261
evm.TU.Scaf1.1427
evm.TU.Scaf3.1575
evm.TU.Scaf3.473
evm.TU.Scaf6.3500
evm.TU.Scaf4.2711
evm.TU.Scaf3.613
evm.TU.Scaf10.2035
evm.TU.Scaf7.1625
evm.TU.Scaf7.1198
evm.TU.Scaf10.1040
evm.TU.Scaf9.182
evm.TU.Scaf6.802
evm.TU.Scaf6.2701
evm.TU.Scaf4.1732
evm.TU.Scaf3.1344
evm.TU.Scaf2.357
evm.TU.Scaf3.1700
evm.TU.Scaf3.3234
MSTRG.51359
evm.TU.Scaf7.113
MSTRG.52317
evm.TU.Scaf1.330
evm.TU.Scaf6.1621
evm.TU.Scaf2.1901
MSTRG.55490
evm.TU.Scaf1.1005
evm.TU.Scaf6.2722
evm.TU.Scaf3.2336
evm.TU.Scaf8.1553
evm.TU.Scaf1.779
evm.TU.Scaf10.1021
evm.TU.Scaf8.163
evm.TU.Scaf1.3046
evm.TU.Scaf9.1729
evm.TU.Scaf3.2193
evm.TU.Scaf6.2820
evm.TU.Scaf2.1314
evm.TU.Scaf3.1063
evm.TU.Scaf10.1612
evm.TU.Scaf2.154
evm.TU.Scaf1.260
evm.TU.Scaf2.1735
evm.TU.Scaf3.22
evm.TU.Scaf6.279
evm.TU.Scaf3.1435
evm.TU.Scaf4.808
evm.TU.Scaf7.1791
evm.TU.Scaf9.1600
evm.TU.Scaf1.2204
evm.TU.Scaf2.1886
evm.TU.Scaf6.1022
evm.TU.Scaf10.1116
evm.TU.Scaf2.967
evm.TU.Scaf2.1339
evm.TU.Scaf6.28
evm.TU.Scaf3.1736
evm.TU.Scaf4.421
evm.TU.Scaf3.449
evm.TU.Scaf9.1173
evm.TU.Scaf4.1897
evm.TU.Scaf1.2329
evm.TU.Scaf9.1872
evm.TU.Scaf7.504
evm.TU.Scaf2.971
evm.TU.Scaf1.753
evm.TU.Scaf9.1317
evm.TU.Scaf9.1411
evm.TU.Scaf6.2117
evm.TU.Scaf1.42
evm.TU.Scaf2.1775
evm.TU.Scaf7.1620
evm.TU.Scaf10.1717
MSTRG.2627
evm.TU.Scaf1.2661
evm.TU.Scaf2.402
evm.TU.Scaf1.613
evm.TU.Scaf1.3358
evm.TU.Scaf6.3127
evm.TU.Scaf3.2407
evm.TU.Scaf1.426
evm.TU.Scaf129.2
evm.TU.Scaf2.664
evm.TU.Scaf5.876
evm.TU.Scaf1.2702
evm.TU.Scaf3.2187
evm.TU.Scaf2.387
evm.TU.Scaf2.1005
evm.TU.Scaf4.2544
evm.TU.Scaf3.2217
evm.TU.Scaf9.2134
evm.TU.Scaf1.784
evm.TU.Scaf1.2229
evm.TU.Scaf8.1441
evm.TU.Scaf23.11
evm.TU.Scaf2.249
evm.TU.Scaf1.1234
evm.TU.Scaf1.997
evm.TU.Scaf6.1520
evm.TU.Scaf6.2883
evm.TU.Scaf9.1606
evm.TU.Scaf4.315
evm.TU.Scaf7.490
evm.TU.Scaf1.1142
MSTRG.56067
evm.TU.Scaf7.1450
evm.TU.Scaf4.1499
evm.TU.Scaf9.1799
evm.TU.Scaf202.1
evm.TU.Scaf3.2907
evm.TU.Scaf2.318
MSTRG.73289
evm.TU.Scaf1.2441
evm.TU.Scaf3.58
evm.TU.Scaf3.731
evm.TU.Scaf9.1515
evm.TU.Scaf8.1120
evm.TU.Scaf1.250
evm.TU.Scaf3.127
evm.TU.Scaf6.2567
evm.TU.Scaf2.1456
evm.TU.Scaf2.1977
evm.TU.Scaf6.312
evm.TU.Scaf1.2431_evm.TU.Scaf1.2432
evm.TU.Scaf1.331
evm.TU.Scaf3.989
evm.TU.Scaf5.747
evm.TU.Scaf5.1221
evm.TU.Scaf2.1283
evm.TU.Scaf3.2656
evm.TU.Scaf10.1745
evm.TU.Scaf9.985
evm.TU.Scaf6.2019
evm.TU.Scaf10.2381
evm.TU.Scaf4.1457
evm.TU.Scaf2.673
evm.TU.Scaf6.1069
evm.TU.Scaf3.482
evm.TU.Scaf4.1636
evm.TU.Scaf6.1267
evm.TU.Scaf10.1497
evm.TU.Scaf6.3004
evm.TU.Scaf2.1399
evm.TU.Scaf1.2261
evm.TU.Scaf1.2769
evm.TU.Scaf7.997
evm.TU.Scaf7.1086
evm.TU.Scaf5.108
evm.TU.Scaf3.2620
evm.TU.Scaf2.1765
evm.TU.Scaf7.1788
evm.TU.Scaf6.2242
evm.TU.Scaf2.1448
evm.TU.Scaf6.1497
evm.TU.Scaf4.1439
evm.TU.Scaf6.1804
evm.TU.Scaf10.665
evm.TU.Scaf199.5
evm.TU.Scaf9.606
evm.TU.Scaf1.2663
evm.TU.Scaf1.2657
evm.TU.Scaf4.2370
evm.TU.Scaf4.2620
MSTRG.39152
evm.TU.Scaf9.1744
evm.TU.Scaf2.773
evm.TU.Scaf10.1024
evm.TU.Scaf6.1843
evm.TU.Scaf7.2717
evm.TU.Scaf6.952
evm.TU.Scaf126.7
evm.TU.Scaf6.2078
evm.TU.Scaf4.2682
evm.TU.Scaf4.1426
evm.TU.Scaf1.2756
evm.TU.Scaf2.173
evm.TU.Scaf10.1744
evm.TU.Scaf3.216
evm.TU.Scaf9.1363
evm.TU.Scaf3.719
evm.TU.Scaf9.1015
evm.TU.Scaf8.966
evm.TU.Scaf10.868
evm.TU.Scaf9.1415
evm.TU.Scaf1.2141
evm.TU.Scaf3.1116
evm.TU.Scaf3.600
evm.TU.Scaf2.616
evm.TU.Scaf4.77
evm.TU.Scaf3.1262
evm.TU.Scaf1.898
evm.TU.Scaf8.1435
evm.TU.Scaf3.222
evm.TU.Scaf10.190
evm.TU.Scaf4.1551
evm.TU.Scaf4.668
evm.TU.Scaf4.827
evm.TU.Scaf3.2127
evm.TU.Scaf1.2620
evm.TU.Scaf4.741
evm.TU.Scaf1.1884
evm.TU.Scaf2.1801
evm.TU.Scaf4.1963
evm.TU.Scaf6.84
evm.TU.Scaf1.2444
evm.TU.Scaf10.432
evm.TU.Scaf10.1379
evm.TU.Scaf2.857
evm.TU.Scaf2.1729
evm.TU.Scaf6.1113
evm.TU.Scaf4.1972
evm.TU.Scaf3.64
evm.TU.Scaf4.923
evm.TU.Scaf7.233
evm.TU.Scaf1.1591
evm.TU.Scaf1.109
evm.TU.Scaf10.886
evm.TU.Scaf2.1253
evm.TU.Scaf1.1396
evm.TU.Scaf10.752
evm.TU.Scaf1.931
evm.TU.Scaf10.2167
evm.TU.Scaf9.1130
evm.TU.Scaf4.847
evm.TU.Scaf4.2010
evm.TU.Scaf10.444
evm.TU.Scaf4.1051
evm.TU.Scaf3.957
evm.TU.Scaf6.438
evm.TU.Scaf1.3180
evm.TU.Scaf10.1261
evm.TU.Scaf7.1157
evm.TU.Scaf3.3319
evm.TU.Scaf2.677
evm.TU.Scaf6.1960
evm.TU.Scaf1.1374
evm.TU.Scaf3.3178
evm.TU.Scaf3.1627
evm.TU.Scaf3.1482
evm.TU.Scaf10.3120
evm.TU.Scaf7.1943
evm.TU.Scaf1.562
evm.TU.Scaf7.701
evm.TU.Scaf2.672
MSTRG.2630
evm.TU.Scaf1.1695
evm.TU.Scaf6.1083
evm.TU.Scaf2.1916
evm.TU.Scaf1.2094
evm.TU.Scaf7.1449
evm.TU.Scaf7.1519
evm.TU.Scaf10.478
evm.TU.Scaf5.1054
evm.TU.Scaf1.2608
evm.TU.Scaf1.134
evm.TU.Scaf2.1435
evm.TU.Scaf271.3
evm.TU.Scaf1.2783
evm.TU.Scaf2.978
evm.TU.Scaf1.883
evm.TU.Scaf7.1366
evm.TU.Scaf4.1653
evm.TU.Scaf6.383
evm.TU.Scaf9.3
evm.TU.Scaf1.1506
evm.TU.Scaf2.389
evm.TU.Scaf4.245
evm.TU.Scaf4.2111
evm.TU.Scaf6.3014
evm.TU.Scaf7.1248
evm.TU.Scaf4.2863
evm.TU.Scaf10.1696
evm.TU.Scaf4.557
evm.TU.Scaf3.917
evm.TU.Scaf1.587
evm.TU.Scaf1.2264
evm.TU.Scaf3.939
evm.TU.Scaf3.1961
evm.TU.Scaf6.2309
evm.TU.Scaf3.2391
evm.TU.Scaf4.114
evm.TU.Scaf6.558
evm.TU.Scaf1.410
evm.TU.Scaf10.481
evm.TU.Scaf5.743
evm.TU.Scaf1.737
evm.TU.Scaf4.2856
MSTRG.66390
evm.TU.Scaf7.1719
evm.TU.Scaf10.1356
evm.TU.Scaf7.1501
evm.TU.Scaf1.1589
evm.TU.Scaf5.266
evm.TU.Scaf9.1560
evm.TU.Scaf2.1209
evm.TU.Scaf4.383
evm.TU.Scaf6.1726
evm.TU.Scaf8.437
evm.TU.Scaf6.2522
evm.TU.Scaf4.2238
evm.TU.Scaf5.123
evm.TU.Scaf1.2653
evm.TU.Scaf7.178
evm.TU.Scaf3.1831
evm.TU.Scaf4.1850
evm.TU.Scaf3.1704
evm.TU.Scaf10.2234
evm.TU.Scaf3.856
evm.TU.Scaf10.672
evm.TU.Scaf4.2650
evm.TU.Scaf1.2136
evm.TU.Scaf3.1257
evm.TU.Scaf3.264
MSTRG.14635
evm.TU.Scaf1.2639
evm.TU.Scaf6.2836
evm.TU.Scaf7.160
evm.TU.Scaf3.1179
evm.TU.Scaf2.790
evm.TU.Scaf1.1600
evm.TU.Scaf6.1944_evm.TU.Scaf6.1945
evm.TU.Scaf2.85
evm.TU.Scaf1.2404
evm.TU.Scaf1.612
evm.TU.Scaf1.2163
evm.TU.Scaf5.1234
evm.TU.Scaf5.1137
evm.TU.Scaf7.766
evm.TU.Scaf2.1112
evm.TU.Scaf10.2255
evm.TU.Scaf3.1869
evm.TU.Scaf4.810
evm.TU.Scaf6.1372
evm.TU.Scaf3.2267
evm.TU.Scaf6.245
evm.TU.Scaf9.530
evm.TU.Scaf3.1028
evm.TU.Scaf6.2759
evm.TU.Scaf1.1655
evm.TU.Scaf6.1530
evm.TU.Scaf6.200
evm.TU.Scaf3.3013
evm.TU.Scaf10.3007
evm.TU.Scaf1.2621
evm.TU.Scaf10.348
evm.TU.Scaf4.2088
evm.TU.Scaf4.623
evm.TU.Scaf3.615
evm.TU.Scaf3.710
evm.TU.Scaf8.1469
evm.TU.Scaf6.224
evm.TU.Scaf5.1235
evm.TU.Scaf6.2991
evm.TU.Scaf1.3449
evm.TU.Scaf1.1265
MSTRG.54373
evm.TU.Scaf1.2525
evm.TU.Scaf1.1223
evm.TU.Scaf10.2915
evm.TU.Scaf2.1580
evm.TU.Scaf4.1406
evm.TU.Scaf6.137
evm.TU.Scaf4.2246
evm.TU.Scaf4.1552
evm.TU.Scaf9.114
evm.TU.Scaf6.618
evm.TU.Scaf1.1183
evm.TU.Scaf3.1194
evm.TU.Scaf1.1083
evm.TU.Scaf2.1444
evm.TU.Scaf7.1118
evm.TU.Scaf3.1654
evm.TU.Scaf9.859
evm.TU.Scaf8.395
evm.TU.Scaf1.2996
evm.TU.Scaf6.38
evm.TU.Scaf5.856
evm.TU.Scaf4.2067
evm.TU.Scaf3.1284
evm.TU.Scaf1.1764
evm.TU.Scaf6.1948
evm.TU.Scaf3.2161
evm.TU.Scaf3.2688
evm.TU.Scaf3.2516
evm.TU.Scaf7.1451
evm.TU.Scaf6.2425
evm.TU.Scaf1.388
evm.TU.Scaf251.2
evm.TU.Scaf3.1192
evm.TU.Scaf3.2344
evm.TU.Scaf49.22
evm.TU.Scaf10.2518
evm.TU.Scaf2.893
evm.TU.Scaf6.1426
evm.TU.Scaf2.2385
evm.TU.Scaf2.814
evm.TU.Scaf2.1975
evm.TU.Scaf3.302
evm.TU.Scaf10.1943
evm.TU.Scaf1.376
evm.TU.Scaf271.26
evm.TU.Scaf10.637
evm.TU.Scaf6.219
evm.TU.Scaf1.1839
evm.TU.Scaf142.15
evm.TU.Scaf1.2031
evm.TU.Scaf6.503
evm.TU.Scaf1.2462
evm.TU.Scaf1.1763
evm.TU.Scaf10.840
evm.TU.Scaf2.598
evm.TU.Scaf4.2424
evm.TU.Scaf6.1782
evm.TU.Scaf4.2275
evm.TU.Scaf10.641
evm.TU.Scaf10.644
MSTRG.65591
evm.TU.Scaf3.1422
evm.TU.Scaf6.2737
evm.TU.Scaf10.2516
evm.TU.Scaf1.1253
evm.TU.Scaf9.887
evm.TU.Scaf6.241
MSTRG.20831
evm.TU.Scaf6.603
evm.TU.Scaf9.24
evm.TU.Scaf51.14
evm.TU.Scaf4.2606
evm.TU.Scaf1.2110
evm.TU.Scaf4.1469
evm.TU.Scaf10.1933
evm.TU.Scaf2.394
evm.TU.Scaf1.1129
evm.TU.Scaf3.567
evm.TU.Scaf5.844_evm.TU.Scaf5.845
evm.TU.Scaf4.2945
evm.TU.Scaf1.1978
evm.TU.Scaf6.2191
evm.TU.Scaf7.2135
evm.TU.Scaf1.2660
evm.TU.Scaf10.2096
evm.TU.Scaf5.1058
evm.TU.Scaf9.1050
evm.TU.Scaf3.3353
evm.TU.Scaf6.284
evm.TU.Scaf1.833
evm.TU.Scaf3.245
evm.TU.Scaf3.1275
evm.TU.Scaf6.2742
evm.TU.Scaf4.2646
evm.TU.Scaf6.3071
evm.TU.Scaf4.91
evm.TU.Scaf2.2051
evm.TU.Scaf1.891
evm.TU.Scaf10.1858
evm.TU.Scaf8.308
evm.TU.Scaf4.2626
evm.TU.Scaf1.1927
evm.TU.Scaf9.851
evm.TU.Scaf7.527
evm.TU.Scaf2.251
evm.TU.Scaf10.2145
evm.TU.Scaf8.971
evm.TU.Scaf1.71
evm.TU.Scaf4.953
evm.TU.Scaf3.646
evm.TU.Scaf5.168
evm.TU.Scaf4.500
evm.TU.Scaf1.2607
evm.TU.Scaf4.629
MSTRG.10831
evm.TU.Scaf4.2423
evm.TU.Scaf1.253
evm.TU.Scaf6.1072
evm.TU.Scaf10.11
evm.TU.Scaf3.1842
evm.TU.Scaf6.1638
evm.TU.Scaf2.629
evm.TU.Scaf6.2098
evm.TU.Scaf1.45
evm.TU.Scaf5.1045
evm.TU.Scaf1.1843
MSTRG.68340
evm.TU.Scaf58.2
evm.TU.Scaf9.2009
MSTRG.16860
evm.TU.Scaf6.2047
MSTRG.39295
evm.TU.Scaf2.1703
evm.TU.Scaf10.2024
evm.TU.Scaf10.1862
MSTRG.32457
evm.TU.Scaf1.1117
evm.TU.Scaf9.1472
evm.TU.Scaf1.2612
evm.TU.Scaf4.679
evm.TU.Scaf3.15
evm.TU.Scaf6.1775
evm.TU.Scaf4.1843
evm.TU.Scaf3.2934
evm.TU.Scaf1.1126_evm.TU.Scaf1.1127
evm.TU.Scaf3.1780
evm.TU.Scaf3.2268
evm.TU.Scaf4.2524
evm.TU.Scaf4.488
evm.TU.Scaf4.2141
evm.TU.Scaf7.34
evm.TU.Scaf1.2863
evm.TU.Scaf2.274
evm.TU.Scaf10.747
evm.TU.Scaf2.504
evm.TU.Scaf2.1666
evm.TU.Scaf3.2299
evm.TU.Scaf3.1288
evm.TU.Scaf5.855
evm.TU.Scaf7.229
evm.TU.Scaf3.348
evm.TU.Scaf5.91
evm.TU.Scaf2.509
evm.TU.Scaf10.2483
evm.TU.Scaf4.230
evm.TU.Scaf6.1810
evm.TU.Scaf5.688
evm.TU.Scaf4.2622
evm.TU.Scaf3.749
MSTRG.21839
evm.TU.Scaf10.225
evm.TU.Scaf1.1138
evm.TU.Scaf2.2333
evm.TU.Scaf6.3477
evm.TU.Scaf10.955
evm.TU.Scaf10.857
evm.TU.Scaf10.482
evm.TU.Scaf6.1086
evm.TU.Scaf5.1375
evm.TU.Scaf4.783
evm.TU.Scaf2.1158
evm.TU.Scaf3.680
MSTRG.19618
evm.TU.Scaf2.486
evm.TU.Scaf7.492
evm.TU.Scaf6.2471
evm.TU.Scaf10.1334
evm.TU.Scaf6.3041
evm.TU.Scaf10.29
evm.TU.Scaf4.916
evm.TU.Scaf1.838
evm.TU.Scaf6.839
MSTRG.56616
evm.TU.Scaf6.1911
evm.TU.Scaf1.2495
evm.TU.Scaf2.1522
evm.TU.Scaf1.522
evm.TU.Scaf2.659
MSTRG.62788
evm.TU.Scaf3.1172_evm.TU.Scaf3.1173
evm.TU.Scaf2.263
evm.TU.Scaf2.125
evm.TU.Scaf5.493
evm.TU.Scaf6.1274
evm.TU.Scaf9.973
evm.TU.Scaf2.2003
evm.TU.Scaf259.4
evm.TU.Scaf7.1386
evm.TU.Scaf6.1378
evm.TU.Scaf5.1098
MSTRG.40468
evm.TU.Scaf5.746
evm.TU.Scaf8.326
evm.TU.Scaf1.3085
evm.TU.Scaf4.2715
MSTRG.79319
evm.TU.Scaf3.319
evm.TU.Scaf5.826
evm.TU.Scaf7.1651
MSTRG.14633
evm.TU.Scaf2.821
evm.TU.Scaf4.1028
evm.TU.Scaf6.3005
evm.TU.Scaf3.1095
evm.TU.Scaf1.2288
evm.TU.Scaf6.190
evm.TU.Scaf6.2264
evm.TU.Scaf1.1642
evm.TU.Scaf10.1758
evm.TU.Scaf3.913
evm.TU.Scaf7.1467
evm.TU.Scaf1.793
evm.TU.Scaf10.2619
evm.TU.Scaf6.1544
evm.TU.Scaf10.1750
evm.TU.Scaf10.14
evm.TU.Scaf9.1338
evm.TU.Scaf10.2564
evm.TU.Scaf9.562
evm.TU.Scaf3.1726
evm.TU.Scaf3.1239
evm.TU.Scaf8.66
evm.TU.Scaf10.2204
evm.TU.Scaf6.3215
evm.TU.Scaf9.122
evm.TU.Scaf8.259
evm.TU.Scaf6.878
MSTRG.45957
evm.TU.Scaf6.396
evm.TU.Scaf7.1580
MSTRG.56011
evm.TU.Scaf6.274
evm.TU.Scaf3.1541
evm.TU.Scaf6.287
evm.TU.Scaf2.1851
evm.TU.Scaf9.2164
evm.TU.Scaf7.2568
evm.TU.Scaf1.2285
evm.TU.Scaf1.667
evm.TU.Scaf4.1403
evm.TU.Scaf6.1258
evm.TU.Scaf1.935
evm.TU.Scaf2.1932
evm.TU.Scaf4.1229
evm.TU.Scaf2.2465
evm.TU.Scaf3.1466
evm.TU.Scaf4.1286
evm.TU.Scaf10.17
evm.TU.Scaf6.922
evm.TU.Scaf1.2243_evm.TU.Scaf1.2244
evm.TU.Scaf3.380
evm.TU.Scaf7.1277
evm.TU.Scaf7.643
evm.TU.Scaf3.672
evm.TU.Scaf7.345
evm.TU.Scaf6.2675
evm.TU.Scaf3.407
evm.TU.Scaf2.1736
evm.TU.Scaf10.652
evm.TU.Scaf7.1375
evm.TU.Scaf9.678
evm.TU.Scaf1.2446
evm.TU.Scaf10.574
evm.TU.Scaf3.845
evm.TU.Scaf6.37
evm.TU.Scaf3.908
evm.TU.Scaf3.1066
evm.TU.Scaf10.2098
evm.TU.Scaf10.1330
evm.TU.Scaf1.986
evm.TU.Scaf6.1906
evm.TU.Scaf9.233
evm.TU.Scaf3.2577
evm.TU.Scaf5.1153
evm.TU.Scaf6.1679
evm.TU.Scaf5.1157
evm.TU.Scaf3.2858
evm.TU.Scaf1.1220
evm.TU.Scaf6.191
evm.TU.Scaf6.571
evm.TU.Scaf4.2962
evm.TU.Scaf3.3214
MSTRG.20329
evm.TU.Scaf151.1
evm.TU.Scaf6.1292
evm.TU.Scaf4.1500
evm.TU.Scaf2.490
evm.TU.Scaf5.982
evm.TU.Scaf7.1645_evm.TU.Scaf7.1646
evm.TU.Scaf10.1191
evm.TU.Scaf3.1779
evm.TU.Scaf2.1113
evm.TU.Scaf1.1605
evm.TU.Scaf6.1640
evm.TU.Scaf7.1141
evm.TU.Scaf10.1312
evm.TU.Scaf1.848
evm.TU.Scaf7.1075
evm.TU.Scaf6.1149
evm.TU.Scaf4.972
evm.TU.Scaf6.1512
evm.TU.Scaf2.1707
evm.TU.Scaf1.2907
evm.TU.Scaf4.53
evm.TU.Scaf4.1668
evm.TU.Scaf6.1708
evm.TU.Scaf5.841
evm.TU.Scaf1.2340
evm.TU.Scaf2.1867
MSTRG.14122
evm.TU.Scaf6.3271
evm.TU.Scaf6.1978
evm.TU.Scaf9.2289
evm.TU.Scaf1.1175
evm.TU.Scaf2.1635
evm.TU.Scaf7.798
evm.TU.Scaf6.1539
evm.TU.Scaf9.627
evm.TU.Scaf1.2667
evm.TU.Scaf3.2163
evm.TU.Scaf3.802
evm.TU.Scaf2.1240
evm.TU.Scaf1.1837
evm.TU.Scaf10.1677
evm.TU.Scaf5.598
evm.TU.Scaf4.647
evm.TU.Scaf1.2267
evm.TU.Scaf7.1273
evm.TU.Scaf3.2461
evm.TU.Scaf7.598
evm.TU.Scaf3.1340
MSTRG.10708
evm.TU.Scaf2.1906
evm.TU.Scaf4.2525
evm.TU.Scaf6.3627
evm.TU.Scaf9.632
evm.TU.Scaf1.1748
evm.TU.Scaf2.61
evm.TU.Scaf3.1164
evm.TU.Scaf3.1332
evm.TU.Scaf3.2339
evm.TU.Scaf10.718
evm.TU.Scaf1.2752
evm.TU.Scaf4.587_evm.TU.Scaf4.588
evm.TU.Scaf2.1317
evm.TU.Scaf10.2461
evm.TU.Scaf8.961
evm.TU.Scaf10.1012
evm.TU.Scaf9.709
evm.TU.Scaf2.813
evm.TU.Scaf2.170
evm.TU.Scaf6.2430
evm.TU.Scaf1.2168
evm.TU.Scaf1.2559
evm.TU.Scaf1.1288
evm.TU.Scaf5.440
evm.TU.Scaf2.1597
evm.TU.Scaf4.1912
evm.TU.Scaf3.538
evm.TU.Scaf4.2000
evm.TU.Scaf3.1583
evm.TU.Scaf6.1111
MSTRG.65860
evm.TU.Scaf7.796
evm.TU.Scaf4.2686
evm.TU.Scaf3.1378
evm.TU.Scaf6.3463
evm.TU.Scaf6.1711
MSTRG.10477
evm.TU.Scaf2.1737
MSTRG.74742
evm.TU.Scaf5.1222
evm.TU.Scaf2.451
evm.TU.Scaf4.2511
evm.TU.Scaf8.330
evm.TU.Scaf10.1522
evm.TU.Scaf1.2647
evm.TU.Scaf6.2081
evm.TU.Scaf10.2418
evm.TU.Scaf4.1179
evm.TU.Scaf2.761
evm.TU.Scaf10.2203
evm.TU.Scaf1.2053
evm.TU.Scaf7.1123
evm.TU.Scaf3.557
evm.TU.Scaf4.265
evm.TU.Scaf4.308
evm.TU.Scaf2.334_evm.TU.Scaf2.335
evm.TU.Scaf4.1575
MSTRG.7398
evm.TU.Scaf3.768
evm.TU.Scaf1.1647
evm.TU.Scaf6.2563
evm.TU.Scaf3.74
evm.TU.Scaf1.1390
evm.TU.Scaf4.1024
evm.TU.Scaf7.1587
evm.TU.Scaf2.1043
evm.TU.Scaf5.68
evm.TU.Scaf5.655
evm.TU.Scaf3.956
evm.TU.Scaf9.120
evm.TU.Scaf244.4
evm.TU.Scaf1.342
evm.TU.Scaf7.1782
evm.TU.Scaf6.2562
evm.TU.Scaf10.580
evm.TU.Scaf6.1499
evm.TU.Scaf4.461
evm.TU.Scaf9.897
evm.TU.Scaf3.809
evm.TU.Scaf1.736
evm.TU.Scaf6.2150
evm.TU.Scaf10.1264
evm.TU.Scaf7.552
evm.TU.Scaf6.3095
evm.TU.Scaf6.387
evm.TU.Scaf6.2017
evm.TU.Scaf3.1602
evm.TU.Scaf5.227
evm.TU.Scaf1.217
evm.TU.Scaf3.1453
evm.TU.Scaf9.1320
evm.TU.Scaf3.1607
evm.TU.Scaf3.1188
evm.TU.Scaf197.1
evm.TU.Scaf7.1543
evm.TU.Scaf10.2217
evm.TU.Scaf1.2281
evm.TU.Scaf6.3286
evm.TU.Scaf1.3584
evm.TU.Scaf4.178
evm.TU.Scaf1.2152
evm.TU.Scaf8.376
evm.TU.Scaf1.1595
evm.TU.Scaf1.2234
evm.TU.Scaf1.987
evm.TU.Scaf7.1416
evm.TU.Scaf6.1547
evm.TU.Scaf3.81
evm.TU.Scaf4.2323
evm.TU.Scaf6.2265
evm.TU.Scaf4.917
evm.TU.Scaf6.1768
evm.TU.Scaf4.3252
evm.TU.Scaf4.2462
evm.TU.Scaf4.1997
evm.TU.Scaf6.1201
evm.TU.Scaf10.554
evm.TU.Scaf3.2944
evm.TU.Scaf3.2241
evm.TU.Scaf8.407
evm.TU.Scaf7.786
evm.TU.Scaf2.1093
evm.TU.Scaf10.1000_evm.TU.Scaf10.999
evm.TU.Scaf2.1206
evm.TU.Scaf2.412
evm.TU.Scaf2.1842
evm.TU.Scaf1.2757
evm.TU.Scaf2.785
evm.TU.Scaf10.90
evm.TU.Scaf4.1152
evm.TU.Scaf4.285
evm.TU.Scaf7.1769
evm.TU.Scaf4.857
MSTRG.56712
evm.TU.Scaf6.207
evm.TU.Scaf7.1385
evm.TU.Scaf2.1865
evm.TU.Scaf2.1681
evm.TU.Scaf8.1067
evm.TU.Scaf5.648
evm.TU.Scaf1.874
evm.TU.Scaf10.3052
evm.TU.Scaf9.779
evm.TU.Scaf6.2960
evm.TU.Scaf4.1171
evm.TU.Scaf1.1508
evm.TU.Scaf4.1600
evm.TU.Scaf10.1714
evm.TU.Scaf2.1915
evm.TU.Scaf6.162
evm.TU.Scaf4.30
evm.TU.Scaf4.38
MSTRG.6799
evm.TU.Scaf2.1371
evm.TU.Scaf3.1939
evm.TU.Scaf2.1138
evm.TU.Scaf2.292
evm.TU.Scaf1.64
evm.TU.Scaf6.880
evm.TU.Scaf7.243
evm.TU.Scaf9.472
evm.TU.Scaf4.2341
evm.TU.Scaf5.1099
evm.TU.Scaf8.534
evm.TU.Scaf2.291
MSTRG.31221
evm.TU.Scaf10.2529
evm.TU.Scaf9.546
evm.TU.Scaf4.2817
MSTRG.66858
evm.TU.Scaf5.1236
evm.TU.Scaf2.1449
evm.TU.Scaf8.2214
evm.TU.Scaf2.20
MSTRG.28672
evm.TU.Scaf10.1718
evm.TU.Scaf9.1201
evm.TU.Scaf4.836
evm.TU.Scaf10.1923
evm.TU.Scaf1.1079
evm.TU.Scaf3.2162
evm.TU.Scaf7.806
evm.TU.Scaf4.1564
evm.TU.Scaf4.2276
evm.TU.Scaf4.2075
evm.TU.Scaf3.564
evm.TU.Scaf1.1895
evm.TU.Scaf1.2073
evm.TU.Scaf4.2260
evm.TU.Scaf1.1150
evm.TU.Scaf7.1612
evm.TU.Scaf208.2
evm.TU.Scaf10.2641
evm.TU.Scaf9.1756
evm.TU.Scaf4.1061
evm.TU.Scaf151.9
evm.TU.Scaf7.675
evm.TU.Scaf1.88
evm.TU.Scaf1.97
evm.TU.Scaf9.468
evm.TU.Scaf2.2567
evm.TU.Scaf3.1461
evm.TU.Scaf2.1758
evm.TU.Scaf10.1851
evm.TU.Scaf4.2333
evm.TU.Scaf1.1791
evm.TU.Scaf1.2085
evm.TU.Scaf4.1384
evm.TU.Scaf8.165
evm.TU.Scaf6.2703
evm.TU.Scaf5.750
evm.TU.Scaf10.1557
evm.TU.Scaf10.260
evm.TU.Scaf4.1517
evm.TU.Scaf4.2732
evm.TU.Scaf1.960
evm.TU.Scaf6.1717
evm.TU.Scaf7.622
evm.TU.Scaf10.2259
evm.TU.Scaf9.993
evm.TU.Scaf9.2570
evm.TU.Scaf9.1156
evm.TU.Scaf2.941
evm.TU.Scaf7.1684
evm.TU.Scaf3.1102
evm.TU.Scaf7.994
evm.TU.Scaf1.2650
evm.TU.Scaf7.761
evm.TU.Scaf3.948
evm.TU.Scaf4.113
evm.TU.Scaf3.1364
evm.TU.Scaf6.1822
evm.TU.Scaf3.94
evm.TU.Scaf1.1192
evm.TU.Scaf7.662
evm.TU.Scaf3.2716
evm.TU.Scaf9.1581
evm.TU.Scaf4.2356
MSTRG.17963
evm.TU.Scaf3.1472
evm.TU.Scaf9.256
evm.TU.Scaf4.2444
evm.TU.Scaf1.1503
evm.TU.Scaf7.2906
evm.TU.Scaf10.1037
evm.TU.Scaf6.2763
evm.TU.Scaf8.488
evm.TU.Scaf1.3295
evm.TU.Scaf10.932
evm.TU.Scaf6.1363
evm.TU.Scaf3.1448
evm.TU.Scaf10.1147
MSTRG.18556
evm.TU.Scaf10.178
evm.TU.Scaf3.481
evm.TU.Scaf4.2253
evm.TU.Scaf4.2515
evm.TU.Scaf10.2017
evm.TU.Scaf3.406
evm.TU.Scaf8.158
evm.TU.Scaf3.475
evm.TU.Scaf6.1832
evm.TU.Scaf6.1831
evm.TU.Scaf47.14
evm.TU.Scaf9.925
evm.TU.Scaf1.1657
evm.TU.Scaf1.2959
evm.TU.Scaf4.389
evm.TU.Scaf6.1058
evm.TU.Scaf3.2399
evm.TU.Scaf1.2129
evm.TU.Scaf1.1821
evm.TU.Scaf3.2409
evm.TU.Scaf7.582
evm.TU.Scaf3.1243
evm.TU.Scaf3.2212
evm.TU.Scaf9.1859
evm.TU.Scaf3.2735
evm.TU.Scaf1.763
evm.TU.Scaf10.486
evm.TU.Scaf2.787
evm.TU.Scaf3.780
evm.TU.Scaf3.2003
evm.TU.Scaf6.1067
evm.TU.Scaf6.1630
evm.TU.Scaf7.1231
evm.TU.Scaf10.215
evm.TU.Scaf45.11
evm.TU.Scaf241.2
evm.TU.Scaf1.3474
evm.TU.Scaf7.950
evm.TU.Scaf1.2669
evm.TU.Scaf10.1096
evm.TU.Scaf7.1643
evm.TU.Scaf8.390
evm.TU.Scaf3.1367
MSTRG.6043
evm.TU.Scaf10.498
evm.TU.Scaf4.2809
evm.TU.Scaf6.1845
evm.TU.Scaf4.782
evm.TU.Scaf10.1719
evm.TU.Scaf7.127
evm.TU.Scaf6.705
evm.TU.Scaf3.1281
evm.TU.Scaf6.1998
evm.TU.Scaf1.830
evm.TU.Scaf4.2486
evm.TU.Scaf10.222
evm.TU.Scaf1.240
evm.TU.Scaf6.202
evm.TU.Scaf4.2302
evm.TU.Scaf9.1937
evm.TU.Scaf14.7
evm.TU.Scaf1.2468
MSTRG.11878
evm.TU.Scaf4.384
evm.TU.Scaf5.1516
evm.TU.Scaf4.1275
evm.TU.Scaf6.1817
evm.TU.Scaf7.1687
evm.TU.Scaf8.594
evm.TU.Scaf2.1061
evm.TU.Scaf9.1688
evm.TU.Scaf1.346
evm.TU.Scaf6.1193
evm.TU.Scaf9.557
evm.TU.Scaf1.834
evm.TU.Scaf1.2668
evm.TU.Scaf3.1349
MSTRG.13541
evm.TU.Scaf2.1313
evm.TU.Scaf3.1301
evm.TU.Scaf3.1949
evm.TU.Scaf10.2456
evm.TU.Scaf3.1380
evm.TU.Scaf2.1446
evm.TU.Scaf2.1438
evm.TU.Scaf5.58
evm.TU.Scaf1.1319
evm.TU.Scaf3.2230
evm.TU.Scaf3.701
evm.TU.Scaf10.1395_evm.TU.Scaf10.1396
MSTRG.56968
evm.TU.Scaf3.1279
evm.TU.Scaf10.715
evm.TU.Scaf2.2087
evm.TU.Scaf3.501
evm.TU.Scaf6.32
evm.TU.Scaf7.2205
evm.TU.Scaf4.2135
evm.TU.Scaf4.524
evm.TU.Scaf10.1488
evm.TU.Scaf3.1177
evm.TU.Scaf1.2486
evm.TU.Scaf8.741
evm.TU.Scaf4.2773
evm.TU.Scaf4.1222
evm.TU.Scaf9.913
evm.TU.Scaf1.1922
evm.TU.Scaf5.1057
evm.TU.Scaf29.11
MSTRG.47049
evm.TU.Scaf3.301
evm.TU.Scaf1.533
evm.TU.Scaf2.945
evm.TU.Scaf6.569
evm.TU.Scaf4.518
evm.TU.Scaf1.2162
evm.TU.Scaf4.1514
evm.TU.Scaf6.2934
evm.TU.Scaf3.378
evm.TU.Scaf1.712
evm.TU.Scaf3.1890
evm.TU.Scaf3.1783
evm.TU.Scaf1.2923
evm.TU.Scaf1.1402
evm.TU.Scaf1.1809
evm.TU.Scaf1.32
evm.TU.Scaf3.2522
evm.TU.Scaf5.271
evm.TU.Scaf9.180
evm.TU.Scaf10.1715
evm.TU.Scaf1.768
evm.TU.Scaf222.4
evm.TU.Scaf4.667
evm.TU.Scaf10.1861
evm.TU.Scaf3.1552
evm.TU.Scaf1.2910
evm.TU.Scaf1.1471
evm.TU.Scaf4.1795
evm.TU.Scaf4.1840
evm.TU.Scaf1.2268
evm.TU.Scaf5.1011
evm.TU.Scaf10.1226
evm.TU.Scaf2.306
evm.TU.Scaf4.2283
evm.TU.Scaf3.1103
evm.TU.Scaf1.673
evm.TU.Scaf8.301
evm.TU.Scaf10.2584
evm.TU.Scaf5.992
evm.TU.Scaf10.1095
evm.TU.Scaf3.2369
evm.TU.Scaf6.2407
MSTRG.39470
evm.TU.Scaf1.1997
evm.TU.Scaf7.674
evm.TU.Scaf9.392
evm.TU.Scaf2.169
evm.TU.Scaf7.151
evm.TU.Scaf6.1808
evm.TU.Scaf6.1291
evm.TU.Scaf3.1374
evm.TU.Scaf4.2899
evm.TU.Scaf6.467
evm.TU.Scaf4.701
evm.TU.Scaf3.1477
evm.TU.Scaf5.1044
evm.TU.Scaf3.322
evm.TU.Scaf8.412
evm.TU.Scaf5.1174
evm.TU.Scaf3.1208
evm.TU.Scaf7.1446
evm.TU.Scaf1.3021
evm.TU.Scaf3.2659
evm.TU.Scaf6.2673
evm.TU.Scaf6.2609
evm.TU.Scaf7.372
evm.TU.Scaf7.198
evm.TU.Scaf9.1417
evm.TU.Scaf2.909
evm.TU.Scaf142.1
evm.TU.Scaf7.364
evm.TU.Scaf10.2228
evm.TU.Scaf3.55
evm.TU.Scaf1.119
evm.TU.Scaf4.1176
evm.TU.Scaf7.2829
evm.TU.Scaf5.633
evm.TU.Scaf3.1153
evm.TU.Scaf3.1054
evm.TU.Scaf4.1618
MSTRG.70037
evm.TU.Scaf1.1519
evm.TU.Scaf2.232
evm.TU.Scaf3.2844_evm.TU.Scaf3.2845
evm.TU.Scaf1.602
evm.TU.Scaf2.1672
evm.TU.Scaf271.18
MSTRG.14079
evm.TU.Scaf9.613
evm.TU.Scaf9.172
MSTRG.8858
evm.TU.Scaf2.1954
evm.TU.Scaf5.136
evm.TU.Scaf3.144
evm.TU.Scaf123.2
evm.TU.Scaf6.638
evm.TU.Scaf1.228
evm.TU.Scaf6.1470
evm.TU.Scaf4.2771
evm.TU.Scaf2.2062
evm.TU.Scaf8.424
evm.TU.Scaf4.794
evm.TU.Scaf2.1103
evm.TU.Scaf1.2950
evm.TU.Scaf3.2210
evm.TU.Scaf9.790
evm.TU.Scaf4.845
evm.TU.Scaf7.941
evm.TU.Scaf2.1908
evm.TU.Scaf2.750
evm.TU.Scaf5.740_evm.TU.Scaf5.741
evm.TU.Scaf2.1264
evm.TU.Scaf3.1009
evm.TU.Scaf2.1777
evm.TU.Scaf3.1673
MSTRG.39647
evm.TU.Scaf3.1055
evm.TU.Scaf4.1257
evm.TU.Scaf49.7
evm.TU.Scaf1.573
evm.TU.Scaf3.1074
evm.TU.Scaf9.561
evm.TU.Scaf7.686
evm.TU.Scaf9.65
evm.TU.Scaf6.612
evm.TU.Scaf10.1563
evm.TU.Scaf2.825
evm.TU.Scaf6.2083
evm.TU.Scaf6.2082
evm.TU.Scaf38.8
evm.TU.Scaf6.520
evm.TU.Scaf5.842
evm.TU.Scaf10.1944
evm.TU.Scaf3.12
evm.TU.Scaf4.355
evm.TU.Scaf6.1664
evm.TU.Scaf6.2765
evm.TU.Scaf7.765
evm.TU.Scaf9.1810
evm.TU.Scaf3.3282
evm.TU.Scaf49.11
evm.TU.Scaf10.285
evm.TU.Scaf4.172
evm.TU.Scaf4.2835
evm.TU.Scaf8.989
evm.TU.Scaf3.666
evm.TU.Scaf2.1998
[truncated: 2,082 more rows]
