# Supplementary material for: Transcription Analysis for Core Networks of lncRNAs–mRNAs: Implication for Potential Role in Sterility of Crassostrea gigas
Source: Biology (Basel). 2022 Feb 27;11(3):378. doi: 10.3390/biology11030378 (PMC8945556; doi:10.3390/biology11030378)
Supplement: Supplementary file 1 [file biology-11-00378-s001.zip › Supplemental Table S4.xls]

## Sheet: all_antisense
lncRNA	mRNA	Symbol	Description
MSTRG.10094.1	evm.TU.Scaf10.532	Meox2	homeobox protein MOX-1-like [Crassostrea gigas]
MSTRG.10256.1	MSTRG.10255	pif1	Transposon Ty3-G Gag-Pol polyprotein [Exaiptasia pallida]
MSTRG.10257.1	MSTRG.10255	pif1	Transposon Ty3-G Gag-Pol polyprotein [Exaiptasia pallida]
MSTRG.10345.1	evm.TU.Scaf10.634	--	tenascin-like [Crassostrea gigas]
MSTRG.10574.2	evm.TU.Scaf10.703	--	hypothetical protein CGI_10007644 [Crassostrea gigas]
MSTRG.10574.2	evm.TU.Scaf10.704	--	uncharacterized protein LOC105345535 isoform X2 [Crassostrea gigas]
MSTRG.10581.1	MSTRG.10580	--	THAP domain-containing protein 3 [Exaiptasia pallida]
MSTRG.10645.2	evm.TU.Scaf10.735	fam221a	-
MSTRG.10781.1	evm.TU.Scaf10.2994	--	uncharacterized protein LOC105338512 [Crassostrea gigas]
MSTRG.10785.1	evm.TU.Scaf10.767	--	alpha-1,3-mannosyl-glycoprotein 4-beta-N-acetylglucosaminyltransferase-like protein MGAT4E [Crassostrea gigas]
MSTRG.10785.2	evm.TU.Scaf10.767	--	alpha-1,3-mannosyl-glycoprotein 4-beta-N-acetylglucosaminyltransferase-like protein MGAT4E [Crassostrea gigas]
MSTRG.10832.1	MSTRG.10831	--	PREDICTED: glycine N-acyltransferase-like protein 3 isoform X2 [Crassostrea gigas]
MSTRG.10832.2	MSTRG.10831	--	PREDICTED: glycine N-acyltransferase-like protein 3 isoform X2 [Crassostrea gigas]
MSTRG.10835.1	MSTRG.10834	--	PREDICTED: glycine N-acyltransferase-like protein 3 isoform X1 [Crassostrea gigas]
MSTRG.10837.1	MSTRG.10834	--	PREDICTED: glycine N-acyltransferase-like protein 3 isoform X1 [Crassostrea gigas]
MSTRG.10903.1	evm.TU.Scaf10.788	--	hydroxylysine kinase-like [Crassostrea gigas]
MSTRG.10948.1	evm.TU.Scaf10.808	Hmcn1	uncharacterized protein LOC105317299 [Crassostrea gigas]
MSTRG.11151.1	MSTRG.11149	--	IMPACT-like protein [Crassostrea gigas]
MSTRG.11255.1	evm.TU.Scaf10.892	ARSJ	arylsulfatase J-like [Crassostrea gigas]
MSTRG.11256.1	evm.TU.Scaf10.2682	ARSJ	arylsulfatase J-like [Crassostrea gigas]
MSTRG.11256.1	evm.TU.Scaf10.892	ARSJ	arylsulfatase J-like [Crassostrea gigas]
MSTRG.11256.1	evm.TU.Scaf10.894	ARSJ	arylsulfatase J-like [Crassostrea gigas]
MSTRG.11257.1	evm.TU.Scaf10.892	ARSJ	arylsulfatase J-like [Crassostrea gigas]
MSTRG.11257.1	evm.TU.Scaf10.894	ARSJ	arylsulfatase J-like [Crassostrea gigas]
MSTRG.11258.1	evm.TU.Scaf10.2682	ARSJ	arylsulfatase J-like [Crassostrea gigas]
MSTRG.11258.1	evm.TU.Scaf10.892	ARSJ	arylsulfatase J-like [Crassostrea gigas]
MSTRG.11258.2	evm.TU.Scaf10.2682	ARSJ	arylsulfatase J-like [Crassostrea gigas]
MSTRG.11262.1	evm.TU.Scaf10.893	Slc11a2	natural resistance-associated macrophage protein 2-like [Crassostrea gigas]
MSTRG.11503.1	evm.TU.Scaf10.948	--	uncharacterized protein LOC105344752 [Crassostrea gigas]
MSTRG.11516.1	evm.TU.Scaf10.950	--	thyrotropin-releasing hormone receptor-like [Crassostrea gigas]
MSTRG.11516.2	evm.TU.Scaf10.950	--	thyrotropin-releasing hormone receptor-like [Crassostrea gigas]
MSTRG.1152.1	evm.TU.Scaf1.455	--	hypothetical protein CGI_10024615 [Crassostrea gigas]
MSTRG.11544.1	evm.TU.Scaf10.958	CT_035	biotin--protein ligase-like [Crassostrea gigas]
MSTRG.11558.1	evm.TU.Scaf10.963	MALRD1	MAM and LDL-receptor class A domain-containing protein 2-like [Crassostrea gigas]
MSTRG.11604.1	evm.TU.Scaf10.984	ARB_02478	FAD-linked oxidoreductase DDB_G0289697-like [Crassostrea gigas]
MSTRG.11995.1	evm.TU.Scaf10.1154	Chrna6	Neuronal acetylcholine receptor subunit alpha-5 [Crassostrea gigas]
MSTRG.11995.2	evm.TU.Scaf10.1154	Chrna6	Neuronal acetylcholine receptor subunit alpha-5 [Crassostrea gigas]
MSTRG.11995.3	evm.TU.Scaf10.1154	Chrna6	Neuronal acetylcholine receptor subunit alpha-5 [Crassostrea gigas]
MSTRG.12138.2	evm.TU.Scaf10.2965	--	uncharacterized protein LOC105328562 [Crassostrea gigas]
MSTRG.12138.6	evm.TU.Scaf10.3060	--	hypothetical protein CGI_10017828 [Crassostrea gigas]
MSTRG.12138.7	evm.TU.Scaf10.3102	--	uncharacterized protein LOC105328562 [Crassostrea gigas]
MSTRG.12138.8	evm.TU.Scaf10.3102	--	uncharacterized protein LOC105328562 [Crassostrea gigas]
MSTRG.12138.9	evm.TU.Scaf10.3060	--	hypothetical protein CGI_10017828 [Crassostrea gigas]
MSTRG.1215.1	evm.TU.Scaf1.481	Gdap1	ganglioside-induced differentiation-associated protein 1-like [Crassostrea gigas]
MSTRG.12156.1	evm.TU.Scaf10.1198	--	hypothetical protein CGI_10001574 [Crassostrea gigas]
MSTRG.12260.1	evm.TU.Scaf10.1229	ETV1	ETS translocation variant 1-like isoform X1 [Crassostrea gigas]
MSTRG.12277.1	evm.TU.Scaf10.1234	--	hypothetical protein CGI_10002853 [Crassostrea gigas]
MSTRG.1232.1	evm.TU.Scaf1.484	--	uncharacterized protein LOC105346747 [Crassostrea gigas]
MSTRG.12374.1	evm.TU.Scaf10.1269	tada3-b	transcriptional adapter 3-B-like [Crassostrea gigas]
MSTRG.1244.1	evm.TU.Scaf1.490	SLC7A9	-
MSTRG.1244.1	evm.TU.Scaf1.492_evm.TU.Scaf1.490	SLC7A9	-
MSTRG.12588.1	evm.TU.Scaf10.1355	Chn1	-
MSTRG.12591.1	evm.TU.Scaf10.1357	--	uncharacterized protein LOC105333433 isoform X4 [Crassostrea gigas]
MSTRG.1260.1	evm.TU.Scaf1.493	--	uncharacterized protein LOC105330335 isoform X2 [Crassostrea gigas]
MSTRG.12629.1	evm.TU.Scaf10.1386	Pde11a	dual 3',5'-cyclic-AMP and -GMP phosphodiesterase 11A-like isoform X2 [Crassostrea gigas]
MSTRG.12671.1	evm.TU.Scaf10.1409	--	uncharacterized protein LOC105336802 isoform X1 [Crassostrea gigas]
MSTRG.12682.1	evm.TU.Scaf10.1411	--	uncharacterized protein LOC105344653 [Crassostrea gigas]
MSTRG.1269.1	evm.TU.Scaf1.494	--	uncharacterized protein LOC105346455 [Crassostrea gigas]
MSTRG.1269.1	evm.TU.Scaf1.495	--	hypothetical protein CGI_10008396 [Crassostrea gigas]
MSTRG.1269.2	evm.TU.Scaf1.494	--	uncharacterized protein LOC105346455 [Crassostrea gigas]
MSTRG.1271.1	evm.TU.Scaf1.496	--	trace amine-associated receptor 4-like [Crassostrea gigas]
MSTRG.12754.1	MSTRG.12755	--	hypothetical protein CGI_10010662 [Crassostrea gigas]
MSTRG.12800.1	evm.TU.Scaf10.1429	empA	Virulence metalloprotease [Crassostrea gigas]
MSTRG.12800.1	evm.TU.Scaf10.1450	empA	Virulence metalloprotease [Crassostrea gigas]
MSTRG.12812.1	evm.TU.Scaf10.1434	--	uncharacterized protein LOC105326987 [Crassostrea gigas]
MSTRG.12812.1	evm.TU.Scaf10.1454	--	uncharacterized protein LOC105326987 [Crassostrea gigas]
MSTRG.12814.1	evm.TU.Scaf10.1434	--	uncharacterized protein LOC105326987 [Crassostrea gigas]
MSTRG.12814.1	evm.TU.Scaf10.1454	--	uncharacterized protein LOC105326987 [Crassostrea gigas]
MSTRG.12889.1	evm.TU.Scaf10.1458	--	equistatin-like [Crassostrea gigas]
MSTRG.12914.1	evm.TU.Scaf10.1461	NWD2	uncharacterized protein LOC105342695 isoform X3 [Crassostrea gigas]
MSTRG.12968.1	evm.TU.Scaf10.2846	--	uncharacterized protein LOC105320918 isoform X2 [Crassostrea gigas]
MSTRG.12996.1	evm.TU.Scaf10.1478	--	-
MSTRG.13148.2	MSTRG.13149	--	Retrovirus-related Pol polyprotein from transposon 412 [Exaiptasia pallida]
MSTRG.13148.2	MSTRG.13150	pol	Retrovirus-related Pol polyprotein from transposon 412, partial [Stegodyphus mimosarum]
MSTRG.13148.2	evm.TU.Scaf10.2743	--	hypothetical protein CGI_10010815 [Crassostrea gigas]
MSTRG.13148.3	MSTRG.13149	--	Retrovirus-related Pol polyprotein from transposon 412 [Exaiptasia pallida]
MSTRG.13155.1	MSTRG.13154	--	PREDICTED: uncharacterized protein LOC109618262 [Crassostrea gigas]
MSTRG.13294.1	evm.TU.Scaf10.1591	--	uncharacterized protein LOC105348718 [Crassostrea gigas]
MSTRG.13440.1	evm.TU.Scaf10.1635	--	uncharacterized protein LOC105340486 [Crassostrea gigas]
MSTRG.13458.1	evm.TU.Scaf10.1647	aarsd1	alanyl-tRNA editing protein Aarsd1-like [Crassostrea gigas]
MSTRG.13472.1	evm.TU.Scaf10.2812	--	hypothetical protein CGI_10023697 [Crassostrea gigas]
MSTRG.13544.1	MSTRG.13545	--	Mitogen-activated protein kinase kinase kinase 4 [Exaiptasia pallida]
MSTRG.13547.1	MSTRG.13545	--	Mitogen-activated protein kinase kinase kinase 4 [Exaiptasia pallida]
MSTRG.13548.1	MSTRG.13545	--	Mitogen-activated protein kinase kinase kinase 4 [Exaiptasia pallida]
MSTRG.13643.2	evm.TU.Scaf10.2877	K02A2.6	uncharacterized protein LOC105323894, partial [Crassostrea gigas]
MSTRG.13743.1	evm.TU.Scaf10.1747	--	fat-like cadherin-related tumor suppressor homolog [Crassostrea gigas]
MSTRG.13782.1	evm.TU.Scaf10.1766	--	Carbonyl reductase [NADPH] 3 [Crassostrea gigas]
MSTRG.13840.1	MSTRG.13839	--	Transposon Tf2-6 polyprotein [Exaiptasia pallida]
MSTRG.13840.1	MSTRG.13841	pol	Retrovirus-related Pol polyprotein from transposon 412 [Exaiptasia pallida]
MSTRG.13847.1	evm.TU.Scaf10.2696	--	-
MSTRG.13924.1	evm.TU.Scaf10.2680	--	hypothetical protein CGI_10002380 [Crassostrea gigas]
MSTRG.13924.1	evm.TU.Scaf10.2782	--	Three prime repair exonuclease 1 [Crassostrea gigas]
MSTRG.14021.3	evm.TU.Scaf10.2770	--	uncharacterized protein LOC105329361 [Crassostrea gigas]
MSTRG.14049.1	MSTRG.14050	--	PREDICTED: tigger transposable element-derived protein 1-like [Branchiostoma belcheri]
MSTRG.14058.1	evm.TU.Scaf10.3026	--	uncharacterized protein LOC105324479 [Crassostrea gigas]
MSTRG.14078.1	MSTRG.14079	--	PREDICTED: RNA-directed DNA polymerase from mobile element jockey-like [Priapulus caudatus]
MSTRG.14226.1	evm.TU.Scaf10.1906	--	zinc finger protein 182-like [Crassostrea gigas]
MSTRG.14226.1	evm.TU.Scaf10.1907	--	uncharacterized protein LOC105346755 [Crassostrea gigas]
MSTRG.14257.1	evm.TU.Scaf10.1921	HSPA5	78 kDa glucose-regulated protein-like [Crassostrea gigas]
MSTRG.14257.1	evm.TU.Scaf10.1922	hspa5	78 kDa glucose-regulated protein-like [Crassostrea gigas]
MSTRG.14315.1	evm.TU.Scaf10.1932	--	uncharacterized protein LOC105346385 [Crassostrea gigas]
MSTRG.14402.1	evm.TU.Scaf10.1966	--	uncharacterized protein LOC105333632 [Crassostrea gigas]
MSTRG.14423.1	evm.TU.Scaf10.1975	Evx1	homeobox even-skipped homolog protein 1-like [Crassostrea gigas]
MSTRG.14532.1	evm.TU.Scaf10.2023	--	uncharacterized protein LOC105333081 [Crassostrea gigas]
MSTRG.14532.1	evm.TU.Scaf10.2024	--	uncharacterized protein LOC105333082 [Crassostrea gigas]
MSTRG.14558.1	MSTRG.14557	--	PREDICTED: uncharacterized protein LOC107343859 [Acropora digitifera]
MSTRG.14558.2	MSTRG.14557	--	PREDICTED: uncharacterized protein LOC107343859 [Acropora digitifera]
MSTRG.14558.2	evm.TU.Scaf10.2737	--	hypothetical protein CGI_10012035 [Crassostrea gigas]
MSTRG.14602.1	evm.TU.Scaf10.2806	--	uncharacterized protein LOC105340963 [Crassostrea gigas]
MSTRG.14635.3	MSTRG.14639	--	PREDICTED: uncharacterized protein LOC106816458 [Priapulus caudatus]
MSTRG.14745.1	MSTRG.14746	--	PREDICTED: uncharacterized protein LOC105326236 [Crassostrea gigas]
MSTRG.14771.3	MSTRG.14772	--	Tripartite motif-containing protein 2 [Crassostrea gigas]
MSTRG.14771.4	MSTRG.14772	--	Tripartite motif-containing protein 2 [Crassostrea gigas]
MSTRG.14771.5	MSTRG.14772	--	Tripartite motif-containing protein 2 [Crassostrea gigas]
MSTRG.14776.1	evm.TU.Scaf10.2065	Bbs12	Bardet-Biedl syndrome 12 protein homolog [Crassostrea gigas]
MSTRG.14793.1	evm.TU.Scaf10.2914	ZMYM1	zinc finger MYM-type protein 1-like [Crassostrea gigas]
MSTRG.14837.1	evm.TU.Scaf10.2074	--	uncharacterized protein LOC105332942 [Crassostrea gigas]
MSTRG.14839.2	MSTRG.14837	pol	Retrovirus-related Pol polyprotein from transposon 412, partial [Stegodyphus mimosarum]
MSTRG.149.1	evm.TU.Scaf1.43	--	predicted protein, partial [Nematostella vectensis]
MSTRG.149.2	evm.TU.Scaf1.43	--	predicted protein, partial [Nematostella vectensis]
MSTRG.15023.1	evm.TU.Scaf10.2101	Cemip	cell migration-inducing and hyaluronan-binding protein-like [Crassostrea gigas]
MSTRG.15074.1	evm.TU.Scaf10.2113	Acox1	peroxisomal acyl-coenzyme A oxidase 1-like [Crassostrea gigas]
MSTRG.15110.1	evm.TU.Scaf10.2120	--	uncharacterized protein LOC105349091 [Crassostrea gigas]
MSTRG.15111.1	evm.TU.Scaf10.2120	--	uncharacterized protein LOC105349091 [Crassostrea gigas]
MSTRG.15147.1	evm.TU.Scaf10.2135	--	hypothetical protein CGI_10010384 [Crassostrea gigas]
MSTRG.15187.1	evm.TU.Scaf10.2147	--	uncharacterized protein LOC105333372 [Crassostrea gigas]
MSTRG.15187.1	evm.TU.Scaf10.2148	--	uncharacterized protein LOC105333372 [Crassostrea gigas]
MSTRG.15201.1	evm.TU.Scaf10.2152	Gns	N-acetylglucosamine-6-sulfatase [Crassostrea gigas]
MSTRG.15237.1	evm.TU.Scaf10.2165	--	DC-STAMP domain-containing protein 2, partial [Crassostrea gigas]
MSTRG.15324.1	evm.TU.Scaf10.2193	Cont	contactin-like [Crassostrea gigas]
MSTRG.15367.1	evm.TU.Scaf10.3170	--	uncharacterized protein LOC105331986 [Crassostrea gigas]
MSTRG.15489.1	evm.TU.Scaf10.2263	MALRD1	MAM and LDL-receptor class A domain-containing protein 2-like [Crassostrea gigas]
MSTRG.15495.1	evm.TU.Scaf10.2768	CTRC	mucin-7-like [Crassostrea gigas]
MSTRG.15506.1	evm.TU.Scaf10.2264	slc17a6b	vesicular glutamate transporter 1-like isoform X2 [Crassostrea gigas]
MSTRG.15551.1	evm.TU.Scaf10.2270	Trpm2	transient receptor potential cation channel subfamily M member 2-like isoform X2 [Crassostrea gigas]
MSTRG.15616.1	evm.TU.Scaf10.2845	--	uncharacterized protein LOC105329670 [Crassostrea gigas]
MSTRG.15621.1	evm.TU.Scaf10.2867	K02A2.6	uncharacterized protein LOC105323894, partial [Crassostrea gigas]
MSTRG.15660.1	evm.TU.Scaf10.2302	smndc1	survival of motor neuron-related-splicing factor 30-like [Crassostrea gigas]
MSTRG.15770.1	evm.TU.Scaf10.2343	BP10	MAM and LDL-receptor class A domain-containing protein 1-like [Crassostrea gigas]
MSTRG.15773.1	evm.TU.Scaf10.2344	Ces5a	acetylcholinesterase-like [Crassostrea gigas]
MSTRG.16068.1	evm.TU.Scaf10.2434	--	Methionine synthase [Crassostrea gigas]
MSTRG.16110.1	evm.TU.Scaf10.2449	CAND1	cullin-associated NEDD8-dissociated protein 1-like isoform X1 [Crassostrea gigas]
MSTRG.16111.1	evm.TU.Scaf10.2449	CAND1	cullin-associated NEDD8-dissociated protein 1-like isoform X1 [Crassostrea gigas]
MSTRG.16182.1	evm.TU.Scaf10.2485	--	uncharacterized protein LOC105336159 [Crassostrea gigas]
MSTRG.16186.1	evm.TU.Scaf10.2488	PHF13	PHD finger protein 23B-like isoform X1 [Crassostrea gigas]
MSTRG.16215.1	MSTRG.16217	--	THAP domain-containing protein 2 [Exaiptasia pallida]
MSTRG.16218.1	evm.TU.Scaf10.2643	--	uncharacterized protein LOC105321473 [Crassostrea gigas]
MSTRG.16277.1	evm.TU.Scaf10.2984	--	uncharacterized protein LOC105339746 [Crassostrea gigas]
MSTRG.16429.1	evm.TU.Scaf10.2553	Mrc2	macrophage mannose receptor 1-like isoform X1 [Crassostrea gigas]
MSTRG.16443.1	evm.TU.Scaf10.2559	--	uncharacterized protein LOC105319679 [Crassostrea gigas]
MSTRG.16507.1	evm.TU.Scaf10.2577	AGO2	protein argonaute-2-like isoform X3 [Crassostrea gigas]
MSTRG.16550.1	evm.TU.Scaf10.2589	NCOA7	oxidation resistance protein 1-like isoform X6 [Crassostrea gigas]
MSTRG.16550.2	evm.TU.Scaf10.2589	NCOA7	oxidation resistance protein 1-like isoform X6 [Crassostrea gigas]
MSTRG.16564.1	evm.TU.Scaf10.2595	--	uncharacterized protein LOC105342143 [Crassostrea gigas]
MSTRG.16564.1	evm.TU.Scaf10.2596	--	uncharacterized protein LOC105331111 [Crassostrea gigas]
MSTRG.16605.1	MSTRG.16606	pol	TPA: zinc finger protein [Ciona intestinalis]
MSTRG.16670.1	evm.TU.Scaf10.2971	--	stabilin-1-like [Crassostrea gigas]
MSTRG.16680.1	MSTRG.16681	--	Vacuolar protein sorting-associated protein 13C [Crassostrea gigas]
MSTRG.16680.2	MSTRG.16681	--	Vacuolar protein sorting-associated protein 13C [Crassostrea gigas]
MSTRG.16706.1	MSTRG.16707	--	Tripartite motif-containing protein 3 [Crassostrea gigas]
MSTRG.16706.2	MSTRG.16707	--	Tripartite motif-containing protein 3 [Crassostrea gigas]
MSTRG.16738.1	evm.TU.Scaf105.2	--	uncharacterized protein LOC105317647 [Crassostrea gigas]
MSTRG.16744.1	evm.TU.Scaf106.4	pol	hypothetical protein CGI_10008763 [Crassostrea gigas]
MSTRG.16750.1	evm.TU.Scaf106.3	--	uncharacterized protein LOC105321289 [Crassostrea gigas]
MSTRG.16750.5	evm.TU.Scaf106.3	--	uncharacterized protein LOC105321289 [Crassostrea gigas]
MSTRG.16757.1	MSTRG.16756	--	PREDICTED: uncharacterized protein LOC109620352 [Crassostrea gigas]
MSTRG.16829.1	evm.TU.Scaf11.1	--	hypothetical protein CGI_10015939 [Crassostrea gigas]
MSTRG.16862.1	MSTRG.16860	--	PREDICTED: RNA-directed DNA polymerase from mobile element jockey-like, partial [Saccoglossus kowalevskii]
MSTRG.16870.1	MSTRG.16869	--	Pro-Pol polyprotein [Exaiptasia pallida]
MSTRG.16947.2	evm.TU.Scaf118.1	--	DNA topoisomerase 2-alpha-like isoform X2 [Crassostrea gigas]
MSTRG.16976.3	evm.TU.Scaf119.10	--	piggyBac transposable element-derived protein 4-like [Crassostrea gigas]
MSTRG.16976.3	evm.TU.Scaf119.2	--	hypothetical protein CGI_10009146 [Crassostrea gigas]
MSTRG.16976.4	evm.TU.Scaf119.10	--	piggyBac transposable element-derived protein 4-like [Crassostrea gigas]
MSTRG.16976.4	evm.TU.Scaf119.2	--	hypothetical protein CGI_10009146 [Crassostrea gigas]
MSTRG.16976.5	evm.TU.Scaf119.3	--	uncharacterized protein LOC105322840 [Crassostrea gigas]
MSTRG.16976.5	evm.TU.Scaf119.7	--	uncharacterized protein LOC105322840 [Crassostrea gigas]
MSTRG.16976.6	evm.TU.Scaf119.7	--	uncharacterized protein LOC105322840 [Crassostrea gigas]
MSTRG.16976.7	evm.TU.Scaf119.7	--	uncharacterized protein LOC105322840 [Crassostrea gigas]
MSTRG.16983.2	MSTRG.16976	--	PREDICTED: uncharacterized protein LOC105328434 [Crassostrea gigas]
MSTRG.1707.1	evm.TU.Scaf1.3677	--	mammalian ependymin-related protein 1-like isoform X3 [Crassostrea gigas]
MSTRG.17156.1	evm.TU.Scaf13.4	Fcn2	Ficolin-2 [Crassostrea gigas]
MSTRG.17170.1	evm.TU.Scaf13.1	--	uncharacterized protein LOC105329559 [Crassostrea gigas]
MSTRG.17172.2	evm.TU.Scaf13.1	--	uncharacterized protein LOC105329559 [Crassostrea gigas]
MSTRG.17273.1	evm.TU.Scaf133.5	pks16	Putative polyketide synthase 17 [Crassostrea gigas]
MSTRG.17350.1	evm.TU.Scaf137.2	Incenp	inner centromere protein-like [Crassostrea gigas]
MSTRG.17423.1	evm.TU.Scaf14.7	Birc2	baculoviral IAP repeat-containing protein 3-like [Crassostrea gigas]
MSTRG.17423.1	evm.TU.Scaf14.9	BIRC2	baculoviral IAP repeat-containing protein 7-like [Crassostrea gigas]
MSTRG.17725.1	MSTRG.17726	Cfp1	Retrovirus-related Pol polyprotein from transposon 412 [Exaiptasia pallida]
MSTRG.17832.1	evm.TU.Scaf161.5	STK38L	serine/threonine-protein kinase 38-like isoform X1 [Crassostrea gigas]
MSTRG.17852.1	evm.TU.Scaf162.6	aacs	Acetoacetyl-CoA synthetase [Crassostrea gigas]
MSTRG.17923.1	evm.TU.Scaf164.11	--	uncharacterized protein LOC105336103 [Crassostrea gigas]
MSTRG.18129.1	MSTRG.18128	--	PREDICTED: cyclin-G-associated kinase [Crassostrea gigas]
MSTRG.18135.1	evm.TU.Scaf178.1	--	Protein D7 [Crassostrea gigas]
MSTRG.18141.1	evm.TU.Scaf178.3	--	uncharacterized protein LOC105317732 [Crassostrea gigas]
MSTRG.18221.1	evm.TU.Scaf184.3	--	uncharacterized protein LOC105319288 [Crassostrea gigas]
MSTRG.18221.1	evm.TU.Scaf184.4	--	uncharacterized protein LOC105319288 [Crassostrea gigas]
MSTRG.18420.1	evm.TU.Scaf2.2322	--	uncharacterized protein LOC105342999 [Crassostrea gigas]
MSTRG.18467.1	evm.TU.Scaf2.20	BTBD16	BTB/POZ domain-containing protein 16-like isoform X6 [Crassostrea gigas]
MSTRG.18655.1	MSTRG.18656	--	PREDICTED: myb/SANT-like DNA-binding domain-containing protein 4 [Crassostrea gigas]
MSTRG.18671.1	evm.TU.Scaf2.72_evm.TU.Scaf2.73_evm.TU.Scaf2.74_evm.TU.Scaf2.75	Dnah2	-
MSTRG.18675.1	evm.TU.Scaf2.72_evm.TU.Scaf2.73_evm.TU.Scaf2.74_evm.TU.Scaf2.75	Dnah2	-
MSTRG.18875.1	evm.TU.Scaf2.2337	--	uncharacterized protein LOC105330716 [Crassostrea gigas]
MSTRG.18875.1	evm.TU.Scaf2.2434	--	uncharacterized protein LOC105320626 [Crassostrea gigas]
MSTRG.19083.1	evm.TU.Scaf2.2088	--	uncharacterized protein LOC105347240 [Crassostrea gigas]
MSTRG.19092.1	MSTRG.19093	pol	Retrovirus-related Pol polyprotein from transposon 412 [Larimichthys crocea]
MSTRG.19103.1	MSTRG.19104	--	Mediator of RNA polymerase II transcription subunit 19 [Crassostrea gigas]
MSTRG.19154.1	MSTRG.19151	JRKL	PREDICTED: jerky protein homolog-like [Hydra vulgaris]
MSTRG.19250.1	evm.TU.Scaf2.200	--	uncharacterized protein LOC105330714 [Crassostrea gigas]
MSTRG.19263.1	MSTRG.19264	--	PREDICTED: putative nuclease HARBI1 [Crassostrea gigas]
MSTRG.19263.2	MSTRG.19264	--	PREDICTED: putative nuclease HARBI1 [Crassostrea gigas]
MSTRG.19349.1	evm.TU.Scaf2.2399	--	hypothetical protein CGI_10022203 [Crassostrea gigas]
MSTRG.1943.1	MSTRG.1942	--	TPA_exp: polyprotein [Lytechinus variegatus]
MSTRG.19432.1	evm.TU.Scaf2.2058	--	Tripartite motif-containing protein 2 [Crassostrea gigas]
MSTRG.19432.1	evm.TU.Scaf2.2548	--	Tripartite motif-containing protein 2 [Crassostrea gigas]
MSTRG.19449.1	evm.TU.Scaf2.2108	--	Tripartite motif-containing protein 2 [Crassostrea gigas]
MSTRG.1948.1	evm.TU.Scaf1.3520	--	craniofacial development protein 2-like, partial [Crassostrea gigas]
MSTRG.19490.1	evm.TU.Scaf2.2114	--	Tripartite motif-containing protein 2 [Crassostrea gigas]
MSTRG.19490.2	evm.TU.Scaf2.2114	--	Tripartite motif-containing protein 2 [Crassostrea gigas]
MSTRG.19490.2	evm.TU.Scaf2.2397	--	Tripartite motif-containing protein 2 [Crassostrea gigas]
MSTRG.19547.1	evm.TU.Scaf2.239	slc22a6-a	solute carrier family 22 member 4-like [Crassostrea gigas]
MSTRG.19647.1	evm.TU.Scaf2.266_evm.TU.Scaf2.267	MRC1	-
MSTRG.19753.2	MSTRG.19752	--	PREDICTED: myb-related transcription factor, partner of profilin [Crassostrea gigas]
MSTRG.19776.1	MSTRG.19777	--	-
MSTRG.19837.1	evm.TU.Scaf2.309	Poll	DNA polymerase lambda-like [Crassostrea gigas]
MSTRG.19892.1	evm.TU.Scaf2.321	Tacc1	transforming acidic coiled-coil-containing protein 2-like isoform X2 [Crassostrea gigas]
MSTRG.1990.3	evm.TU.Scaf1.741	Hsd17b7	3-keto-steroid reductase-like [Crassostrea gigas]
MSTRG.19971.1	evm.TU.Scaf2.338	--	Tripartite motif-containing protein 2 [Crassostrea gigas]
MSTRG.19971.1	evm.TU.Scaf2.339	--	Tripartite motif-containing protein 2 [Crassostrea gigas]
MSTRG.20184.1	evm.TU.Scaf2.385	ybgG	homocysteine S-methyltransferase 1-like isoform X1 [Crassostrea gigas]
MSTRG.20206.1	evm.TU.Scaf2.399	--	hypothetical protein CGI_10026150 [Crassostrea gigas]
MSTRG.20398.1	MSTRG.20399	--	hypothetical protein CGI_10002283 [Crassostrea gigas]
MSTRG.20398.1	MSTRG.20400	--	G2/M phase-specific E3 ubiquitin-protein ligase [Crassostrea gigas]
MSTRG.2055.1	evm.TU.Scaf1.3600	--	uncharacterized protein LOC105343838 [Crassostrea gigas]
MSTRG.20576.1	MSTRG.20577	Carf	Ubiquitin-like-specific protease 1 [Exaiptasia pallida]
MSTRG.20681.1	evm.TU.Scaf2.508	--	uncharacterized protein LOC105339348 isoform X2 [Crassostrea gigas]
MSTRG.2089.1	evm.TU.Scaf1.785	Rab19	GTP-binding protein REM 1-like [Crassostrea gigas]
MSTRG.20994.1	evm.TU.Scaf2.618	dctn1	dynactin subunit 1-like isoform X2 [Aplysia californica]
MSTRG.21020.1	evm.TU.Scaf2.619	--	hypothetical protein CGI_10015939 [Crassostrea gigas]
MSTRG.21083.1	evm.TU.Scaf2.635	--	uncharacterized protein LOC105337434 [Crassostrea gigas]
MSTRG.21304.1	MSTRG.21306	--	DNA polymerase III polC-type [Crassostrea gigas]
MSTRG.21304.1	MSTRG.21307	--	hypothetical protein CGI_10006865 [Crassostrea gigas]
MSTRG.21304.2	MSTRG.21306	--	DNA polymerase III polC-type [Crassostrea gigas]
MSTRG.21304.2	MSTRG.21307	--	hypothetical protein CGI_10006865 [Crassostrea gigas]
MSTRG.21304.3	MSTRG.21306	--	DNA polymerase III polC-type [Crassostrea gigas]
MSTRG.21304.3	MSTRG.21307	--	hypothetical protein CGI_10006865 [Crassostrea gigas]
MSTRG.21304.4	MSTRG.21306	--	DNA polymerase III polC-type [Crassostrea gigas]
MSTRG.21304.4	MSTRG.21307	--	hypothetical protein CGI_10006865 [Crassostrea gigas]
MSTRG.21334.1	evm.TU.Scaf2.2513	--	uncharacterized protein LOC105322587 [Crassostrea gigas]
MSTRG.21334.1	evm.TU.Scaf2.713	--	uncharacterized protein LOC105322588 [Crassostrea gigas]
MSTRG.21334.2	evm.TU.Scaf2.2513	--	uncharacterized protein LOC105322587 [Crassostrea gigas]
MSTRG.21334.2	evm.TU.Scaf2.713	--	uncharacterized protein LOC105322588 [Crassostrea gigas]
MSTRG.21337.1	evm.TU.Scaf2.2494	--	uncharacterized protein LOC105322588 [Crassostrea gigas]
MSTRG.21354.1	evm.TU.Scaf2.716	SPBC29A3.06	NACHT and WD repeat domain-containing protein 1 [Crassostrea gigas]
MSTRG.21425.1	evm.TU.Scaf2.751	VWDE	uncharacterized protein LOC105327501 [Crassostrea gigas]
MSTRG.21582.1	evm.TU.Scaf2.806	TMPRSS6	Heavy metal-binding protein HIP [Crassostrea gigas]
MSTRG.21649.1	evm.TU.Scaf2.2541	--	IgGFc-binding protein-like [Crassostrea gigas]
MSTRG.21735.1	evm.TU.Scaf2.865	Vha55	V-type proton ATPase subunit B [Crassostrea gigas]
MSTRG.21743.1	evm.TU.Scaf2.870	Ide	insulin-degrading enzyme-like [Crassostrea gigas]
MSTRG.21833.1	evm.TU.Scaf2.912	yfeX	Uncharacterized protein yfeX [Crassostrea gigas]
MSTRG.21883.1	evm.TU.Scaf2.942	AADAC	Arylacetamide deacetylase [Crassostrea gigas]
MSTRG.21895.1	evm.TU.Scaf2.948	--	uncharacterized protein LOC105325624 isoform X1 [Crassostrea gigas]
MSTRG.21941.1	evm.TU.Scaf2.977	--	-
MSTRG.22182.1	evm.TU.Scaf2.2448	CYP17A1	steroid 17-alpha-hydroxylase/17,20 lyase-like [Crassostrea gigas]
MSTRG.22248.1	evm.TU.Scaf2.1102	Oat	ornithine aminotransferase, mitochondrial-like [Crassostrea gigas]
MSTRG.22259.1	evm.TU.Scaf2.1106	Dkc1	H/ACA ribonucleoprotein complex subunit 4-like [Crassostrea gigas]
MSTRG.2232.1	evm.TU.Scaf1.826	DUR3	urea-proton symporter DUR3-like [Crassostrea gigas]
MSTRG.22358.1	evm.TU.Scaf2.1141	SLC16A9	monocarboxylate transporter 5-like [Crassostrea gigas]
MSTRG.22400.2	evm.TU.Scaf2.1159	--	hypothetical protein A1Q2_07143 [Trichosporon asahii var. asahii CBS 8904]
MSTRG.22544.1	MSTRG.22551	--	hypothetical protein CGI_10002833 [Crassostrea gigas]
MSTRG.22552.1	MSTRG.22551	--	hypothetical protein CGI_10002833 [Crassostrea gigas]
MSTRG.2266.1	evm.TU.Scaf1.829	CACNA2D3	VWFA and cache domain-containing protein 1-like [Crassostrea gigas]
MSTRG.22734.1	evm.TU.Scaf2.1266	--	testis-expressed sequence 36 protein-like isoform X1 [Crassostrea gigas]
MSTRG.22748.1	evm.TU.Scaf2.1275	PCID2	PCI domain-containing protein 2-like [Crassostrea gigas]
MSTRG.22748.2	evm.TU.Scaf2.1275	PCID2	PCI domain-containing protein 2-like [Crassostrea gigas]
MSTRG.22921.1	evm.TU.Scaf2.1339	NKX-2.5	homeobox protein Nkx-2.5-like [Crassostrea gigas]
MSTRG.23133.1	evm.TU.Scaf2.1436	SH3PXD2B	SH3 and PX domain-containing protein 2B [Crassostrea gigas]
MSTRG.23167.1	evm.TU.Scaf2.1450	--	protein hunchback-like [Crassostrea gigas]
MSTRG.23187.1	evm.TU.Scaf2.1992	SLC16A9	Monocarboxylate transporter 14 [Crassostrea gigas]
MSTRG.23206.1	evm.TU.Scaf2.1459	--	glycine-rich protein-like [Crassostrea gigas]
MSTRG.23319.1	evm.TU.Scaf2.1991	--	A disintegrin and metalloproteinase with thrombospondin motifs 20-like [Crassostrea gigas]
MSTRG.23328.1	evm.TU.Scaf2.1500	--	myosin-10-like isoform X4 [Crassostrea gigas]
MSTRG.23333.1	evm.TU.Scaf2.1503	--	uncharacterized protein LOC105346835 [Crassostrea gigas]
MSTRG.23333.1	evm.TU.Scaf2.1504	--	uncharacterized protein LOC105346835 [Crassostrea gigas]
MSTRG.23333.2	evm.TU.Scaf2.1504	--	uncharacterized protein LOC105346835 [Crassostrea gigas]
MSTRG.23427.1	evm.TU.Scaf2.1998	--	uncharacterized protein LOC105338652 [Crassostrea gigas]
MSTRG.23549.1	evm.TU.Scaf2.2011	SLC16A9	Monocarboxylate transporter 14 [Crassostrea gigas]
MSTRG.23835.1	evm.TU.Scaf2.1657	CYP26A1	cytochrome P450 26A1-like isoform X1 [Crassostrea gigas]
MSTRG.23884.1	evm.TU.Scaf2.1676	Msrb3	methionine-R-sulfoxide reductase B3, mitochondrial-like isoform X2 [Crassostrea gigas]
MSTRG.2417.1	evm.TU.Scaf1.892	cyp-44A1	-
MSTRG.24204.1	evm.TU.Scaf2.1784	--	uncharacterized protein LOC105347653 [Crassostrea gigas]
MSTRG.24204.1	evm.TU.Scaf2.1790	--	uncharacterized protein LOC105330591 [Crassostrea gigas]
MSTRG.24255.1	evm.TU.Scaf2.2262	--	52 kDa repressor of the inhibitor of the protein kinase-like [Crassostrea gigas]
MSTRG.24446.1	evm.TU.Scaf2.1859	NALCN	sodium leak channel non-selective protein-like [Crassostrea gigas]
MSTRG.24449.1	evm.TU.Scaf2.1859	NALCN	sodium leak channel non-selective protein-like [Crassostrea gigas]
MSTRG.24449.2	evm.TU.Scaf2.1859	NALCN	sodium leak channel non-selective protein-like [Crassostrea gigas]
MSTRG.24460.1	evm.TU.Scaf2.1862	spef1	-
MSTRG.24477.1	evm.TU.Scaf2.1867	lrp2bp	LRP2-binding protein-like [Crassostrea gigas]
MSTRG.24481.1	evm.TU.Scaf2.1870	--	T-box transcription factor TBX20-like isoform X2 [Crassostrea gigas]
MSTRG.24496.1	evm.TU.Scaf2.2373	--	hypothetical protein CGI_10014187 [Crassostrea gigas]
MSTRG.24645.2	evm.TU.Scaf2.2485	gag-pol	uncharacterized protein K02A2.6-like [Crassostrea gigas]
MSTRG.24664.1	evm.TU.Scaf2.1932	--	uncharacterized protein LOC105333740 [Crassostrea gigas]
MSTRG.24757.1	evm.TU.Scaf2.1948	CDC23	hypothetical protein LOTGIDRAFT_114719, partial [Lottia gigantea]
MSTRG.24769.1	evm.TU.Scaf2.1952	HSPA9	stress-70 protein, mitochondrial-like isoform X1 [Crassostrea gigas]
MSTRG.24778.1	evm.TU.Scaf2.2499	--	uncharacterized protein LOC105345124 [Crassostrea gigas]
MSTRG.24778.2	evm.TU.Scaf2.2499	--	uncharacterized protein LOC105345124 [Crassostrea gigas]
MSTRG.24843.1	evm.TU.Scaf2.1980	NDRG1	hypothetical protein CGI_10014553, partial [Crassostrea gigas]
MSTRG.25132.1	evm.TU.Scaf228.4	--	uncharacterized protein LOC105327227 [Crassostrea gigas]
MSTRG.25152.2	evm.TU.Scaf229.1	Tln2	hypothetical protein CAPTEDRAFT_166206 [Capitella teleta]
MSTRG.25358.1	evm.TU.Scaf24.2	--	Endothelial cells scavenger receptor [Crassostrea gigas]
MSTRG.25358.2	evm.TU.Scaf24.2	--	Endothelial cells scavenger receptor [Crassostrea gigas]
MSTRG.25358.3	evm.TU.Scaf24.2	--	Endothelial cells scavenger receptor [Crassostrea gigas]
MSTRG.2538.1	evm.TU.Scaf1.925	WDR59	WD repeat-containing protein 59-like [Crassostrea gigas]
MSTRG.2541.1	evm.TU.Scaf1.927	METTL9	methyltransferase-like protein 9 [Crassostrea gigas]
MSTRG.25498.1	MSTRG.25499	--	IMPACT-like protein [Crassostrea gigas]
MSTRG.25523.1	evm.TU.Scaf25.1	--	Collagen alpha-4(VI) chain [Crassostrea gigas]
MSTRG.25523.1	evm.TU.Scaf25.2	--	uncharacterized protein LOC105320876 isoform X2 [Crassostrea gigas]
MSTRG.25649.1	evm.TU.Scaf259.2	--	histone-lysine N-methyltransferase ASHH2-like [Crassostrea gigas]
MSTRG.25676.1	evm.TU.Scaf260.1	--	-
MSTRG.25727.1	evm.TU.Scaf262.2	--	-
MSTRG.25776.1	evm.TU.Scaf262.7	--	uncharacterized protein LOC105321442 [Crassostrea gigas]
MSTRG.25839.3	MSTRG.25834	--	PREDICTED: flocculation protein FLO11-like [Crassostrea gigas]
MSTRG.26043.2	MSTRG.26044	--	PREDICTED: uncharacterized protein LOC105328585 [Crassostrea gigas]
MSTRG.2622.1	MSTRG.2624	Tf2-12	krab-a domain-containing protein [Lasius niger]
MSTRG.2622.1	MSTRG.2625	--	integrase core domain protein [Lasius niger]
MSTRG.2622.1	evm.TU.Scaf1.964	--	Putative potassium channel regulatory protein [Crassostrea gigas]
MSTRG.2622.2	MSTRG.2624	Tf2-12	krab-a domain-containing protein [Lasius niger]
MSTRG.2622.2	MSTRG.2625	--	integrase core domain protein [Lasius niger]
MSTRG.2632.1	MSTRG.2634	--	hypothetical protein CGI_10022416 [Crassostrea gigas]
MSTRG.26493.1	evm.TU.Scaf3.133	LanA	laminin subunit alpha-like [Crassostrea gigas]
MSTRG.2655.1	evm.TU.Scaf1.973	rfx4	transcription factor RFX4-like [Crassostrea gigas]
MSTRG.26565.1	evm.TU.Scaf3.167	PIGG	GPI ethanolamine phosphate transferase 2-like isoform X1 [Crassostrea gigas]
MSTRG.26614.1	evm.TU.Scaf3.185	Hadha	trifunctional enzyme subunit alpha, mitochondrial-like [Crassostrea gigas]
MSTRG.26623.1	evm.TU.Scaf3.190	Tspan1	hypothetical protein CGI_10023436 [Crassostrea gigas]
MSTRG.26623.1	evm.TU.Scaf3.191	TSPAN18	tetraspanin-18-like isoform X2 [Crassostrea gigas]
MSTRG.26623.2	evm.TU.Scaf3.190	Tspan1	hypothetical protein CGI_10023436 [Crassostrea gigas]
MSTRG.26623.2	evm.TU.Scaf3.191	TSPAN18	tetraspanin-18-like isoform X2 [Crassostrea gigas]
MSTRG.26714.1	evm.TU.Scaf3.226	ADPRH	uncharacterized protein LOC105329631 [Crassostrea gigas]
MSTRG.26721.1	evm.TU.Scaf3.229	POLR3D	DNA-directed RNA polymerase III subunit RPC4-like [Crassostrea gigas]
MSTRG.26723.1	evm.TU.Scaf3.230	--	uncharacterized protein LOC105329162 [Crassostrea gigas]
MSTRG.26844.1	evm.TU.Scaf3.290	calub	calumenin-like isoform X2 [Crassostrea gigas]
MSTRG.26961.1	evm.TU.Scaf3.337	--	uncharacterized protein LOC105336505 [Crassostrea gigas]
MSTRG.26961.2	evm.TU.Scaf3.337	--	uncharacterized protein LOC105336505 [Crassostrea gigas]
MSTRG.2698.1	evm.TU.Scaf1.3104	--	kinesin-like protein KIF3A [Crassostrea gigas]
MSTRG.2698.1	evm.TU.Scaf1.990	--	kyphoscoliosis peptidase-like [Crassostrea gigas]
MSTRG.26982.1	evm.TU.Scaf3.349	Gfpt1	glutamine--fructose-6-phosphate aminotransferase [isomerizing] 2-like isoform X7 [Crassostrea gigas]
MSTRG.26985.1	evm.TU.Scaf3.349	Gfpt1	glutamine--fructose-6-phosphate aminotransferase [isomerizing] 2-like isoform X7 [Crassostrea gigas]
MSTRG.26985.2	evm.TU.Scaf3.349	Gfpt1	glutamine--fructose-6-phosphate aminotransferase [isomerizing] 2-like isoform X7 [Crassostrea gigas]
MSTRG.26985.3	evm.TU.Scaf3.349	Gfpt1	glutamine--fructose-6-phosphate aminotransferase [isomerizing] 2-like isoform X7 [Crassostrea gigas]
MSTRG.26994.1	evm.TU.Scaf3.350	ETNPPL	5-phosphohydroxy-L-lysine phospho-lyase-like isoform X1 [Crassostrea gigas]
MSTRG.2704.1	MSTRG.2703	--	PREDICTED: uncharacterized protein LOC105336434 [Crassostrea gigas]
MSTRG.2722.1	evm.TU.Scaf1.3539	DMBT1	deleted in malignant brain tumors 1 protein-like [Crassostrea gigas]
MSTRG.2722.1	evm.TU.Scaf1.3589	DMBT1	deleted in malignant brain tumors 1 protein-like [Crassostrea gigas]
MSTRG.27223.1	evm.TU.Scaf3.414	HAUS3	HAUS augmin-like complex subunit 3 [Crassostrea gigas]
MSTRG.27253.1	evm.TU.Scaf3.422	--	hypothetical protein CGI_10000400 [Crassostrea gigas]
MSTRG.27307.1	evm.TU.Scaf3.445	NPR1	Atrial natriuretic peptide receptor A [Crassostrea gigas]
MSTRG.27344.1	evm.TU.Scaf3.463	--	uncharacterized protein LOC105343557 isoform X1 [Crassostrea gigas]
MSTRG.27359.1	evm.TU.Scaf3.469	Ahi1	jouberin-like isoform X1 [Crassostrea gigas]
MSTRG.27368.1	evm.TU.Scaf3.473	midn-a	midnolin-like [Crassostrea gigas]
MSTRG.27376.1	evm.TU.Scaf3.477	MFSD1	major facilitator superfamily domain-containing protein 1-like isoform X2 [Crassostrea gigas]
MSTRG.27438.1	evm.TU.Scaf3.495	SLC38A3	putative sodium-coupled neutral amino acid transporter 10 isoform X1 [Crassostrea gigas]
MSTRG.27542.1	evm.TU.Scaf3.536	Ddx21	Nucleolar RNA helicase 2 [Crassostrea gigas]
MSTRG.27868.1	evm.TU.Scaf3.646	Ssbp2	-
MSTRG.28002.1	evm.TU.Scaf3.722	--	hypothetical protein CGI_10024147 [Crassostrea gigas]
MSTRG.28025.1	evm.TU.Scaf3.735	sbk1	serine/threonine-protein kinase SBK1-like isoform X1 [Crassostrea gigas]
MSTRG.28043.1	evm.TU.Scaf3.749	Socs2	suppressor of cytokine signaling 2-like [Crassostrea gigas]
MSTRG.28043.1	evm.TU.Scaf3.750	--	ankyrin repeat, PH and SEC7 domain containing protein secG-like isoform X2 [Crassostrea gigas]
MSTRG.2810.1	evm.TU.Scaf1.1023	--	hypothetical protein CGI_10016091 [Crassostrea gigas]
MSTRG.28134.1	evm.TU.Scaf3.3184	F54H12.2	uncharacterized protein F54H12.2-like [Crassostrea gigas]
MSTRG.28189.1	evm.TU.Scaf3.815_evm.TU.Scaf3.814	trim13	-
MSTRG.28189.1	evm.TU.Scaf3.816	--	uncharacterized protein LOC105347163 [Crassostrea gigas]
MSTRG.28253.1	evm.TU.Scaf3.846	--	uncharacterized protein LOC105334790 [Crassostrea gigas]
MSTRG.28264.1	evm.TU.Scaf3.851	Abca5	ATP-binding cassette sub-family A member 5-like isoform X1 [Crassostrea gigas]
MSTRG.28294.1	evm.TU.Scaf3.871	SLC16A6	Monocarboxylate transporter 7 [Crassostrea gigas]
MSTRG.28294.2	evm.TU.Scaf3.871	SLC16A6	Monocarboxylate transporter 7 [Crassostrea gigas]
MSTRG.28331.5	evm.TU.Scaf3.886	Sorbs2	uncharacterized protein LOC105332198 isoform X23 [Crassostrea gigas]
MSTRG.28331.7	evm.TU.Scaf3.886	Sorbs2	uncharacterized protein LOC105332198 isoform X23 [Crassostrea gigas]
MSTRG.28331.8	evm.TU.Scaf3.886	Sorbs2	uncharacterized protein LOC105332198 isoform X23 [Crassostrea gigas]
MSTRG.28331.9	evm.TU.Scaf3.886	Sorbs2	uncharacterized protein LOC105332198 isoform X23 [Crassostrea gigas]
MSTRG.28334.1	evm.TU.Scaf3.886	Sorbs2	uncharacterized protein LOC105332198 isoform X23 [Crassostrea gigas]
MSTRG.28350.1	evm.TU.Scaf3.3099	pol	uncharacterized protein LOC105340996 [Crassostrea gigas]
MSTRG.28439.2	evm.TU.Scaf3.922	--	uncharacterized protein LOC105334968 [Crassostrea gigas]
MSTRG.28486.1	evm.TU.Scaf3.938	WDR49	WD repeat-containing protein on Y chromosome-like isoform X2 [Crassostrea gigas]
MSTRG.28656.1	evm.TU.Scaf3.989	pats1	uncharacterized protein LOC105341082 isoform X1 [Crassostrea gigas]
MSTRG.28760.3	MSTRG.28761	--	PREDICTED: myb-like protein J [Crassostrea gigas]
MSTRG.28761.1	MSTRG.28760	--	PREDICTED: myb-like protein J [Crassostrea gigas]
MSTRG.28761.3	MSTRG.28760	--	PREDICTED: myb-like protein J [Crassostrea gigas]
MSTRG.28762.1	MSTRG.28760	--	PREDICTED: myb-like protein J [Crassostrea gigas]
MSTRG.28762.2	MSTRG.28760	--	PREDICTED: myb-like protein J [Crassostrea gigas]
MSTRG.28762.2	evm.TU.Scaf3.1041	--	uncharacterized protein LOC105320479 [Crassostrea gigas]
MSTRG.28762.2	evm.TU.Scaf3.1042	--	Inactive ubiquitin carboxyl-terminal hydrolase 54 [Crassostrea gigas]
MSTRG.28780.1	evm.TU.Scaf3.1045	--	uncharacterized protein LOC105330311 [Crassostrea gigas]
MSTRG.28940.1	evm.TU.Scaf3.3140	--	histidine-rich protein PFHRP-III-like [Crassostrea gigas]
MSTRG.28940.2	evm.TU.Scaf3.3140	--	histidine-rich protein PFHRP-III-like [Crassostrea gigas]
MSTRG.29063.1	evm.TU.Scaf3.1094	Pigq	phosphatidylinositol N-acetylglucosaminyltransferase subunit Q-like [Crassostrea gigas]
MSTRG.29064.1	evm.TU.Scaf3.1094	Pigq	phosphatidylinositol N-acetylglucosaminyltransferase subunit Q-like [Crassostrea gigas]
MSTRG.29064.1	evm.TU.Scaf3.1095	Atf7ip	activating transcription factor 7-interacting protein 1-like [Crassostrea gigas]
MSTRG.29119.1	evm.TU.Scaf3.1120	NLGN4X	acetylcholinesterase-like [Crassostrea gigas]
MSTRG.29120.1	evm.TU.Scaf3.1120	NLGN4X	acetylcholinesterase-like [Crassostrea gigas]
MSTRG.29120.2	evm.TU.Scaf3.1120	NLGN4X	acetylcholinesterase-like [Crassostrea gigas]
MSTRG.29122.1	evm.TU.Scaf3.1120	NLGN4X	acetylcholinesterase-like [Crassostrea gigas]
MSTRG.29122.1	evm.TU.Scaf3.1121	--	uncharacterized protein LOC105339085 [Crassostrea gigas]
MSTRG.29360.1	evm.TU.Scaf3.1210	--	-
MSTRG.29391.2	evm.TU.Scaf3.1222	tmem214-b	transmembrane protein 214-B-like, partial [Crassostrea gigas]
MSTRG.29606.1	evm.TU.Scaf3.1311	ERMP1	endoplasmic reticulum metallopeptidase 1-like [Crassostrea gigas]
MSTRG.29629.2	evm.TU.Scaf3.1327	IFT27	intraflagellar transport protein 27 homolog [Crassostrea gigas]
MSTRG.29848.1	evm.TU.Scaf3.1418	--	uncharacterized protein LOC105339735 [Crassostrea gigas]
MSTRG.29941.1	evm.TU.Scaf3.3125	--	uncharacterized protein LOC105321269 [Crassostrea gigas]
MSTRG.30078.1	evm.TU.Scaf3.2982	--	-
MSTRG.30088.1	evm.TU.Scaf3.1485	--	uncharacterized protein LOC105338371 [Crassostrea gigas]
MSTRG.30088.1	evm.TU.Scaf3.3112	--	uncharacterized protein LOC105328568 [Crassostrea gigas]
MSTRG.30088.2	evm.TU.Scaf3.1485	--	uncharacterized protein LOC105338371 [Crassostrea gigas]
MSTRG.30162.1	evm.TU.Scaf3.1513	--	uncharacterized protein LOC105331405 [Crassostrea gigas]
MSTRG.30271.1	evm.TU.Scaf3.1562	--	uncharacterized protein LOC105339185 isoform X2 [Crassostrea gigas]
MSTRG.30282.1	evm.TU.Scaf3.1571	FASN	fatty acid synthase-like [Crassostrea gigas]
MSTRG.30290.1	evm.TU.Scaf3.1577	ACO2	UPF0505 protein C16orf62 homolog [Crassostrea gigas]
MSTRG.30364.1	evm.TU.Scaf3.1620	gcm	chorion-specific transcription factor GCMb-like isoform X2 [Crassostrea gigas]
MSTRG.30407.1	evm.TU.Scaf3.1639	--	-
MSTRG.30411.1	evm.TU.Scaf3.1640	SLC8A1	-
MSTRG.30502.1	evm.TU.Scaf3.3153	--	uncharacterized protein LOC105326830 isoform X1 [Crassostrea gigas]
MSTRG.30514.1	evm.TU.Scaf3.1673	CG5235	tyramine beta-hydroxylase-like [Crassostrea gigas]
MSTRG.30514.1	evm.TU.Scaf3.1674	Phf6	uncharacterized protein LOC105337152 isoform X2 [Crassostrea gigas]
MSTRG.30663.1	evm.TU.Scaf3.2963	--	uncharacterized protein LOC105344092 [Crassostrea gigas]
MSTRG.3092.1	evm.TU.Scaf1.1108	Chrna1	neuronal acetylcholine receptor subunit alpha-2-like [Crassostrea gigas]
MSTRG.3092.1	evm.TU.Scaf1.1109	Chrna1	neuronal acetylcholine receptor subunit alpha-2-like [Crassostrea gigas]
MSTRG.31017.1	evm.TU.Scaf3.1888	--	uncharacterized protein LOC105326748 [Crassostrea gigas]
MSTRG.31019.1	evm.TU.Scaf3.1888	--	uncharacterized protein LOC105326748 [Crassostrea gigas]
MSTRG.31040.1	evm.TU.Scaf3.3189	--	uncharacterized protein LOC105343598 [Crassostrea gigas]
MSTRG.31045.1	evm.TU.Scaf3.1897	PEX13	Peroxisomal membrane protein PEX13 [Crassostrea gigas]
MSTRG.31130.1	evm.TU.Scaf3.1953	--	uncharacterized protein LOC105319799 [Crassostrea gigas]
MSTRG.31139.1	evm.TU.Scaf3.1955	Slc44a1	choline transporter-like protein 1 isoform X1 [Crassostrea gigas]
MSTRG.31203.1	evm.TU.Scaf3.1965	SEC31A	-
MSTRG.3122.1	evm.TU.Scaf1.1130	hldE	uncharacterized protein LOC105328640 [Crassostrea gigas]
MSTRG.31259.1	evm.TU.Scaf3.1992	FRRS1	putative ferric-chelate reductase 1 isoform X1 [Crassostrea gigas]
MSTRG.31273.1	evm.TU.Scaf3.2002	FGFR2	Fibroblast growth factor receptor 2 [Crassostrea gigas]
MSTRG.31350.1	evm.TU.Scaf3.3322	--	uncharacterized protein LOC105329321 [Crassostrea gigas]
MSTRG.31350.2	evm.TU.Scaf3.3172	--	uncharacterized protein LOC105329321 [Crassostrea gigas]
MSTRG.31350.2	evm.TU.Scaf3.3322	--	uncharacterized protein LOC105329321 [Crassostrea gigas]
MSTRG.31350.3	evm.TU.Scaf3.3172	--	uncharacterized protein LOC105329321 [Crassostrea gigas]
MSTRG.31382.1	evm.TU.Scaf3.2031	RYa-R	neuropeptide Y receptor-like [Crassostrea gigas]
MSTRG.31398.1	evm.TU.Scaf3.3298	--	uncharacterized protein LOC105319843 [Crassostrea gigas]
MSTRG.31564.1	evm.TU.Scaf3.2084	HSPA12A	heat shock 70 kDa protein 12A-like isoform X1 [Crassostrea gigas]
MSTRG.31697.1	evm.TU.Scaf3.2121	--	-
MSTRG.31697.2	evm.TU.Scaf3.2121	--	-
MSTRG.31743.1	evm.TU.Scaf3.2142	FRAS1	Extracellular matrix protein FRAS1 [Crassostrea gigas]
MSTRG.31775.1	MSTRG.31776	--	PREDICTED: PH domain-containing protein DDB_G0287875-like isoform X1 [Bombyx mori]
MSTRG.31804.1	MSTRG.31802	--	Retrovirus-related Pol polyprotein from transposon 412 [Exaiptasia pallida]
MSTRG.31838.1	evm.TU.Scaf3.2152	--	uncharacterized protein LOC105340084 [Crassostrea gigas]
MSTRG.31949.1	evm.TU.Scaf3.2205	RHBDL3	rhomboid-related protein 3-like isoform X1 [Crassostrea gigas]
MSTRG.31949.1	evm.TU.Scaf3.2207	Slc8a3	sodium/calcium exchanger 3-like isoform X2 [Crassostrea gigas]
MSTRG.31949.2	evm.TU.Scaf3.2207	Slc8a3	sodium/calcium exchanger 3-like isoform X2 [Crassostrea gigas]
MSTRG.32065.1	evm.TU.Scaf3.2263	Fat3	uncharacterized protein LOC105330502 [Crassostrea gigas]
MSTRG.32088.1	evm.TU.Scaf3.3137	GRIK2	glutamate receptor-like [Crassostrea gigas]
MSTRG.32170.1	evm.TU.Scaf3.2305	EIPR1	hypothetical protein LOTGIDRAFT_206565 [Lottia gigantea]
MSTRG.32170.2	evm.TU.Scaf3.2305	EIPR1	hypothetical protein LOTGIDRAFT_206565 [Lottia gigantea]
MSTRG.32175.1	evm.TU.Scaf3.2306	MYT1	-
MSTRG.32176.1	evm.TU.Scaf3.2306	MYT1	-
MSTRG.32177.1	evm.TU.Scaf3.2306	MYT1	-
MSTRG.32214.1	evm.TU.Scaf3.2325	Tcf21	transcription factor 21-like [Crassostrea gigas]
MSTRG.32386.1	evm.TU.Scaf3.2391	Slc5a12	sodium-coupled monocarboxylate transporter 2-like [Crassostrea gigas]
MSTRG.32400.1	evm.TU.Scaf3.2398	tdh	sorbitol dehydrogenase-like [Crassostrea gigas]
MSTRG.32403.1	evm.TU.Scaf3.3008	--	uncharacterized protein LOC105327352 [Crassostrea gigas]
MSTRG.32409.1	evm.TU.Scaf3.2399	Capn9	calpain-9-like [Crassostrea gigas]
MSTRG.32468.1	evm.TU.Scaf3.2424	MYO15A	unconventional myosin-XV-like isoform X4 [Crassostrea gigas]
MSTRG.32580.1	evm.TU.Scaf3.2474	FREM1	FRAS1-related extracellular matrix protein 1-like [Crassostrea gigas]
MSTRG.32588.1	evm.TU.Scaf3.2476	OVGP1	Chitotriosidase-1 [Crassostrea gigas]
MSTRG.32588.1	evm.TU.Scaf3.2477	Chia	putative chitinase 1 [Crassostrea gigas]
MSTRG.32588.2	evm.TU.Scaf3.2476	OVGP1	Chitotriosidase-1 [Crassostrea gigas]
MSTRG.32588.3	evm.TU.Scaf3.2477	Chia	putative chitinase 1 [Crassostrea gigas]
MSTRG.32610.1	evm.TU.Scaf3.2485	BDH1	D-beta-hydroxybutyrate dehydrogenase, mitochondrial-like [Crassostrea gigas]
MSTRG.3262.1	evm.TU.Scaf1.1191	SLC43A3	solute carrier family 43 member 3-like isoform X1 [Crassostrea gigas]
MSTRG.32678.1	evm.TU.Scaf3.3118	--	uncharacterized protein LOC105340431 isoform X1 [Crassostrea gigas]
MSTRG.32678.1	evm.TU.Scaf3.3132	--	uncharacterized protein LOC105340431 isoform X1 [Crassostrea gigas]
MSTRG.32680.1	evm.TU.Scaf3.3132	--	uncharacterized protein LOC105340431 isoform X1 [Crassostrea gigas]
MSTRG.32826.1	evm.TU.Scaf3.2587	rpr2	ribonuclease P protein subunit rpr2-like [Crassostrea gigas]
MSTRG.32852.1	evm.TU.Scaf3.2593	Kat8	histone acetyltransferase KAT8-like [Crassostrea gigas]
MSTRG.32921.1	evm.TU.Scaf3.2628	--	aminoacyl tRNA synthase complex-interacting multifunctional protein 2-like [Crassostrea gigas]
MSTRG.32946.1	evm.TU.Scaf3.2641	PRKG1	cGMP-dependent protein kinase 1-like isoform X1 [Crassostrea gigas]
MSTRG.3304.2	evm.TU.Scaf1.3195	Tf2-12	uncharacterized protein K02A2.6-like [Saccoglossus kowalevskii]
MSTRG.33064.1	evm.TU.Scaf3.2702	--	uncharacterized protein LOC105345485 [Crassostrea gigas]
MSTRG.3307.1	evm.TU.Scaf1.3219	--	uncharacterized protein LOC100214160 [Hydra vulgaris]
MSTRG.33088.1	evm.TU.Scaf3.2713	nas-31	uncharacterized protein LOC105334113 isoform X1 [Crassostrea gigas]
MSTRG.33101.1	evm.TU.Scaf3.3215	--	uncharacterized protein LOC105334115 [Crassostrea gigas]
MSTRG.33108.1	evm.TU.Scaf3.2716	Cacng5	voltage-dependent calcium channel gamma-5 subunit-like [Crassostrea gigas]
MSTRG.33253.1	evm.TU.Scaf3.2764	Svep1	sushi, von Willebrand factor type A, EGF and pentraxin domain-containing protein 1-like [Crassostrea gigas]
MSTRG.33380.1	evm.TU.Scaf3.2816	prpf31	U4/U6 small nuclear ribonucleoprotein Prp31-like isoform X1 [Crassostrea gigas]
MSTRG.33382.1	evm.TU.Scaf3.2927	Impact	protein IMPACT homolog [Crassostrea gigas]
MSTRG.33389.1	evm.TU.Scaf3.2906	--	uncharacterized protein LOC105323728 [Crassostrea gigas]
MSTRG.33399.1	evm.TU.Scaf3.2820	--	hypothetical protein CGI_10014950 [Crassostrea gigas]
MSTRG.33467.1	evm.TU.Scaf3.2847	--	protein NDNF-like isoform X2 [Crassostrea gigas]
MSTRG.33491.1	evm.TU.Scaf3.2861	Fcho2	FCH domain only protein 2-like isoform X2 [Crassostrea gigas]
MSTRG.33497.1	evm.TU.Scaf3.2865	LOXHD1	lipoxygenase homology domain-containing protein 1-like isoform X2 [Crassostrea gigas]
MSTRG.33587.1	evm.TU.Scaf3.2895	ABCC1	multidrug resistance-associated protein 1-like isoform X2 [Crassostrea gigas]
MSTRG.33588.1	evm.TU.Scaf3.2895	ABCC1	multidrug resistance-associated protein 1-like isoform X2 [Crassostrea gigas]
MSTRG.33595.1	MSTRG.33597	--	ATP-dependent DNA helicase recQ [Crassostrea gigas]
MSTRG.33595.1	evm.TU.Scaf30.1	--	uncharacterized protein LOC105338298 isoform X1 [Crassostrea gigas]
MSTRG.33595.2	MSTRG.33597	--	ATP-dependent DNA helicase recQ [Crassostrea gigas]
MSTRG.33595.3	MSTRG.33597	--	ATP-dependent DNA helicase recQ [Crassostrea gigas]
MSTRG.33598.1	MSTRG.33599	--	PREDICTED: uncharacterized protein LOC105329230 isoform X1 [Crassostrea gigas]
MSTRG.33598.2	MSTRG.33599	--	PREDICTED: uncharacterized protein LOC105329230 isoform X1 [Crassostrea gigas]
MSTRG.33598.3	MSTRG.33599	--	PREDICTED: uncharacterized protein LOC105329230 isoform X1 [Crassostrea gigas]
MSTRG.33608.1	evm.TU.Scaf30.11	--	uncharacterized protein LOC105338410 [Crassostrea gigas]
MSTRG.33614.1	evm.TU.Scaf30.2	--	uncharacterized protein LOC105331337 isoform X2 [Crassostrea gigas]
MSTRG.33618.1	evm.TU.Scaf30.2	--	uncharacterized protein LOC105331337 isoform X2 [Crassostrea gigas]
MSTRG.33622.1	evm.TU.Scaf30.2	--	uncharacterized protein LOC105331337 isoform X2 [Crassostrea gigas]
MSTRG.33631.1	evm.TU.Scaf30.8	--	hypothetical protein CGI_10009146 [Crassostrea gigas]
MSTRG.33639.3	evm.TU.Scaf30.16	--	hypothetical protein CGI_10021460 [Crassostrea gigas]
MSTRG.33639.7	evm.TU.Scaf30.10	--	hypothetical protein CGI_10021460 [Crassostrea gigas]
MSTRG.33639.8	evm.TU.Scaf30.16	--	hypothetical protein CGI_10021460 [Crassostrea gigas]
MSTRG.33643.1	evm.TU.Scaf30.12	--	uncharacterized protein F54H12.2-like [Crassostrea gigas]
MSTRG.33643.1	evm.TU.Scaf30.14	--	uncharacterized protein F54H12.2-like [Crassostrea gigas]
MSTRG.33643.2	evm.TU.Scaf30.12	--	uncharacterized protein F54H12.2-like [Crassostrea gigas]
MSTRG.33643.3	evm.TU.Scaf30.12	--	uncharacterized protein F54H12.2-like [Crassostrea gigas]
MSTRG.33660.1	MSTRG.33657	--	THAP domain-containing protein 2 [Exaiptasia pallida]
MSTRG.33663.1	evm.TU.Scaf30.7	--	-
MSTRG.33670.1	evm.TU.Scaf31.1	TLN2	-
MSTRG.33670.1	evm.TU.Scaf31.2	--	uncharacterized protein LOC105323948 [Crassostrea gigas]
MSTRG.33808.2	evm.TU.Scaf36.12	--	uncharacterized protein LOC105343451 isoform X1 [Crassostrea gigas]
MSTRG.3419.1	evm.TU.Scaf1.3565	--	52 kDa repressor of the inhibitor of the protein kinase-like [Crassostrea gigas]
MSTRG.342.1	evm.TU.Scaf1.127	TEKT1	Tektin-1 [Crassostrea gigas]
MSTRG.34284.1	evm.TU.Scaf4.50	DMBT1	deleted in malignant brain tumors 1 protein-like [Crassostrea gigas]
MSTRG.34286.1	evm.TU.Scaf4.53	--	hypothetical protein CGI_10026982 [Crassostrea gigas]
MSTRG.34288.1	evm.TU.Scaf4.53	--	hypothetical protein CGI_10026982 [Crassostrea gigas]
MSTRG.34309.1	MSTRG.34308	--	PREDICTED: MFS-type transporter SLC18B1 isoform X2 [Crassostrea gigas]
MSTRG.34309.1	evm.TU.Scaf4.65	SLC18B1	MFS-type transporter SLC18B1-like isoform X1 [Crassostrea gigas]
MSTRG.34456.1	evm.TU.Scaf4.127	HMCN1	coadhesin-like [Crassostrea gigas]
MSTRG.34510.1	evm.TU.Scaf4.2992	--	uncharacterized protein LOC102805774 [Saccoglossus kowalevskii]
MSTRG.3457.1	evm.TU.Scaf1.1245	nrf-6	uncharacterized protein LOC105319603 [Crassostrea gigas]
MSTRG.34652.1	evm.TU.Scaf4.3192	--	uncharacterized protein LOC105338144 [Crassostrea gigas]
MSTRG.34656.1	evm.TU.Scaf4.3379	--	uncharacterized protein LOC105317707 [Crassostrea gigas]
MSTRG.34656.2	evm.TU.Scaf4.3379	--	uncharacterized protein LOC105317707 [Crassostrea gigas]
MSTRG.34720.1	evm.TU.Scaf4.197	--	hypothetical protein CGI_10003787 [Crassostrea gigas]
MSTRG.34781.1	evm.TU.Scaf4.204	adal	adenosine deaminase-like protein [Crassostrea gigas]
MSTRG.34833.1	evm.TU.Scaf4.216	--	uncharacterized protein LOC105338143 [Crassostrea gigas]
MSTRG.34910.1	evm.TU.Scaf4.240	--	uncharacterized protein LOC105342179 [Crassostrea gigas]
MSTRG.35057.1	evm.TU.Scaf4.2862	--	-
MSTRG.35082.1	MSTRG.35089	--	-
MSTRG.35128.1	evm.TU.Scaf4.270	ADAMTSL1	ADAMTS-like protein 1 isoform X2 [Crassostrea gigas]
MSTRG.35205.1	evm.TU.Scaf4.309	PRKD3	-
MSTRG.35305.1	evm.TU.Scaf4.3104	--	uncharacterized protein LOC105338869 [Crassostrea gigas]
MSTRG.3539.1	evm.TU.Scaf1.1293	--	serine/threonine-protein phosphatase 6 regulatory ankyrin repeat subunit B-like [Crassostrea gigas]
MSTRG.3539.2	evm.TU.Scaf1.1293	--	serine/threonine-protein phosphatase 6 regulatory ankyrin repeat subunit B-like [Crassostrea gigas]
MSTRG.35415.1	evm.TU.Scaf4.395	Mib2	uncharacterized protein LOC105339527 [Crassostrea gigas]
MSTRG.35504.1	evm.TU.Scaf4.420	RPS6KC1	ribosomal protein S6 kinase delta-1-like isoform X1 [Crassostrea gigas]
MSTRG.35540.1	evm.TU.Scaf4.438	FEZ2	fasciculation and elongation protein zeta-2-like [Crassostrea gigas]
MSTRG.35549.1	MSTRG.35550	--	PREDICTED: putative nuclease HARBI1 [Crassostrea gigas]
MSTRG.35649.2	evm.TU.Scaf4.470	Adamts7	ADAM family mig-17-like isoform X1 [Crassostrea gigas]
MSTRG.35761.1	evm.TU.Scaf4.520	--	cyclic AMP-dependent transcription factor ATF-3-like [Crassostrea gigas]
MSTRG.35761.5	evm.TU.Scaf4.520	--	cyclic AMP-dependent transcription factor ATF-3-like [Crassostrea gigas]
MSTRG.35937.1	evm.TU.Scaf4.568	chs-2	Myosin-IIIB [Crassostrea gigas]
MSTRG.35937.1	evm.TU.Scaf4.570	chs-2	Chitin synthase 3 [Crassostrea gigas]
MSTRG.35978.1	evm.TU.Scaf4.576	HNRNPK	heterogeneous nuclear ribonucleoprotein K-like isoform X3 [Crassostrea gigas]
MSTRG.36016.1	evm.TU.Scaf4.590	--	hypothetical protein CGI_10019645 [Crassostrea gigas]
MSTRG.36153.1	evm.TU.Scaf4.627	ampC	Protein flp [Crassostrea gigas]
MSTRG.36153.1	evm.TU.Scaf4.629	ampC	Protein flp [Crassostrea gigas]
MSTRG.36153.2	evm.TU.Scaf4.629	ampC	Protein flp [Crassostrea gigas]
MSTRG.36154.1	evm.TU.Scaf4.627	ampC	Protein flp [Crassostrea gigas]
MSTRG.36281.1	evm.TU.Scaf4.686	--	prostate-associated microseminoprotein-like [Crassostrea gigas]
MSTRG.36285.1	evm.TU.Scaf4.686	--	prostate-associated microseminoprotein-like [Crassostrea gigas]
MSTRG.36310.1	evm.TU.Scaf4.3221	PIF4	uncharacterized protein LOC105339229 [Crassostrea gigas]
MSTRG.36312.1	evm.TU.Scaf4.3221	PIF4	uncharacterized protein LOC105339229 [Crassostrea gigas]
MSTRG.36340.1	evm.TU.Scaf4.691	--	hypothetical protein CGI_10015377 [Crassostrea gigas]
MSTRG.36368.1	evm.TU.Scaf4.696	--	beta-microseminoprotein-like [Crassostrea gigas]
MSTRG.36387.1	evm.TU.Scaf4.697	--	beta-microseminoprotein-like [Crassostrea gigas]
MSTRG.36389.1	MSTRG.36391	--	Retrovirus-related Pol polyprotein from transposon 412, partial [Exaiptasia pallida]
MSTRG.36389.2	MSTRG.36391	--	Retrovirus-related Pol polyprotein from transposon 412, partial [Exaiptasia pallida]
MSTRG.36389.3	MSTRG.36391	--	Retrovirus-related Pol polyprotein from transposon 412, partial [Exaiptasia pallida]
MSTRG.36392.1	MSTRG.36391	--	Retrovirus-related Pol polyprotein from transposon 412, partial [Exaiptasia pallida]
MSTRG.3640.2	evm.TU.Scaf1.1330	--	hypothetical protein CGI_10021339 [Crassostrea gigas]
MSTRG.3640.4	evm.TU.Scaf1.1330	--	hypothetical protein CGI_10021339 [Crassostrea gigas]
MSTRG.36421.1	evm.TU.Scaf4.2891	--	tyrosinase-like protein 1 [Crassostrea gigas]
MSTRG.36421.1	evm.TU.Scaf4.705	--	Putative tyrosinase-like protein tyr-3 [Crassostrea gigas]
MSTRG.36549.2	evm.TU.Scaf4.3363	pol	uncharacterized protein K02A2.6-like [Crassostrea gigas]
MSTRG.36552.1	evm.TU.Scaf4.3392	--	hypothetical protein BRAFLDRAFT_79791 [Branchiostoma floridae]
MSTRG.36554.2	evm.TU.Scaf4.756	--	uncharacterized protein LOC105323638 [Crassostrea gigas]
MSTRG.36554.2	evm.TU.Scaf4.757	--	uncharacterized protein LOC105323638 [Crassostrea gigas]
MSTRG.36561.1	evm.TU.Scaf4.3253	--	uncharacterized protein LOC105328234 [Crassostrea gigas]
MSTRG.36620.1	evm.TU.Scaf4.3049	pol	uncharacterized protein LOC105341021 isoform X1 [Crassostrea gigas]
MSTRG.36620.1	evm.TU.Scaf4.3414	pol	uncharacterized protein LOC105341021 isoform X1 [Crassostrea gigas]
MSTRG.36631.1	evm.TU.Scaf4.3095	THAP12	52 kDa repressor of the inhibitor of the protein kinase-like [Crassostrea gigas]
MSTRG.3668.1	evm.TU.Scaf1.3364	--	hypothetical protein CGI_10012035 [Crassostrea gigas]
MSTRG.3668.1	evm.TU.Scaf1.3655	--	hypothetical protein CGI_10012035 [Crassostrea gigas]
MSTRG.3668.2	evm.TU.Scaf1.3655	--	hypothetical protein CGI_10012035 [Crassostrea gigas]
MSTRG.36689.1	evm.TU.Scaf4.3295	Slc22a5	organic cation transporter-like protein [Crassostrea gigas]
MSTRG.36710.1	evm.TU.Scaf4.3273	SLC22A1	organic cation transporter protein-like [Crassostrea gigas]
MSTRG.36775.1	evm.TU.Scaf4.780	--	hypothetical protein CGI_10011774 [Crassostrea gigas]
MSTRG.36775.2	evm.TU.Scaf4.780	--	hypothetical protein CGI_10011774 [Crassostrea gigas]
MSTRG.36815.1	evm.TU.Scaf4.799	--	leucine-rich repeat-containing protein 74B-like isoform X2 [Crassostrea gigas]
MSTRG.36886.1	evm.TU.Scaf4.823	FAT4	protocadherin Fat 4-like [Crassostrea gigas]
MSTRG.37009.1	evm.TU.Scaf4.868	Herc2	uncharacterized protein LOC105317182 isoform X2 [Crassostrea gigas]
MSTRG.37023.1	evm.TU.Scaf4.872	MIB2	E3 ubiquitin-protein ligase mind-bomb-like isoform X1 [Crassostrea gigas]
MSTRG.37026.1	evm.TU.Scaf4.874	CCDC87	coiled-coil domain-containing protein 87-like isoform X4 [Crassostrea gigas]
MSTRG.37131.1	evm.TU.Scaf4.916	--	proto-oncogene c-Fos-like [Crassostrea gigas]
MSTRG.37131.2	evm.TU.Scaf4.916	--	proto-oncogene c-Fos-like [Crassostrea gigas]
MSTRG.37145.1	evm.TU.Scaf4.923	GTPBP2	GTP-binding protein 2-like [Crassostrea gigas]
MSTRG.37165.1	evm.TU.Scaf4.937	TRIP11	-
MSTRG.37196.1	evm.TU.Scaf4.952	RTRAF	UPF0568 protein C14orf166 homolog isoform X1 [Crassostrea gigas]
MSTRG.37214.1	evm.TU.Scaf4.962	HEATR5B	HEAT repeat-containing protein 5B-like isoform X4 [Crassostrea gigas]
MSTRG.3735.1	evm.TU.Scaf1.3456	MVK	mevalonate kinase-like [Crassostrea gigas]
MSTRG.37355.1	evm.TU.Scaf4.3180	--	52 kDa repressor of the inhibitor of the protein kinase-like [Crassostrea gigas]
MSTRG.37417.1	evm.TU.Scaf4.1011	--	hypothetical protein CGI_10002559 [Crassostrea gigas]
MSTRG.37421.1	evm.TU.Scaf4.2868	--	uncharacterized protein LOC105329498 [Crassostrea gigas]
MSTRG.37421.1	evm.TU.Scaf4.3430	--	uncharacterized protein LOC105339059 [Crassostrea gigas]
MSTRG.37483.1	MSTRG.37484	--	Transposon Ty3-I Gag-Pol polyprotein [Trichinella britovi]
MSTRG.37498.1	evm.TU.Scaf4.3391	--	uncharacterized protein LOC105343837 [Crassostrea gigas]
MSTRG.37498.2	evm.TU.Scaf4.3391	--	uncharacterized protein LOC105343837 [Crassostrea gigas]
MSTRG.37551.1	MSTRG.37553	pol	Retrovirus-related Pol polyprotein from transposon 412, partial [Stegodyphus mimosarum]
MSTRG.3757.1	evm.TU.Scaf1.1371	--	protein TANC2-like [Crassostrea gigas]
MSTRG.37591.1	evm.TU.Scaf4.1046	Six3	homeobox protein SIX6-like [Crassostrea gigas]
MSTRG.37620.1	evm.TU.Scaf4.1048	--	uncharacterized protein LOC105327499 [Crassostrea gigas]
MSTRG.37624.1	evm.TU.Scaf4.1048	--	uncharacterized protein LOC105327499 [Crassostrea gigas]
MSTRG.37752.1	evm.TU.Scaf4.1077	COL6A6	cartilage matrix protein-like [Crassostrea gigas]
MSTRG.37783.1	evm.TU.Scaf4.1088	--	uncharacterized protein LOC105322440 [Crassostrea gigas]
MSTRG.37805.1	evm.TU.Scaf4.1097	--	hypothetical protein CGI_10001362 [Crassostrea gigas]
MSTRG.37805.1	evm.TU.Scaf4.1099	--	hypothetical protein CGI_10001362 [Crassostrea gigas]
MSTRG.37807.1	evm.TU.Scaf4.1099	--	hypothetical protein CGI_10001362 [Crassostrea gigas]
MSTRG.37807.1	evm.TU.Scaf4.1100	--	uncharacterized protein LOC105324455 [Crassostrea gigas]
MSTRG.37815.1	MSTRG.37819	--	Peroxiredoxin-1 [Crassostrea gigas]
MSTRG.37826.1	evm.TU.Scaf4.1101	amtB	putative ammonium transporter 3 [Crassostrea gigas]
MSTRG.37826.2	evm.TU.Scaf4.1101	amtB	putative ammonium transporter 3 [Crassostrea gigas]
MSTRG.37829.1	evm.TU.Scaf4.1101	amtB	putative ammonium transporter 3 [Crassostrea gigas]
MSTRG.3784.1	evm.TU.Scaf1.1380	--	uncharacterized protein LOC105321828 [Crassostrea gigas]
MSTRG.38031.1	evm.TU.Scaf4.1168	SOS2	son of sevenless homolog 2-like [Crassostrea gigas]
MSTRG.38294.1	evm.TU.Scaf4.3175	Pol	uncharacterized protein LOC105318197 [Crassostrea gigas]
MSTRG.3830.1	evm.TU.Scaf1.1407	unc93a	protein unc-93 homolog A-like [Crassostrea gigas]
MSTRG.38350.1	evm.TU.Scaf4.1286	mcm5	DNA replication licensing factor mcm5-like [Crassostrea gigas]
MSTRG.38363.1	evm.TU.Scaf4.3469	--	hypothetical protein CGI_10014423 [Crassostrea gigas]
MSTRG.38482.1	evm.TU.Scaf4.1329	SPBC18H10.09	uncharacterized protein LOC105327994 [Crassostrea gigas]
MSTRG.38553.2	evm.TU.Scaf4.1365	Hhipl1	HHIP-like protein 1 [Crassostrea gigas]
MSTRG.38622.1	evm.TU.Scaf4.1394	DUOX2	Dual oxidase 2, partial [Crassostrea gigas]
MSTRG.38623.1	evm.TU.Scaf4.1394	DUOX2	Dual oxidase 2, partial [Crassostrea gigas]
MSTRG.38650.1	evm.TU.Scaf4.1412	NEK2	serine/threonine-protein kinase Nek2-like isoform X1 [Crassostrea gigas]
MSTRG.38670.1	evm.TU.Scaf4.1419	CD163L1	deleted in malignant brain tumors 1 protein-like [Crassostrea gigas]
MSTRG.38793.1	evm.TU.Scaf4.1467	Iars2	isoleucine--tRNA ligase, mitochondrial-like [Crassostrea gigas]
MSTRG.38849.1	evm.TU.Scaf4.3132	--	uncharacterized protein LOC105333308 isoform X1 [Crassostrea gigas]
MSTRG.38911.2	evm.TU.Scaf4.1482	--	hypothetical protein CGI_10010159 [Crassostrea gigas]
MSTRG.38911.3	evm.TU.Scaf4.1482	--	hypothetical protein CGI_10010159 [Crassostrea gigas]
MSTRG.38913.1	evm.TU.Scaf4.1482	--	hypothetical protein CGI_10010159 [Crassostrea gigas]
MSTRG.38913.1	evm.TU.Scaf4.1483	--	uncharacterized protein LOC105329230 isoform X1 [Crassostrea gigas]
MSTRG.38966.1	evm.TU.Scaf4.1494	Lrrk1	-
MSTRG.39000.1	evm.TU.Scaf4.1506	MAN2A1	alpha-mannosidase 2-like isoform X1 [Crassostrea gigas]
MSTRG.39047.1	evm.TU.Scaf4.1525	RPL4	60S ribosomal protein L4-like [Crassostrea gigas]
MSTRG.39075.1	MSTRG.39073	--	PREDICTED: myb-related transcription factor, partner of profilin [Crassostrea gigas]
MSTRG.39075.2	MSTRG.39073	--	PREDICTED: myb-related transcription factor, partner of profilin [Crassostrea gigas]
MSTRG.39075.3	MSTRG.39073	--	PREDICTED: myb-related transcription factor, partner of profilin [Crassostrea gigas]
MSTRG.39097.1	evm.TU.Scaf4.1546	--	CD109 antigen-like [Crassostrea gigas]
MSTRG.39197.1	evm.TU.Scaf4.2974	mdmC	probable caffeoyl-CoA O-methyltransferase 1 [Crassostrea gigas]
MSTRG.39296.1	MSTRG.39295	--	Transposon TX1 uncharacterized 149 kDa protein [Exaiptasia pallida]
MSTRG.39367.1	evm.TU.Scaf4.1633	--	uncharacterized protein LOC105326080 [Crassostrea gigas]
MSTRG.3937.1	evm.TU.Scaf1.1461	HEXB	beta-hexosaminidase subunit alpha-like [Crassostrea gigas]
MSTRG.39457.1	MSTRG.39458	POL	Retrovirus-related Pol polyprotein from transposon 412 [Larimichthys crocea]
MSTRG.39504.1	MSTRG.39506	pol	Retrovirus-related Pol polyprotein from transposon 17.6 [Trichinella spiralis]
MSTRG.39504.1	MSTRG.39507	--	Baculoviral IAP repeat-containing protein 3 [Crassostrea gigas]
MSTRG.39504.1	evm.TU.Scaf4.1679	--	uncharacterized protein LOC105335609, partial [Crassostrea gigas]
MSTRG.39504.2	MSTRG.39506	pol	Retrovirus-related Pol polyprotein from transposon 17.6 [Trichinella spiralis]
MSTRG.39504.2	MSTRG.39507	--	Baculoviral IAP repeat-containing protein 3 [Crassostrea gigas]
MSTRG.39510.2	evm.TU.Scaf4.1679	--	uncharacterized protein LOC105335609, partial [Crassostrea gigas]
MSTRG.39526.1	MSTRG.39528	--	PREDICTED: zinc finger protein 862 [Crassostrea gigas]
MSTRG.39554.2	evm.TU.Scaf4.1682	--	ribonuclease Oy-like [Crassostrea gigas]
MSTRG.39556.1	evm.TU.Scaf4.1682	--	ribonuclease Oy-like [Crassostrea gigas]
MSTRG.39556.1	evm.TU.Scaf4.3289	--	piggyBac transposable element-derived protein 4-like [Crassostrea gigas]
MSTRG.39669.2	evm.TU.Scaf4.3183	--	uncharacterized protein LOC105319047 [Crassostrea gigas]
MSTRG.39752.1	evm.TU.Scaf4.1747	Maoa	amine oxidase [flavin-containing] A-like [Crassostrea gigas]
MSTRG.398.1	evm.TU.Scaf1.148	--	hypothetical protein CGI_10017518 [Crassostrea gigas]
MSTRG.398.1	evm.TU.Scaf1.149	--	hypothetical protein CGI_10017518 [Crassostrea gigas]
MSTRG.40057.1	evm.TU.Scaf4.3198	--	putative nuclease HARBI1 [Crassostrea gigas]
MSTRG.40247.1	evm.TU.Scaf4.1934	FGFR2	uncharacterized protein LOC105326363 [Crassostrea gigas]
MSTRG.40302.1	evm.TU.Scaf4.3025	--	uncharacterized protein LOC105342137 [Crassostrea gigas]
MSTRG.40342.1	MSTRG.40347	--	PREDICTED: uncharacterized protein LOC105330022 [Crassostrea gigas]
MSTRG.40378.1	evm.TU.Scaf4.2893	--	uncharacterized protein LOC105327132 [Crassostrea gigas]
MSTRG.40393.1	MSTRG.40397	--	Uncharacterized protein C10orf92 [Crassostrea gigas]
MSTRG.40393.1	evm.TU.Scaf4.3301	--	putative nuclease HARBI1 [Crassostrea gigas]
MSTRG.40446.1	MSTRG.40444	--	PREDICTED: uncharacterized protein LOC105337019 [Crassostrea gigas]
MSTRG.40524.1	evm.TU.Scaf4.1975	SLC3A1	-
MSTRG.40524.1	evm.TU.Scaf4.3207	SLC3A1	neutral and basic amino acid transport protein rBAT-like [Crassostrea gigas]
MSTRG.40525.1	evm.TU.Scaf4.3207	SLC3A1	neutral and basic amino acid transport protein rBAT-like [Crassostrea gigas]
MSTRG.40525.1	evm.TU.Scaf4.3352	Mal-A2	neutral and basic amino acid transport protein rBAT-like [Crassostrea gigas]
MSTRG.40607.1	evm.TU.Scaf4.2003	--	uncharacterized protein LOC105335279 [Crassostrea gigas]
MSTRG.40645.1	evm.TU.Scaf4.3009	--	ATP-dependent RNA helicase glh-2-like [Crassostrea gigas]
MSTRG.40645.1	evm.TU.Scaf4.3094	--	ATP-dependent RNA helicase glh-2-like [Crassostrea gigas]
MSTRG.40707.1	evm.TU.Scaf4.2033	Sub1	activated RNA polymerase II transcriptional coactivator p15-like isoform X1 [Crassostrea gigas]
MSTRG.40898.1	evm.TU.Scaf4.2090	Map3k9	mitogen-activated protein kinase kinase kinase 10-like [Crassostrea gigas]
MSTRG.40950.1	evm.TU.Scaf4.2117	TMED10	transmembrane emp24 domain-containing protein 10-like [Crassostrea gigas]
MSTRG.40956.1	evm.TU.Scaf4.2120	SYT4	-
MSTRG.41048.1	evm.TU.Scaf4.2160	USH2A	Usherin [Crassostrea gigas]
MSTRG.41063.1	evm.TU.Scaf4.2167	TMEM62	transmembrane protein 62-like [Crassostrea gigas]
MSTRG.41093.1	evm.TU.Scaf4.2181	kcp	IgGFc-binding protein-like [Crassostrea gigas]
MSTRG.41143.1	evm.TU.Scaf4.2203	GNRHR	gonadotropin-releasing hormone receptor-like isoform X2 [Crassostrea gigas]
MSTRG.41235.1	evm.TU.Scaf4.2222	Jag1	protein jagged-1b-like [Crassostrea gigas]
MSTRG.41245.1	evm.TU.Scaf4.2228	SEL1L	-
MSTRG.41245.2	evm.TU.Scaf4.2228	SEL1L	-
MSTRG.41473.1	evm.TU.Scaf4.2317	CYP2J2	hypothetical protein LOTGIDRAFT_201270 [Lottia gigantea]
MSTRG.41473.2	evm.TU.Scaf4.2317	CYP2J2	hypothetical protein LOTGIDRAFT_201270 [Lottia gigantea]
MSTRG.41488.1	evm.TU.Scaf4.2325	Plpp1	lipid phosphate phosphohydrolase 3-like [Crassostrea gigas]
MSTRG.41489.1	evm.TU.Scaf4.2325	Plpp1	lipid phosphate phosphohydrolase 3-like [Crassostrea gigas]
MSTRG.41516.1	evm.TU.Scaf4.3425	ZMYM2	uncharacterized protein LOC105329287 [Crassostrea gigas]
MSTRG.41537.1	evm.TU.Scaf4.2341	--	hypothetical protein CGI_10026688 [Crassostrea gigas]
MSTRG.41591.1	evm.TU.Scaf4.2373	trh	protein trachealess-like isoform X2 [Crassostrea gigas]
MSTRG.41610.1	evm.TU.Scaf4.2389	pik3c3	Phosphatidylinositol 3-kinase catalytic subunit type 3 [Crassostrea gigas]
MSTRG.41631.1	evm.TU.Scaf4.3407	PAQR8	membrane progestin receptor beta-like [Crassostrea gigas]
MSTRG.4165.1	evm.TU.Scaf1.1553	Fat4	neural-cadherin-like [Crassostrea gigas]
MSTRG.41651.1	evm.TU.Scaf4.2405	--	cell wall protein DAN4-like [Crassostrea gigas]
MSTRG.4173.1	evm.TU.Scaf1.1556	--	mucin-3A-like [Crassostrea gigas]
MSTRG.41780.1	evm.TU.Scaf4.2464_evm.TU.Scaf4.2465	DHTKD1	-
MSTRG.41783.1	evm.TU.Scaf4.2464_evm.TU.Scaf4.2465	DHTKD1	-
MSTRG.41909.1	evm.TU.Scaf4.3131	--	treslin-like [Crassostrea gigas]
MSTRG.42064.1	evm.TU.Scaf4.2586	Kif4	chromosome-associated kinesin KIF4-like [Crassostrea gigas]
MSTRG.42120.1	evm.TU.Scaf4.2590	--	uncharacterized protein LOC105320121 [Crassostrea gigas]
MSTRG.42120.2	evm.TU.Scaf4.2590	--	uncharacterized protein LOC105320121 [Crassostrea gigas]
MSTRG.42168.1	evm.TU.Scaf4.2605	CLHC1	clathrin heavy chain linker domain-containing protein 1-like isoform X2 [Crassostrea gigas]
MSTRG.42175.1	evm.TU.Scaf4.2612	RALGAPA1	hypothetical protein CGI_10019578 [Crassostrea gigas]
MSTRG.42196.1	evm.TU.Scaf4.2629	ucp2	mitochondrial uncoupling protein 2-like [Crassostrea gigas]
MSTRG.4231.1	evm.TU.Scaf1.1590	RGSL1	uncharacterized protein LOC105318165 [Crassostrea gigas]
MSTRG.42320.1	evm.TU.Scaf4.2676	--	transmembrane protein 179B-like [Crassostrea gigas]
MSTRG.42528.1	evm.TU.Scaf4.2766	Nid2	nidogen-1-like isoform X1 [Crassostrea gigas]
MSTRG.42528.1	evm.TU.Scaf4.2767	--	uncharacterized protein LOC105328024 [Crassostrea gigas]
MSTRG.42676.1	evm.TU.Scaf4.2830	disp	protein dispatched-like [Crassostrea gigas]
MSTRG.4272.1	evm.TU.Scaf1.1607	ULK2	serine/threonine-protein kinase ULK2-like isoform X1 [Crassostrea gigas]
MSTRG.42795.1	evm.TU.Scaf40.7	--	-
MSTRG.42983.1	evm.TU.Scaf45.10	--	uncharacterized protein LOC105330302 [Crassostrea gigas]
MSTRG.42989.1	evm.TU.Scaf45.9	--	52 kDa repressor of the inhibitor of the protein kinase-like [Crassostrea gigas]
MSTRG.43097.1	evm.TU.Scaf47.6	--	hypothetical protein CGI_10006646 [Crassostrea gigas]
MSTRG.43125.1	evm.TU.Scaf47.22	--	multiple banded antigen, partial [Ureaplasma urealyticum]
MSTRG.43170.1	evm.TU.Scaf48.11	--	uncharacterized protein LOC105337129 [Crassostrea gigas]
MSTRG.43170.1	evm.TU.Scaf48.14	--	hypothetical protein CGI_10005745 [Crassostrea gigas]
MSTRG.43237.1	evm.TU.Scaf49.18	act-2	actin [Crassostrea gigas]
MSTRG.43237.1	evm.TU.Scaf49.21	act-2	actin-2-like [Crassostrea gigas]
MSTRG.43248.1	evm.TU.Scaf49.5	GADD45G	growth arrest and DNA damage-inducible protein GADD45 gamma-like [Crassostrea gigas]
MSTRG.43276.2	evm.TU.Scaf5.1585	pol	uncharacterized protein K02A2.6-like [Crassostrea gigas]
MSTRG.43276.3	evm.TU.Scaf5.1585	pol	uncharacterized protein K02A2.6-like [Crassostrea gigas]
MSTRG.43282.1	MSTRG.43281	--	hypothetical protein CGI_10007964 [Crassostrea gigas]
MSTRG.43285.1	evm.TU.Scaf5.1	--	hypothetical protein BRAFLDRAFT_77672 [Branchiostoma floridae]
MSTRG.43287.1	evm.TU.Scaf5.1378	--	zinc finger MYM-type protein 3-like [Crassostrea gigas]
MSTRG.43310.1	evm.TU.Scaf5.1573	--	-
MSTRG.43317.1	evm.TU.Scaf5.1785	--	uncharacterized protein LOC105321337 [Crassostrea gigas]
MSTRG.43317.2	evm.TU.Scaf5.1785	--	uncharacterized protein LOC105321337 [Crassostrea gigas]
MSTRG.43330.2	evm.TU.Scaf5.1545	--	uncharacterized protein LOC105341785 [Crassostrea gigas]
MSTRG.43335.1	MSTRG.43336	POL	Retrovirus-related Pol polyprotein from transposon 412 [Exaiptasia pallida]
MSTRG.43335.2	MSTRG.43336	POL	Retrovirus-related Pol polyprotein from transposon 412 [Exaiptasia pallida]
MSTRG.43335.3	MSTRG.43336	POL	Retrovirus-related Pol polyprotein from transposon 412 [Exaiptasia pallida]
MSTRG.43353.1	MSTRG.43354	pol	Retrovirus-related Pol polyprotein from transposon 17.6 [Exaiptasia pallida]
MSTRG.43389.2	MSTRG.43360	--	Protein O-linked-mannose beta-1,2-N-acetylglucosaminyltransferase 1 [Crassostrea gigas]
MSTRG.43398.4	evm.TU.Scaf5.15	--	hypothetical protein X975_13633, partial [Stegodyphus mimosarum]
MSTRG.43398.4	evm.TU.Scaf5.16	--	uncharacterized protein LOC100382981 [Zea mays]
MSTRG.43398.5	evm.TU.Scaf5.17	RRT15	senescence-associated protein [Mytilus edulis]
MSTRG.43398.6	evm.TU.Scaf5.16	--	uncharacterized protein LOC100382981 [Zea mays]
MSTRG.43469.4	MSTRG.43474	--	PREDICTED: uncharacterized protein LOC105322137 [Crassostrea gigas]
MSTRG.43540.1	evm.TU.Scaf5.33	--	hypothetical protein CGI_10014028 [Crassostrea gigas]
MSTRG.43652.1	evm.TU.Scaf5.59	--	hypothetical protein CGI_10012182 [Crassostrea gigas]
MSTRG.43819.1	evm.TU.Scaf5.120	SSPO	mucin-2-like [Crassostrea gigas]
MSTRG.43842.1	evm.TU.Scaf5.132	MLH1	DNA mismatch repair protein Mlh1 [Cynoglossus semilaevis]
MSTRG.43852.1	evm.TU.Scaf5.134	Paqr8	membrane progestin receptor beta-like [Crassostrea gigas]
MSTRG.43975.2	evm.TU.Scaf5.175	--	uncharacterized protein LOC105339062 [Crassostrea gigas]
MSTRG.44161.1	MSTRG.44162	--	TPA_exp: replicase/helicase/endonuclease [Danio rerio]
MSTRG.44290.1	MSTRG.44288	--	Sarcoplasmic calcium-binding protein [Crassostrea gigas]
MSTRG.44290.1	evm.TU.Scaf5.1772	--	sarcoplasmic calcium-binding protein-like isoform X2 [Crassostrea gigas]
MSTRG.44406.1	evm.TU.Scaf5.1425	--	putative nuclease HARBI1 [Crassostrea gigas]
MSTRG.44493.2	evm.TU.Scaf5.321	DNHD1	LOW QUALITY PROTEIN: dynein heavy chain domain-containing protein 1-like [Aplysia californica]
MSTRG.44495.1	evm.TU.Scaf5.321	DNHD1	LOW QUALITY PROTEIN: dynein heavy chain domain-containing protein 1-like [Aplysia californica]
MSTRG.44496.1	evm.TU.Scaf5.321	DNHD1	LOW QUALITY PROTEIN: dynein heavy chain domain-containing protein 1-like [Aplysia californica]
MSTRG.44551.1	MSTRG.44550	--	Tenascin-N [Crassostrea gigas]
MSTRG.44582.2	evm.TU.Scaf5.340	--	uncharacterized protein LOC105348249 [Crassostrea gigas]
MSTRG.44582.3	evm.TU.Scaf5.341	crhr2	-
MSTRG.44614.1	evm.TU.Scaf5.352	MSTN	growth/differentiation factor 8-like [Crassostrea gigas]
MSTRG.44614.1	evm.TU.Scaf5.354	CUBN	uncharacterized protein LOC105335316 [Crassostrea gigas]
MSTRG.44781.1	evm.TU.Scaf5.399	--	uncharacterized protein LOC105348625 [Crassostrea gigas]
MSTRG.44835.1	evm.TU.Scaf5.422_evm.TU.Scaf5.423	Zmynd11	-
MSTRG.4486.1	evm.TU.Scaf1.1698	--	uncharacterized protein LOC105340558 [Crassostrea gigas]
MSTRG.4486.1	evm.TU.Scaf1.3558	--	uncharacterized protein LOC105340558 [Crassostrea gigas]
MSTRG.45034.2	evm.TU.Scaf5.1539	--	uncharacterized protein F54H12.2-like [Crassostrea gigas]
MSTRG.45090.2	evm.TU.Scaf5.1549	--	-
MSTRG.4513.1	evm.TU.Scaf1.1700	--	uncharacterized protein LOC105345993 [Crassostrea gigas]
MSTRG.45134.1	evm.TU.Scaf5.523	RND3	rho-related GTP-binding protein RhoE-like isoform X1 [Crassostrea gigas]
MSTRG.45136.1	evm.TU.Scaf5.523	RND3	rho-related GTP-binding protein RhoE-like isoform X1 [Crassostrea gigas]
MSTRG.45145.1	evm.TU.Scaf5.525	Spag1	sperm-associated antigen 1-like [Crassostrea gigas]
MSTRG.45147.1	evm.TU.Scaf5.525	Spag1	sperm-associated antigen 1-like [Crassostrea gigas]
MSTRG.45199.1	evm.TU.Scaf5.1497	--	uncharacterized protein LOC105337032 [Crassostrea gigas]
MSTRG.45199.2	evm.TU.Scaf5.1497	--	uncharacterized protein LOC105337032 [Crassostrea gigas]
MSTRG.45199.2	evm.TU.Scaf5.1800	--	uncharacterized protein LOC105317647 [Crassostrea gigas]
MSTRG.45307.1	evm.TU.Scaf5.578	Capn9	-
MSTRG.45346.1	evm.TU.Scaf5.586	ACOT1	acyl-coenzyme A amino acid N-acyltransferase 2-like isoform X2 [Crassostrea gigas]
MSTRG.45372.2	evm.TU.Scaf5.1259	TY3B-G	uncharacterized protein K02A2.6-like [Crassostrea gigas]
MSTRG.45601.1	evm.TU.Scaf5.674	Ferd3l	protein Fer3-like [Crassostrea gigas]
MSTRG.45647.1	evm.TU.Scaf5.1486	--	uncharacterized protein LOC105335628 [Crassostrea gigas]
MSTRG.45647.1	evm.TU.Scaf5.681	PNLIPRP2	pancreatic lipase-related protein [Mizuhopecten yessoensis]
MSTRG.45647.1	evm.TU.Scaf5.682	--	UPF0464 protein C15orf44 [Crassostrea gigas]
MSTRG.45764.1	MSTRG.45763	--	TPA_exp: polyprotein [Lytechinus variegatus]
MSTRG.45776.1	evm.TU.Scaf5.725	--	hypothetical protein CGI_10007797 [Crassostrea gigas]
MSTRG.45789.1	evm.TU.Scaf5.732	Pard3	Partitioning defective 3-like protein [Crassostrea gigas]
MSTRG.45895.1	evm.TU.Scaf5.1419	--	uncharacterized protein LOC105324360 [Crassostrea gigas]
MSTRG.45961.1	MSTRG.45957	Otud1	PREDICTED: zinc finger protein 862-like [Saccoglossus kowalevskii]
MSTRG.45961.2	MSTRG.45957	Otud1	PREDICTED: zinc finger protein 862-like [Saccoglossus kowalevskii]
MSTRG.45961.3	MSTRG.45957	Otud1	PREDICTED: zinc finger protein 862-like [Saccoglossus kowalevskii]
MSTRG.45961.4	MSTRG.45957	Otud1	PREDICTED: zinc finger protein 862-like [Saccoglossus kowalevskii]
MSTRG.45961.5	MSTRG.45957	Otud1	PREDICTED: zinc finger protein 862-like [Saccoglossus kowalevskii]
MSTRG.46222.2	MSTRG.46223	--	PREDICTED: RNA-directed DNA polymerase from mobile element jockey-like [Maylandia zebra]
MSTRG.46223.1	MSTRG.46222	--	PREDICTED: beta-1,3-galactosyltransferase 5-like, partial [Crassostrea gigas]
MSTRG.46224.1	MSTRG.46222	--	PREDICTED: beta-1,3-galactosyltransferase 5-like, partial [Crassostrea gigas]
MSTRG.46225.1	MSTRG.46222	--	PREDICTED: beta-1,3-galactosyltransferase 5-like, partial [Crassostrea gigas]
MSTRG.46225.2	MSTRG.46222	--	PREDICTED: beta-1,3-galactosyltransferase 5-like, partial [Crassostrea gigas]
MSTRG.46425.1	evm.TU.Scaf5.1533	--	hypothetical protein CGI_10011345 [Crassostrea gigas]
MSTRG.46523.1	evm.TU.Scaf5.914	--	uncharacterized protein LOC105333102 [Crassostrea gigas]
MSTRG.46532.1	evm.TU.Scaf5.916	Mat1a	S-adenosylmethionine synthase isoform type-1-like [Crassostrea gigas]
MSTRG.46567.1	evm.TU.Scaf5.925	--	G-protein coupled receptor 183-like [Crassostrea gigas]
MSTRG.46598.1	MSTRG.46605	--	PREDICTED: jerky protein homolog-like [Hydra vulgaris]
MSTRG.46598.2	MSTRG.46605	--	PREDICTED: jerky protein homolog-like [Hydra vulgaris]
MSTRG.46598.3	MSTRG.46605	--	PREDICTED: jerky protein homolog-like [Hydra vulgaris]
MSTRG.46603.1	evm.TU.Scaf5.935	--	hypothetical protein CGI_10014950 [Crassostrea gigas]
MSTRG.46608.2	MSTRG.46609	--	PREDICTED: putative nuclease HARBI1 [Crassostrea gigas]
MSTRG.46719.1	MSTRG.46720	--	28S ribosomal protein S29, mitochondrial [Crassostrea gigas]
MSTRG.46719.2	MSTRG.46720	--	28S ribosomal protein S29, mitochondrial [Crassostrea gigas]
MSTRG.46719.3	MSTRG.46720	--	28S ribosomal protein S29, mitochondrial [Crassostrea gigas]
MSTRG.47050.1	evm.TU.Scaf5.1031	ARL5B	hypothetical protein CAPTEDRAFT_2859 [Capitella teleta]
MSTRG.47063.1	evm.TU.Scaf5.1788	--	interferon-induced very large GTPase 1-like [Xenopus (Silurana) tropicalis]
MSTRG.47304.1	MSTRG.47303	--	PREDICTED: histone-lysine N-methyltransferase, H3 lysine-79 specific-like [Crassostrea gigas]
MSTRG.47932.1	evm.TU.Scaf5.1410	--	uncharacterized protein F54H12.2-like [Crassostrea gigas]
MSTRG.47995.1	MSTRG.47996	POL	PREDICTED: dihydropyrimidine dehydrogenase [NADP(+)]-like [Priapulus caudatus]
MSTRG.47995.2	MSTRG.47996	POL	PREDICTED: dihydropyrimidine dehydrogenase [NADP(+)]-like [Priapulus caudatus]
MSTRG.48064.1	evm.TU.Scaf51.18	--	hypothetical protein CGI_10023697 [Crassostrea gigas]
MSTRG.48064.1	evm.TU.Scaf51.20	--	uncharacterized protein LOC105329101 [Crassostrea gigas]
MSTRG.48070.1	evm.TU.Scaf51.20	--	uncharacterized protein LOC105329101 [Crassostrea gigas]
MSTRG.48129.1	MSTRG.48130	--	PREDICTED: uncharacterized protein LOC102808054 [Saccoglossus kowalevskii]
MSTRG.4839.1	evm.TU.Scaf1.3210	--	uncharacterized protein LOC105348764 [Crassostrea gigas]
MSTRG.4839.1	evm.TU.Scaf1.3546	--	uncharacterized protein LOC105348764 [Crassostrea gigas]
MSTRG.4842.1	evm.TU.Scaf1.3344	--	uncharacterized protein LOC105348524 [Crassostrea gigas]
MSTRG.4842.1	evm.TU.Scaf1.3630	--	uncharacterized protein LOC105348524 [Crassostrea gigas]
MSTRG.48530.1	evm.TU.Scaf6.19_evm.TU.Scaf6.20	Pde1c	-
MSTRG.48531.1	evm.TU.Scaf6.19_evm.TU.Scaf6.20	Pde1c	-
MSTRG.48538.2	evm.TU.Scaf6.22	--	laminin subunit gamma-1-like [Crassostrea gigas]
MSTRG.48538.2	evm.TU.Scaf6.23	--	D(2) dopamine receptor-like [Crassostrea gigas]
MSTRG.48585.1	evm.TU.Scaf6.39	lev-9	protein lev-9-like isoform X2 [Crassostrea gigas]
MSTRG.48588.1	evm.TU.Scaf6.39	lev-9	protein lev-9-like isoform X2 [Crassostrea gigas]
MSTRG.48616.1	evm.TU.Scaf6.42	TPO	peroxidase-like protein [Crassostrea gigas]
MSTRG.48721.1	evm.TU.Scaf6.3385	--	uncharacterized protein LOC105326302 [Crassostrea gigas]
MSTRG.48721.1	evm.TU.Scaf6.87	--	uncharacterized protein LOC105332367 isoform X2 [Crassostrea gigas]
MSTRG.48888.1	evm.TU.Scaf6.148	CNN3	Muscle-specific protein 20 [Crassostrea gigas]
MSTRG.48901.1	evm.TU.Scaf6.152	--	fibrillin-2-like [Crassostrea gigas]
MSTRG.48925.1	evm.TU.Scaf6.160_evm.TU.Scaf6.161	Cela1	-
MSTRG.49005.1	evm.TU.Scaf6.3552	Fcn1	microfibril-associated glycoprotein 4-like isoform X1 [Crassostrea gigas]
MSTRG.49043.1	evm.TU.Scaf6.212	ABCC4	multidrug resistance-associated protein 4-like isoform X1 [Crassostrea gigas]
MSTRG.49122.1	evm.TU.Scaf6.240	THRB	thyroid hormone receptor [Crassostrea gigas]
MSTRG.49122.2	evm.TU.Scaf6.240	THRB	thyroid hormone receptor [Crassostrea gigas]
MSTRG.49197.1	evm.TU.Scaf6.252	--	Cell adhesion molecule 3 [Crassostrea gigas]
MSTRG.49228.1	evm.TU.Scaf6.258	rst	kin of IRRE-like protein 1 isoform X2 [Crassostrea gigas]
MSTRG.49229.1	evm.TU.Scaf6.258	rst	kin of IRRE-like protein 1 isoform X2 [Crassostrea gigas]
MSTRG.49309.1	evm.TU.Scaf6.287	SAA3	serum amyloid A-5 protein-like [Crassostrea gigas]
MSTRG.49348.1	evm.TU.Scaf6.306	--	uncharacterized protein LOC105331770 [Crassostrea gigas]
MSTRG.49376.1	evm.TU.Scaf6.324	--	uncharacterized protein LOC105331670 [Crassostrea gigas]
MSTRG.49413.2	evm.TU.Scaf6.3421	POL	uncharacterized protein K02A2.6-like [Crassostrea gigas]
MSTRG.49413.3	evm.TU.Scaf6.3421	POL	uncharacterized protein K02A2.6-like [Crassostrea gigas]
MSTRG.49513.1	evm.TU.Scaf6.372	Arhgap6	-
MSTRG.49521.1	evm.TU.Scaf6.377	Slc7a5	large neutral amino acids transporter small subunit 1-like [Crassostrea gigas]
MSTRG.49540.1	evm.TU.Scaf6.386	FAT1	cadherin-23-like [Crassostrea gigas]
MSTRG.4955.1	MSTRG.4956	--	PREDICTED: THAP domain-containing protein 11-like [Crassostrea gigas]
MSTRG.4955.2	MSTRG.4956	--	PREDICTED: THAP domain-containing protein 11-like [Crassostrea gigas]
MSTRG.49561.1	evm.TU.Scaf6.394	EXD3	exonuclease mut-7 homolog isoform X1 [Crassostrea gigas]
MSTRG.49561.2	evm.TU.Scaf6.394	EXD3	exonuclease mut-7 homolog isoform X1 [Crassostrea gigas]
MSTRG.49597.1	evm.TU.Scaf6.416	--	Uncharacterised protein [Salmonella enterica subsp. enterica serovar Typhi]
MSTRG.49597.2	evm.TU.Scaf6.416	--	Uncharacterised protein [Salmonella enterica subsp. enterica serovar Typhi]
MSTRG.49627.1	evm.TU.Scaf6.438	Nek1	-
MSTRG.4972.1	evm.TU.Scaf1.1857	WNT4	protein Wnt-4-like [Crassostrea gigas]
MSTRG.49721.1	evm.TU.Scaf6.475	--	uncharacterized protein LOC105328702 [Crassostrea gigas]
MSTRG.49782.1	evm.TU.Scaf6.502	Marco	deleted in malignant brain tumors 1 protein-like [Crassostrea gigas]
MSTRG.49790.1	evm.TU.Scaf6.505	--	signal transducer and activator of transcription C-like isoform X1 [Crassostrea gigas]
MSTRG.49844.1	evm.TU.Scaf6.524	AAMP	angio-associated migratory cell protein-like [Crassostrea gigas]
MSTRG.50083.1	evm.TU.Scaf6.573	Aff1	AF4/FMR2 family member 4-like isoform X3 [Crassostrea gigas]
MSTRG.50096.1	evm.TU.Scaf6.578	CCKAR	Cholecystokinin receptor type A [Crassostrea gigas]
MSTRG.50210.1	MSTRG.50211	--	hypothetical protein CGI_10002304 [Crassostrea gigas]
MSTRG.50216.1	MSTRG.50214	PIF7	TPA_exp: replicase/helicase/endonuclease [Danio rerio]
MSTRG.50223.1	evm.TU.Scaf6.649	--	hypothetical protein CGI_10023948 [Crassostrea gigas]
MSTRG.50262.1	evm.TU.Scaf6.657	--	hypothetical protein CGI_10020304 [Crassostrea gigas]
MSTRG.50262.1	evm.TU.Scaf6.658	DACH1	Dachshund-like protein 1 [Crassostrea gigas]
MSTRG.50274.1	evm.TU.Scaf6.665	CASP8	caspase8-2 [Crassostrea gigas]
MSTRG.50304.1	evm.TU.Scaf6.671	CLCN3	H(+)/Cl(-) exchange transporter 3-like isoform X1 [Crassostrea gigas]
MSTRG.50319.1	evm.TU.Scaf6.682	PCDH11X	protocadherin-1-like [Crassostrea gigas]
MSTRG.50395.1	evm.TU.Scaf6.714	URH2	probable uridine nucleosidase 2 isoform X2 [Crassostrea gigas]
MSTRG.50483.1	evm.TU.Scaf6.755	pax6	paired box protein Pax-6-like [Crassostrea gigas]
MSTRG.50489.1	evm.TU.Scaf6.758	crb	protein crumbs-like isoform X2 [Crassostrea gigas]
MSTRG.50490.1	evm.TU.Scaf6.759	TTC16	tetratricopeptide repeat protein 16-like isoform X2 [Crassostrea gigas]
MSTRG.50555.1	MSTRG.50554	--	Collagen alpha-4(VI) chain [Crassostrea gigas]
MSTRG.50566.1	MSTRG.50567	--	TPA_exp: polyprotein [Lytechinus variegatus]
MSTRG.50727.1	evm.TU.Scaf6.866	Trmt9b	uncharacterized protein LOC105337753 [Crassostrea gigas]
MSTRG.50736.1	evm.TU.Scaf6.872	ABCC5	multidrug resistance-associated protein 5-like [Crassostrea gigas]
MSTRG.50738.1	MSTRG.50737	POL	Retrovirus-related Pol polyprotein from transposon 297 [Exaiptasia pallida]
MSTRG.50759.1	evm.TU.Scaf6.3246	klhl31	kelch-like protein 2 [Crassostrea gigas]
MSTRG.50759.2	evm.TU.Scaf6.3246	klhl31	kelch-like protein 2 [Crassostrea gigas]
MSTRG.50762.1	evm.TU.Scaf6.885	NUB1	NEDD8 ultimate buster 1-like [Crassostrea gigas]
MSTRG.50763.1	evm.TU.Scaf6.885	NUB1	NEDD8 ultimate buster 1-like [Crassostrea gigas]
MSTRG.50763.2	evm.TU.Scaf6.885	NUB1	NEDD8 ultimate buster 1-like [Crassostrea gigas]
MSTRG.50837.1	evm.TU.Scaf6.3342	--	perlucin-like protein [Crassostrea gigas]
MSTRG.50838.1	evm.TU.Scaf6.3302	--	perlucin-like protein [Crassostrea gigas]
MSTRG.50882.1	evm.TU.Scaf6.929	Col14a1	Collagen alpha-1(XIV) chain [Crassostrea gigas]
MSTRG.50901.1	evm.TU.Scaf6.3324	Tf2-12	uncharacterized protein K02A2.6-like [Saccoglossus kowalevskii]
MSTRG.50974.1	evm.TU.Scaf6.3256	recQ	-
MSTRG.50992.1	evm.TU.Scaf6.3610	klhl31	kelch-like protein 2 [Crassostrea gigas]
MSTRG.51030.1	evm.TU.Scaf6.984	--	uncharacterized protein LOC105321549 [Crassostrea gigas]
MSTRG.51035.1	evm.TU.Scaf6.987	HSPA12B	heat shock 70 kDa protein 12B-like [Crassostrea gigas]
MSTRG.51071.1	evm.TU.Scaf6.993	--	uncharacterized protein LOC105336265 [Crassostrea gigas]
MSTRG.51266.1	evm.TU.Scaf6.1081	Diaph2	protein diaphanous homolog 1-like [Crassostrea gigas]
MSTRG.5138.1	evm.TU.Scaf1.1937	Psmb5	proteasome subunit beta type-5-like [Crassostrea gigas]
MSTRG.51385.1	MSTRG.51384	--	PREDICTED: integumentary mucin C.1-like isoform X1 [Crassostrea gigas]
MSTRG.51731.1	evm.TU.Scaf6.1298	Gria4	Glutamate receptor [Crassostrea gigas]
MSTRG.51753.1	evm.TU.Scaf6.1301	--	uncharacterized protein LOC105331120 [Crassostrea gigas]
MSTRG.5183.1	evm.TU.Scaf1.1957	--	hypothetical protein LOTGIDRAFT_168316 [Lottia gigantea]
MSTRG.5183.2	evm.TU.Scaf1.1957	--	hypothetical protein LOTGIDRAFT_168316 [Lottia gigantea]
MSTRG.52003.1	evm.TU.Scaf6.1360	Dnah8	hypothetical protein LOTGIDRAFT_182347 [Lottia gigantea]
MSTRG.52008.1	evm.TU.Scaf6.1360	Dnah8	hypothetical protein LOTGIDRAFT_182347 [Lottia gigantea]
MSTRG.52051.1	evm.TU.Scaf6.1384	--	C-type mannose receptor 2-like [Crassostrea gigas]
MSTRG.52167.1	evm.TU.Scaf6.1439	--	hypothetical protein CGI_10014962 [Crassostrea gigas]
MSTRG.52167.1	evm.TU.Scaf6.1440	--	uncharacterized protein LOC105323927 [Crassostrea gigas]
MSTRG.52230.1	MSTRG.52228	--	Vacuolar protein sorting-associated protein 13C [Crassostrea gigas]
MSTRG.52270.1	evm.TU.Scaf6.1478	--	uncharacterized protein LOC105320823 [Crassostrea gigas]
MSTRG.52333.1	evm.TU.Scaf6.1493	--	uncharacterized protein LOC105317897 [Crassostrea gigas]
MSTRG.524.1	evm.TU.Scaf1.182	--	-
MSTRG.52433.1	evm.TU.Scaf6.1541	--	-
MSTRG.52458.1	evm.TU.Scaf6.1551	--	uncharacterized protein LOC105346300 [Crassostrea gigas]
MSTRG.52516.1	evm.TU.Scaf6.1567	HSD17B6	short-chain dehydrogenase/reductase family 9C member 7-like [Crassostrea gigas]
MSTRG.52572.1	evm.TU.Scaf6.3555	--	uncharacterized protein LOC105346994 isoform X2 [Crassostrea gigas]
MSTRG.52575.1	evm.TU.Scaf6.1584	--	uncharacterized protein LOC105346992 [Crassostrea gigas]
MSTRG.52575.2	evm.TU.Scaf6.1584	--	uncharacterized protein LOC105346992 [Crassostrea gigas]
MSTRG.52666.1	MSTRG.52665	--	hypothetical protein CGI_10010597 [Crassostrea gigas]
MSTRG.52672.1	evm.TU.Scaf6.1617	Slc23a1	solute carrier family 23 member 1-like [Crassostrea gigas]
MSTRG.52672.2	evm.TU.Scaf6.1617	Slc23a1	solute carrier family 23 member 1-like [Crassostrea gigas]
MSTRG.52849.1	MSTRG.52847	--	PREDICTED: uncharacterized protein LOC105336602 [Crassostrea gigas]
MSTRG.52935.1	evm.TU.Scaf6.1680	FNBP1	-
MSTRG.53199.1	evm.TU.Scaf6.1751	D3Ertd751e	UPF0462 protein C4orf33 homolog [Crassostrea gigas]
MSTRG.53435.3	MSTRG.53434	--	Ficolin-1, partial [Crassostrea gigas]
MSTRG.53436.4	evm.TU.Scaf6.3358	At3g55350	putative nuclease HARBI1 [Crassostrea gigas]
MSTRG.53456.1	evm.TU.Scaf6.1859	--	hypothetical protein CGI_10016853 [Crassostrea gigas]
MSTRG.53499.1	evm.TU.Scaf6.3600	--	uncharacterized protein LOC105331890 [Crassostrea gigas]
MSTRG.53525.1	evm.TU.Scaf6.1884	--	uncharacterized protein LOC105321234 isoform X1 [Crassostrea gigas]
MSTRG.53619.1	evm.TU.Scaf6.1930	--	hypothetical protein CGI_10014950 [Crassostrea gigas]
MSTRG.5362.1	MSTRG.5363	--	Retrovirus-related Pol polyprotein from transposon opus [Exaiptasia pallida]
MSTRG.5362.2	MSTRG.5363	--	Retrovirus-related Pol polyprotein from transposon opus [Exaiptasia pallida]
MSTRG.5362.3	MSTRG.5363	--	Retrovirus-related Pol polyprotein from transposon opus [Exaiptasia pallida]
MSTRG.53642.1	evm.TU.Scaf6.1941	S	uncharacterized protein LOC105338602 [Crassostrea gigas]
MSTRG.53661.1	evm.TU.Scaf6.1944_evm.TU.Scaf6.1945	nachra9	-
MSTRG.53679.1	evm.TU.Scaf6.1956	Prdm9	uncharacterized protein LOC105322920 [Crassostrea gigas]
MSTRG.53679.1	evm.TU.Scaf6.3115	Prdm4	uncharacterized protein LOC105322918 [Crassostrea gigas]
MSTRG.53679.2	evm.TU.Scaf6.1956	Prdm9	uncharacterized protein LOC105322920 [Crassostrea gigas]
MSTRG.53679.2	evm.TU.Scaf6.3115	Prdm4	uncharacterized protein LOC105322918 [Crassostrea gigas]
MSTRG.53679.3	evm.TU.Scaf6.3115	Prdm4	uncharacterized protein LOC105322918 [Crassostrea gigas]
MSTRG.53688.1	evm.TU.Scaf6.1957	Prdm4	histone-lysine N-methyltransferase PRDM9-like [Crassostrea gigas]
MSTRG.53765.1	evm.TU.Scaf6.1989	ADGRL3	probable G-protein coupled receptor 133 [Crassostrea gigas]
MSTRG.53928.1	MSTRG.53929	--	Vacuolar protein sorting-associated protein 13C [Crassostrea gigas]
MSTRG.53931.2	MSTRG.53930	TECTA	Fibropellin-1 [Crassostrea gigas]
MSTRG.53934.1	evm.TU.Scaf6.2052	--	proline-rich protein 4-like [Crassostrea gigas]
MSTRG.54017.1	evm.TU.Scaf6.2078	AGPAT2	1-acyl-sn-glycerol-3-phosphate acyltransferase beta [Crassostrea gigas]
MSTRG.54017.1	evm.TU.Scaf6.2081	--	uncharacterized protein LOC105320438 [Crassostrea gigas]
MSTRG.54083.1	evm.TU.Scaf6.3396	--	uncharacterized protein LOC105328675 [Crassostrea gigas]
MSTRG.54243.1	evm.TU.Scaf6.2183	Kcnt2	potassium channel subfamily T member 2-like [Crassostrea gigas]
MSTRG.54300.1	MSTRG.54301	--	hypothetical protein CGI_10006991 [Crassostrea gigas]
MSTRG.54300.2	MSTRG.54301	--	hypothetical protein CGI_10006991 [Crassostrea gigas]
MSTRG.54367.1	evm.TU.Scaf6.3265	--	uncharacterized protein LOC105348408 [Crassostrea gigas]
MSTRG.54378.1	evm.TU.Scaf6.3346	--	uncharacterized protein LOC105342106 [Crassostrea gigas]
MSTRG.54378.1	evm.TU.Scaf6.3533	--	uncharacterized protein LOC105342106 [Crassostrea gigas]
MSTRG.54378.2	evm.TU.Scaf6.3346	--	uncharacterized protein LOC105342106 [Crassostrea gigas]
MSTRG.54378.2	evm.TU.Scaf6.3533	--	uncharacterized protein LOC105342106 [Crassostrea gigas]
MSTRG.54378.3	evm.TU.Scaf6.3346	--	uncharacterized protein LOC105342106 [Crassostrea gigas]
MSTRG.54378.3	evm.TU.Scaf6.3533	--	uncharacterized protein LOC105342106 [Crassostrea gigas]
MSTRG.54728.1	evm.TU.Scaf6.3110	SNED1	sushi, nidogen and EGF-like domain-containing protein 1 [Crassostrea gigas]
MSTRG.54728.1	evm.TU.Scaf6.3519	Sned1	protein mesh-like [Crassostrea gigas]
MSTRG.54736.1	evm.TU.Scaf6.3110	SNED1	sushi, nidogen and EGF-like domain-containing protein 1 [Crassostrea gigas]
MSTRG.54738.1	evm.TU.Scaf6.3499	SNED1	uncharacterized protein K03H1.5-like [Crassostrea gigas]
MSTRG.54740.1	evm.TU.Scaf6.3463	--	sushi domain-containing protein 2-like [Crassostrea gigas]
MSTRG.54740.2	evm.TU.Scaf6.3463	--	sushi domain-containing protein 2-like [Crassostrea gigas]
MSTRG.54743.1	evm.TU.Scaf6.3076	SNED1	sushi, nidogen and EGF-like domain-containing protein 1 isoform X2 [Crassostrea gigas]
MSTRG.54743.1	evm.TU.Scaf6.3491	SNED1	sushi, nidogen and EGF-like domain-containing protein 1 isoform X2 [Crassostrea gigas]
MSTRG.5482.2	MSTRG.5483	--	pol-like protein [Ciona intestinalis]
MSTRG.54840.1	evm.TU.Scaf6.3286	--	uncharacterized protein LOC105328039 [Crassostrea gigas]
MSTRG.5489.1	evm.TU.Scaf1.3179	--	uncharacterized protein LOC105345901 [Crassostrea gigas]
MSTRG.5489.1	evm.TU.Scaf1.3284	--	uncharacterized protein LOC105345901 [Crassostrea gigas]
MSTRG.5489.1	evm.TU.Scaf1.3623	--	hypothetical protein CGI_10022847 [Crassostrea gigas]
MSTRG.54917.1	evm.TU.Scaf6.2448	rga4	Arf-GAP with Rho-GAP domain, ANK repeat and PH domain-containing protein 2 [Crassostrea gigas]
MSTRG.54917.1	evm.TU.Scaf6.3187	--	uncharacterized protein LOC105317859 [Crassostrea gigas]
MSTRG.54927.1	evm.TU.Scaf6.2454	--	hypothetical protein CGI_10001712 [Crassostrea gigas]
MSTRG.54967.3	evm.TU.Scaf6.3065	--	uncharacterized protein LOC105328562 [Crassostrea gigas]
MSTRG.54967.8	evm.TU.Scaf6.3065	--	uncharacterized protein LOC105328562 [Crassostrea gigas]
MSTRG.55021.1	evm.TU.Scaf6.3619	THAP12	zinc finger MYM-type protein 1-like [Crassostrea gigas]
MSTRG.55120.1	evm.TU.Scaf6.2499	Glra3	Glycine receptor subunit alpha-3 [Crassostrea gigas]
MSTRG.55120.1	evm.TU.Scaf6.2501	GLRA2	glycine receptor subunit alpha-3-like [Crassostrea gigas]
MSTRG.55132.1	MSTRG.55133	POL	Retrovirus-related Pol polyprotein from transposon 412 [Larimichthys crocea]
MSTRG.55184.1	evm.TU.Scaf6.2511	--	protein sprouty homolog 2-like [Crassostrea gigas]
MSTRG.55508.1	MSTRG.55507	TY3B-I	Retrovirus polyprotein [Dicentrarchus labrax]
MSTRG.5553.1	evm.TU.Scaf1.2095	DCHS2	protocadherin-23-like [Crassostrea gigas]
MSTRG.55542.1	evm.TU.Scaf6.2659	--	uncharacterized protein LOC105348229 isoform X2 [Crassostrea gigas]
MSTRG.55545.1	evm.TU.Scaf6.2661	--	probable ATP synthase subunit g 1, mitochondrial [Crassostrea gigas]
MSTRG.55545.1	evm.TU.Scaf6.2662	--	-
MSTRG.55591.1	evm.TU.Scaf6.2675	TBC1D19	TBC1 domain family member 19-like [Aplysia californica]
MSTRG.55611.1	evm.TU.Scaf6.2683	--	uncharacterized protein LOC105348933 isoform X1 [Crassostrea gigas]
MSTRG.55691.1	evm.TU.Scaf6.2711	--	hypothetical protein CGI_10001519 [Crassostrea gigas]
MSTRG.55706.1	evm.TU.Scaf6.2718	CD109	CD109 antigen-like [Crassostrea gigas]
MSTRG.55710.1	evm.TU.Scaf6.2720_evm.TU.Scaf6.2721	Rad50	-
MSTRG.55713.1	evm.TU.Scaf6.2722	CCNA2	G2/mitotic-specific cyclin-A-like [Crassostrea gigas]
MSTRG.55728.1	evm.TU.Scaf6.2727	EIF3F	eukaryotic translation initiation factor 3 subunit F-like [Crassostrea gigas]
MSTRG.5577.1	evm.TU.Scaf1.3425	Lyrm4	LYR motif-containing protein 4-like [Crassostrea gigas]
MSTRG.55877.1	evm.TU.Scaf6.2779	--	uncharacterized protein LOC105319042 [Crassostrea gigas]
MSTRG.55918.1	evm.TU.Scaf6.2788	--	uncharacterized protein LOC105329702 [Crassostrea gigas]
MSTRG.55924.1	MSTRG.55925	--	Chitin deacetylase 9 [Daphnia magna]
MSTRG.55924.1	evm.TU.Scaf6.2789	--	uncharacterized protein LOC105329702 [Crassostrea gigas]
MSTRG.55931.1	evm.TU.Scaf6.2790	--	nucleolin 2-like [Crassostrea gigas]
MSTRG.55958.1	MSTRG.55959	Pol	Transposon TX1 uncharacterized 149 kDa protein [Exaiptasia pallida]
MSTRG.55958.1	evm.TU.Scaf6.3139	IMPACT	uncharacterized protein LOC105331972 [Crassostrea gigas]
MSTRG.55958.3	MSTRG.55959	Pol	Transposon TX1 uncharacterized 149 kDa protein [Exaiptasia pallida]
MSTRG.5600.1	evm.TU.Scaf1.2112	--	uncharacterized protein LOC105330553 [Crassostrea gigas]
MSTRG.56111.1	evm.TU.Scaf6.2844	arm	-
MSTRG.56115.1	evm.TU.Scaf6.2846	--	hypothetical protein CGI_10013024 [Crassostrea gigas]
MSTRG.56361.1	evm.TU.Scaf6.2949	Trappc2	trafficking protein particle complex subunit 2-like [Crassostrea gigas]
MSTRG.56389.1	MSTRG.56390	--	Cornifelin-like protein [Crassostrea gigas]
MSTRG.56451.1	evm.TU.Scaf6.2975	fibcd1	fibrinogen C domain-containing protein 1-like isoform X3 [Crassostrea gigas]
MSTRG.56491.1	evm.TU.Scaf6.2990	TNNI3K	serine/threonine-protein kinase TNNI3K-like isoform X1 [Crassostrea gigas]
MSTRG.56528.1	evm.TU.Scaf6.3006	NOS1AP	carboxyl-terminal PDZ ligand of neuronal nitric oxide synthase protein-like [Crassostrea gigas]
MSTRG.56599.1	evm.TU.Scaf6.3035	C1ql4	complement C1q subcomponent subunit C-like [Crassostrea gigas]
MSTRG.56655.2	evm.TU.Scaf6.3055	--	hypothetical protein CGI_10005263 [Crassostrea gigas]
MSTRG.5675.2	evm.TU.Scaf1.2138	DENR	density-regulated protein-like [Crassostrea gigas]
MSTRG.56821.1	MSTRG.56820	--	Transposon Tf2-6 polyprotein [Exaiptasia pallida]
MSTRG.56822.2	MSTRG.56823	--	SURP and G-patch domain-containing protein 1 [Exaiptasia pallida]
MSTRG.56970.1	MSTRG.56968	--	Scavenger receptor class F member 2 [Crassostrea gigas]
MSTRG.56971.1	MSTRG.56968	--	Scavenger receptor class F member 2 [Crassostrea gigas]
MSTRG.57016.1	MSTRG.57018	--	Vacuolar protein sorting-associated protein 13C [Crassostrea gigas]
MSTRG.57016.2	MSTRG.57018	--	Vacuolar protein sorting-associated protein 13C [Crassostrea gigas]
MSTRG.57016.3	MSTRG.57018	--	Vacuolar protein sorting-associated protein 13C [Crassostrea gigas]
MSTRG.57087.1	evm.TU.Scaf7.2248	--	Tripartite motif-containing protein 2 [Crassostrea gigas]
MSTRG.57087.1	evm.TU.Scaf7.2626	--	Tripartite motif-containing protein 2 [Crassostrea gigas]
MSTRG.57087.2	evm.TU.Scaf7.2248	--	Tripartite motif-containing protein 2 [Crassostrea gigas]
MSTRG.57087.2	evm.TU.Scaf7.2749	--	Tripartite motif-containing protein 2 [Crassostrea gigas]
MSTRG.57090.1	evm.TU.Scaf7.2546	--	Tripartite motif-containing protein 2 [Crassostrea gigas]
MSTRG.57090.1	evm.TU.Scaf7.2547	--	Tripartite motif-containing protein 2 [Crassostrea gigas]
MSTRG.57178.2	evm.TU.Scaf7.2207	--	uncharacterized protein LOC105332514 [Crassostrea gigas]
MSTRG.57178.3	evm.TU.Scaf7.2207	--	uncharacterized protein LOC105332514 [Crassostrea gigas]
MSTRG.57259.1	evm.TU.Scaf7.2188	ycfH	putative deoxyribonuclease TATDN2 [Crassostrea gigas]
MSTRG.5736.1	evm.TU.Scaf1.2172	Tmem132e	transmembrane protein 132A-like [Crassostrea gigas]
MSTRG.5736.1	evm.TU.Scaf1.3564	PIS1	uncharacterized protein LOC105333131 [Crassostrea gigas]
MSTRG.57432.1	evm.TU.Scaf7.2618	ZMYM1	52 kDa repressor of the inhibitor of the protein kinase-like [Crassostrea gigas]
MSTRG.5752.1	evm.TU.Scaf1.2179	--	uncharacterized protein LOC105333121 [Crassostrea gigas]
MSTRG.57543.1	evm.TU.Scaf7.129	--	uncharacterized protein LOC105323428 [Crassostrea gigas]
MSTRG.576.1	evm.TU.Scaf1.200	--	-
MSTRG.576.2	evm.TU.Scaf1.200	--	-
MSTRG.57649.1	evm.TU.Scaf7.171	--	neuropeptide FF receptor 2-like [Crassostrea gigas]
MSTRG.57649.1	evm.TU.Scaf7.172	NMUR2	neuropeptide FF receptor 2-like [Crassostrea gigas]
MSTRG.57649.2	evm.TU.Scaf7.171	--	neuropeptide FF receptor 2-like [Crassostrea gigas]
MSTRG.57651.1	evm.TU.Scaf7.171	--	neuropeptide FF receptor 2-like [Crassostrea gigas]
MSTRG.57651.1	evm.TU.Scaf7.172	NMUR2	neuropeptide FF receptor 2-like [Crassostrea gigas]
MSTRG.57655.1	evm.TU.Scaf7.2349	NMUR2	neuromedin-U receptor 2-like [Crassostrea gigas]
MSTRG.57738.1	evm.TU.Scaf7.194	--	twist-related protein-like [Crassostrea gigas]
MSTRG.5782.1	evm.TU.Scaf1.2198	--	uncharacterized protein LOC105334477 [Crassostrea gigas]
MSTRG.57897.2	evm.TU.Scaf7.2537	--	uncharacterized protein LOC105343612 [Crassostrea gigas]
MSTRG.5794.1	evm.TU.Scaf1.2201	SLC7A2	uncharacterized protein LOC105334472 [Crassostrea gigas]
MSTRG.5797.1	evm.TU.Scaf1.2201	SLC7A2	uncharacterized protein LOC105334472 [Crassostrea gigas]
MSTRG.5797.2	evm.TU.Scaf1.2201	SLC7A2	uncharacterized protein LOC105334472 [Crassostrea gigas]
MSTRG.58146.1	evm.TU.Scaf7.300	--	hypothetical protein CGI_10019341 [Crassostrea gigas]
MSTRG.58150.1	evm.TU.Scaf7.2019	--	uncharacterized protein LOC105328263 isoform X2 [Crassostrea gigas]
MSTRG.58219.1	evm.TU.Scaf7.2334	--	uncharacterized protein LOC105328562 [Crassostrea gigas]
MSTRG.58262.2	evm.TU.Scaf7.319	--	hypothetical protein CGI_10022262 [Crassostrea gigas]
MSTRG.58265.1	evm.TU.Scaf7.319	--	hypothetical protein CGI_10022262 [Crassostrea gigas]
MSTRG.58273.1	evm.TU.Scaf7.320	--	uncharacterized protein LOC105329284 [Crassostrea gigas]
MSTRG.58290.1	evm.TU.Scaf7.323	--	protein FAM179B [Geospiza fortis]
MSTRG.58390.1	evm.TU.Scaf7.2512	--	hypothetical protein CGI_10005681 [Crassostrea gigas]
MSTRG.58650.1	evm.TU.Scaf7.2635	--	uncharacterized protein LOC105321362 [Crassostrea gigas]
MSTRG.58665.1	evm.TU.Scaf7.2769	--	multiple banded antigen, partial [Ureaplasma urealyticum]
MSTRG.58863.1	evm.TU.Scaf7.401	--	cornifelin-like [Crassostrea gigas]
MSTRG.58869.1	evm.TU.Scaf7.2645	--	placenta-specific gene 8 protein-like [Crassostrea gigas]
MSTRG.58946.2	evm.TU.Scaf7.2201	--	uncharacterized protein LOC105346229 [Crassostrea gigas]
MSTRG.5898.1	evm.TU.Scaf1.2249	--	von Willebrand factor D and EGF domain-containing protein-like [Crassostrea gigas]
MSTRG.59157.1	evm.TU.Scaf7.458	--	uncharacterized protein LOC105335440 [Crassostrea gigas]
MSTRG.59494.1	MSTRG.59496	--	hypothetical protein CGI_10002304 [Crassostrea gigas]
MSTRG.59494.2	MSTRG.59496	--	hypothetical protein CGI_10002304 [Crassostrea gigas]
MSTRG.59494.3	MSTRG.59496	--	hypothetical protein CGI_10002304 [Crassostrea gigas]
MSTRG.59494.4	MSTRG.59496	--	hypothetical protein CGI_10002304 [Crassostrea gigas]
MSTRG.59494.5	MSTRG.59496	--	hypothetical protein CGI_10002304 [Crassostrea gigas]
MSTRG.59494.6	MSTRG.59496	--	hypothetical protein CGI_10002304 [Crassostrea gigas]
MSTRG.59499.1	MSTRG.59498	--	PREDICTED: uncharacterized protein LOC109468106 [Branchiostoma belcheri]
MSTRG.59520.1	evm.TU.Scaf7.2063	--	uncharacterized protein LOC105341567 [Crassostrea gigas]
MSTRG.59520.1	evm.TU.Scaf7.2651	--	tripartite motif-containing protein 55-like [Crassostrea gigas]
MSTRG.59532.1	evm.TU.Scaf7.531	--	-
MSTRG.5957.1	evm.TU.Scaf1.2264	C3	complement C3-like [Crassostrea gigas]
MSTRG.59735.2	evm.TU.Scaf7.588	--	uncharacterized protein LOC105320121 [Crassostrea gigas]
MSTRG.59757.1	MSTRG.59758	--	PREDICTED: uncharacterized protein LOC105334302 [Crassostrea gigas]
MSTRG.59784.1	evm.TU.Scaf7.590	PTH1R	parathyroid hormone/parathyroid hormone-related peptide receptor-like [Crassostrea gigas]
MSTRG.59794.1	MSTRG.59795	--	PREDICTED: uncharacterized protein LOC109620644 [Crassostrea gigas]
MSTRG.59910.1	evm.TU.Scaf7.2485	--	uncharacterized protein LOC105333986 isoform X1 [Crassostrea gigas]
MSTRG.59917.1	evm.TU.Scaf7.2164	--	toll-like receptor 13 [Crassostrea gigas]
MSTRG.59917.1	evm.TU.Scaf7.2591	Tlr3	toll-like receptor 13 [Crassostrea gigas]
MSTRG.6000.1	evm.TU.Scaf1.2282	CPIJ001445	clustered mitochondria protein homolog [Crassostrea gigas]
MSTRG.60020.1	MSTRG.60021	--	Retrovirus-related Pol polyprotein from transposon 412 [Exaiptasia pallida]
MSTRG.60023.1	MSTRG.60024	--	Retrovirus-related Pol polyprotein from transposon 412, partial [Stegodyphus mimosarum]
MSTRG.60103.1	evm.TU.Scaf7.649	ADORA2A	melanocortin receptor 5-like [Crassostrea gigas]
MSTRG.60153.1	evm.TU.Scaf7.2703	--	uncharacterized protein LOC105320883 [Crassostrea gigas]
MSTRG.60193.1	evm.TU.Scaf7.2260	--	uncharacterized protein LOC102805774 [Saccoglossus kowalevskii]
MSTRG.60271.1	evm.TU.Scaf7.684	rnf213a	E3 ubiquitin-protein ligase RNF213-like isoform X3 [Crassostrea gigas]
MSTRG.60275.1	evm.TU.Scaf7.684	rnf213a	E3 ubiquitin-protein ligase RNF213-like isoform X3 [Crassostrea gigas]
MSTRG.60470.1	MSTRG.60469	--	TPA_exp: replicase/helicase/endonuclease [Danio rerio]
MSTRG.60534.1	evm.TU.Scaf7.765	Prdm1	PR domain zinc finger protein 1-like isoform X2 [Crassostrea gigas]
MSTRG.60675.1	evm.TU.Scaf7.2184	--	hypothetical protein CGI_10005745 [Crassostrea gigas]
MSTRG.60800.1	evm.TU.Scaf7.823	--	E3 ubiquitin-protein ligase UPL2-like [Crassostrea gigas]
MSTRG.60896.1	evm.TU.Scaf7.2870	--	uncharacterized protein LOC105326331 [Crassostrea gigas]
MSTRG.60903.1	evm.TU.Scaf7.2365	--	zinc finger protein 862-like [Crassostrea gigas]
MSTRG.60904.1	evm.TU.Scaf7.2329	--	hypothetical protein CGI_10005626 [Crassostrea gigas]
MSTRG.60912.1	evm.TU.Scaf7.868	--	uncharacterized protein LOC105321948 [Crassostrea gigas]
MSTRG.61170.1	evm.TU.Scaf7.2519	--	uncharacterized protein LOC105317604 isoform X2 [Crassostrea gigas]
MSTRG.61228.1	MSTRG.61227	--	Multiple epidermal growth factor-like domains 10 [Crassostrea gigas]
MSTRG.61350.1	evm.TU.Scaf7.2726	--	putative nuclease HARBI1 [Crassostrea gigas]
MSTRG.61495.1	evm.TU.Scaf7.2774	pol	uncharacterized protein LOC105319660 isoform X1 [Crassostrea gigas]
MSTRG.61495.1	evm.TU.Scaf7.2802	pol	uncharacterized protein LOC105319660 isoform X1 [Crassostrea gigas]
MSTRG.61529.1	evm.TU.Scaf7.2632	--	uncharacterized protein LOC105345406 [Crassostrea gigas]
MSTRG.61592.1	evm.TU.Scaf7.977	--	-
MSTRG.62006.1	evm.TU.Scaf7.1088	TNPO3	transportin-3-like isoform X2 [Crassostrea gigas]
MSTRG.62126.1	evm.TU.Scaf7.1121	CSTF3	Cleavage stimulation factor 77 kDa subunit [Crassostrea gigas]
MSTRG.62193.1	evm.TU.Scaf7.1146	Trpa1	tankyrase-2-like [Crassostrea gigas]
MSTRG.62202.1	evm.TU.Scaf7.1148	--	leucine-rich repeat protein lrrA-like [Crassostrea gigas]
MSTRG.62202.1	evm.TU.Scaf7.1150	--	leucine-rich repeat-containing protein 40-like [Crassostrea gigas]
MSTRG.6231.1	evm.TU.Scaf1.3431	TY3B-G	uncharacterized protein K02A2.6-like [Crassostrea gigas]
MSTRG.62313.1	MSTRG.62312	--	Integrase/recombinase xerD-like [Exaiptasia pallida]
MSTRG.62313.1	MSTRG.62314	--	Integrase/recombinase xerD-like [Exaiptasia pallida]
MSTRG.62820.1	evm.TU.Scaf7.1365	--	hypothetical protein LOTGIDRAFT_228920 [Lottia gigantea]
MSTRG.63058.1	evm.TU.Scaf7.1448	--	Putative fructose-2,6-bisphosphatase TIGAR, partial [Crassostrea gigas]
MSTRG.631.1	evm.TU.Scaf1.3513	rho-1	ras-like GTP-binding protein rhoA isoform X1 [Crassostrea gigas]
MSTRG.631.1	evm.TU.Scaf1.3659	Rho1	ras-like GTP-binding protein Rho1 [Crassostrea gigas]
MSTRG.63189.1	MSTRG.63191	--	PREDICTED: uncharacterized protein LOC107353512 [Acropora digitifera]
MSTRG.63208.1	evm.TU.Scaf7.1495	MBTPS2	membrane-bound transcription factor site-2 protease-like [Crassostrea gigas]
MSTRG.63278.1	evm.TU.Scaf7.1526	Gld	glucose dehydrogenase [FAD, quinone]-like [Crassostrea gigas]
MSTRG.63281.1	evm.TU.Scaf7.1527	soxA	peroxisomal sarcosine oxidase-like [Crassostrea gigas]
MSTRG.63371.1	evm.TU.Scaf7.1552	Flvcr2	feline leukemia virus subgroup C receptor-related protein 2-like isoform X3 [Crassostrea gigas]
MSTRG.63556.1	evm.TU.Scaf7.1612	GRIK2	glutamate receptor ionotropic, kainate 2-like [Crassostrea gigas]
MSTRG.63604.1	evm.TU.Scaf7.1633	ADGRL2	EGF, latrophilin and seven transmembrane domain-containing protein 1-like isoform X1 [Crassostrea gigas]
MSTRG.6385.1	evm.TU.Scaf1.2393	--	hypothetical protein CGI_10001168 [Crassostrea gigas]
MSTRG.6388.1	MSTRG.6387	ZNF862	PREDICTED: zinc finger protein 862-like [Acropora digitifera]
MSTRG.6391.1	evm.TU.Scaf1.2394	SLC34A2	sodium-dependent phosphate transport protein 2B-like [Crassostrea gigas]
MSTRG.63959.1	evm.TU.Scaf7.1778	Gld	glucose dehydrogenase [FAD, quinone]-like isoform X1 [Crassostrea gigas]
MSTRG.63959.2	evm.TU.Scaf7.1778	Gld	glucose dehydrogenase [FAD, quinone]-like isoform X1 [Crassostrea gigas]
MSTRG.63959.2	evm.TU.Scaf7.1780	Gld	Glucose dehydrogenase [acceptor] [Crassostrea gigas]
MSTRG.63959.3	evm.TU.Scaf7.1778	Gld	glucose dehydrogenase [FAD, quinone]-like isoform X1 [Crassostrea gigas]
MSTRG.63959.4	evm.TU.Scaf7.1778	Gld	glucose dehydrogenase [FAD, quinone]-like isoform X1 [Crassostrea gigas]
MSTRG.63971.1	evm.TU.Scaf7.1782	Gld	Glucose dehydrogenase [acceptor] [Crassostrea gigas]
MSTRG.64078.1	evm.TU.Scaf7.1831	--	uncharacterized protein LOC105334871 isoform X1 [Crassostrea gigas]
MSTRG.64129.1	evm.TU.Scaf7.1853	cat	catalase [Crassostrea gigas]
MSTRG.64142.2	evm.TU.Scaf7.1858	TENT5A	protein FAM46C-like [Crassostrea gigas]
MSTRG.64184.1	evm.TU.Scaf7.2011	--	uncharacterized protein F54H12.2-like [Crassostrea gigas]
MSTRG.64184.1	evm.TU.Scaf7.2892	--	uncharacterized protein LOC105328780 [Crassostrea gigas]
MSTRG.64184.2	evm.TU.Scaf7.2011	--	uncharacterized protein F54H12.2-like [Crassostrea gigas]
MSTRG.64220.1	evm.TU.Scaf7.1884	--	uncharacterized protein LOC103692624 isoform X4 [Rattus norvegicus]
MSTRG.64220.2	evm.TU.Scaf7.1884	--	uncharacterized protein LOC103692624 isoform X4 [Rattus norvegicus]
MSTRG.64220.3	evm.TU.Scaf7.1884	--	uncharacterized protein LOC103692624 isoform X4 [Rattus norvegicus]
MSTRG.64351.1	MSTRG.64352	TY3B-I	Retrovirus-related Pol polyprotein from transposon 297 [Exaiptasia pallida]
MSTRG.64440.2	evm.TU.Scaf7.2299	--	hypothetical protein LOTGIDRAFT_153536 [Lottia gigantea]
MSTRG.64465.1	evm.TU.Scaf7.2561	--	hypothetical protein CGI_10007977 [Crassostrea gigas]
MSTRG.64479.1	evm.TU.Scaf7.2311	--	hypothetical protein CGI_10018526 [Crassostrea gigas]
MSTRG.64610.2	evm.TU.Scaf7.2321	pol	uncharacterized protein LOC105343682 [Crassostrea gigas]
MSTRG.64610.2	evm.TU.Scaf7.2659	--	uncharacterized protein LOC105336559 [Crassostrea gigas]
MSTRG.64612.1	MSTRG.64611	TY3B-I	Retrovirus-related Pol polyprotein from transposon 17.6, partial [Exaiptasia pallida]
MSTRG.64694.1	evm.TU.Scaf72.5	rnf213a	E3 ubiquitin-protein ligase RNF213-like isoform X1 [Crassostrea gigas]
MSTRG.64762.1	evm.TU.Scaf78.3	--	uncharacterized protein LOC105330318 [Crassostrea gigas]
MSTRG.64781.2	evm.TU.Scaf78.5	--	uncharacterized protein LOC105332076 [Crassostrea gigas]
MSTRG.64993.1	evm.TU.Scaf8.1991	--	uncharacterized protein LOC105338243 [Crassostrea gigas]
MSTRG.64993.1	evm.TU.Scaf8.2627	--	Transposable element Tcb2 transposase [Crassostrea gigas]
MSTRG.6521.1	evm.TU.Scaf1.2451	TGM1	annulin-like isoform X2 [Crassostrea gigas]
MSTRG.65387.1	MSTRG.65386	--	Peroxiredoxin-1 [Crassostrea gigas]
MSTRG.65394.2	MSTRG.65392	--	hypothetical protein CGI_10019341 [Crassostrea gigas]
MSTRG.65400.1	evm.TU.Scaf8.88	MIMI_R617	hypothetical protein CGI_10018286 [Crassostrea gigas]
MSTRG.65417.1	MSTRG.65419	--	hypothetical protein CGI_10018295 [Crassostrea gigas]
MSTRG.65417.1	evm.TU.Scaf8.96	--	hypothetical protein CGI_10018293 [Crassostrea gigas]
MSTRG.65417.2	evm.TU.Scaf8.96	--	hypothetical protein CGI_10018293 [Crassostrea gigas]
MSTRG.65417.3	MSTRG.65419	--	hypothetical protein CGI_10018295 [Crassostrea gigas]
MSTRG.65429.1	evm.TU.Scaf8.98	WFIKKN2	eppin-like [Crassostrea gigas]
MSTRG.6563.1	evm.TU.Scaf1.2471	--	uncharacterized protein LOC105341730 [Crassostrea gigas]
MSTRG.65735.1	evm.TU.Scaf8.148	--	-
MSTRG.65747.3	evm.TU.Scaf8.2084	--	uncharacterized protein LOC105321483 [Crassostrea gigas]
MSTRG.65747.3	evm.TU.Scaf8.2533	--	uncharacterized protein LOC105330753 [Crassostrea gigas]
MSTRG.65755.1	MSTRG.65754	--	Zinc finger E-box-binding homeobox 2 [Crassostrea gigas]
MSTRG.65756.1	MSTRG.65754	--	Zinc finger E-box-binding homeobox 2 [Crassostrea gigas]
MSTRG.65756.1	evm.TU.Scaf8.2787	--	uncharacterized protein LOC105320950 [Crassostrea gigas]
MSTRG.65769.1	MSTRG.65766	--	PREDICTED: golgin subfamily A member 6-like protein 22 [Crassostrea gigas]
MSTRG.65832.1	evm.TU.Scaf8.166	Ptp99A	-
MSTRG.65864.1	MSTRG.65856	--	hypothetical protein CGI_10023045 [Crassostrea gigas]
MSTRG.65864.2	MSTRG.65856	--	hypothetical protein CGI_10023045 [Crassostrea gigas]
MSTRG.65867.1	evm.TU.Scaf8.172	--	uncharacterized protein LOC105319491 [Crassostrea gigas]
MSTRG.65868.5	evm.TU.Scaf8.2427	--	-
MSTRG.65872.2	MSTRG.65874	--	PREDICTED: uncharacterized protein LOC105337509 isoform X1 [Crassostrea gigas]
MSTRG.65890.1	evm.TU.Scaf8.2659	--	uncharacterized protein LOC105336680 [Crassostrea gigas]
MSTRG.65903.1	evm.TU.Scaf8.175	--	hypothetical protein CGI_10000765 [Crassostrea gigas]
MSTRG.65926.3	MSTRG.65928	--	Transposable element Tcb2 transposase, partial [Stegodyphus mimosarum]
MSTRG.65939.7	MSTRG.65944	--	Caspase-2 [Crassostrea gigas]
MSTRG.65939.8	evm.TU.Scaf8.181	--	Collectin-12 [Crassostrea gigas]
MSTRG.65939.9	MSTRG.65944	--	Caspase-2 [Crassostrea gigas]
MSTRG.65947.1	evm.TU.Scaf8.2548	--	uncharacterized protein LOC105326236 [Crassostrea gigas]
MSTRG.65952.1	MSTRG.65950	--	hypothetical protein CGI_10003630 [Crassostrea gigas]
MSTRG.66018.1	evm.TU.Scaf8.2150	--	uncharacterized protein LOC105332585 [Crassostrea gigas]
MSTRG.6605.1	evm.TU.Scaf1.2486	PARP12	TCDD-inducible poly [ADP-ribose] polymerase-like [Crassostrea gigas]
MSTRG.66070.1	evm.TU.Scaf8.1799	CDO1	cysteine dioxygenase type 1-like [Crassostrea gigas]
MSTRG.66075.1	evm.TU.Scaf8.2215	--	uncharacterized protein LOC105339693 isoform X1 [Crassostrea gigas]
MSTRG.66216.2	evm.TU.Scaf8.2144	Pif1	uncharacterized protein LOC105330343 [Crassostrea gigas]
MSTRG.66376.1	MSTRG.66377	--	PREDICTED: uncharacterized protein LOC109618122 [Crassostrea gigas]
MSTRG.66811.2	evm.TU.Scaf8.1786	POL	uncharacterized protein K02A2.6-like [Crassostrea gigas]
MSTRG.6683.1	evm.TU.Scaf1.2512	--	uncharacterized protein LOC105325043 [Crassostrea gigas]
MSTRG.66897.1	evm.TU.Scaf8.327	--	multiple epidermal growth factor-like domains protein 10 isoform X3 [Crassostrea gigas]
MSTRG.67302.1	evm.TU.Scaf8.410	MCC	colorectal mutant cancer protein-like isoform X1 [Crassostrea gigas]
MSTRG.67302.2	evm.TU.Scaf8.410	MCC	colorectal mutant cancer protein-like isoform X1 [Crassostrea gigas]
MSTRG.67437.2	evm.TU.Scaf8.2576	--	uncharacterized protein LOC105333649 [Crassostrea gigas]
MSTRG.6752.1	evm.TU.Scaf1.2532	Zc3h3	zinc finger CCCH domain-containing protein 3-like [Crassostrea gigas]
MSTRG.67769.2	evm.TU.Scaf8.529	CPVL	probable serine carboxypeptidase CPVL isoform X1 [Crassostrea gigas]
MSTRG.67769.3	evm.TU.Scaf8.529	CPVL	probable serine carboxypeptidase CPVL isoform X1 [Crassostrea gigas]
MSTRG.67892.1	evm.TU.Scaf8.554	--	hypothetical protein CGI_10002773 [Crassostrea gigas]
MSTRG.67910.1	evm.TU.Scaf8.2947	--	hypothetical protein CGI_10003040 [Crassostrea gigas]
MSTRG.67919.1	evm.TU.Scaf8.557	--	uncharacterized protein LOC105330318 [Crassostrea gigas]
MSTRG.67940.3	evm.TU.Scaf8.2473	--	uncharacterized protein LOC105348725 [Crassostrea gigas]
MSTRG.67945.2	evm.TU.Scaf8.3026	--	uncharacterized protein K02A2.6-like [Crassostrea gigas]
MSTRG.67945.2	evm.TU.Scaf8.567	--	uncharacterized protein LOC105348724 [Crassostrea gigas]
MSTRG.6798.1	MSTRG.6799	--	Otoancorin [Crassostrea gigas]
MSTRG.6798.1	evm.TU.Scaf1.2546	--	uncharacterized protein LOC105348454 [Crassostrea gigas]
MSTRG.67996.1	evm.TU.Scaf8.573	nas-29	zinc metalloproteinase nas-29-like, partial [Crassostrea gigas]
MSTRG.68032.1	evm.TU.Scaf8.577	--	proteoglycan 4-like [Crassostrea gigas]
MSTRG.68057.1	MSTRG.68056	TY3B-I	PREDICTED: retrovirus-related Pol polyprotein from transposon 412 [Strongylocentrotus purpuratus]
MSTRG.68078.1	evm.TU.Scaf8.585	--	neuropeptide S receptor-like [Crassostrea gigas]
MSTRG.68078.1	evm.TU.Scaf8.586	--	neuropeptide S receptor-like [Crassostrea gigas]
MSTRG.68169.1	evm.TU.Scaf8.2054	--	multiple epidermal growth factor-like domains protein 10 [Crassostrea gigas]
MSTRG.68249.2	evm.TU.Scaf8.2730	At3g55350	putative nuclease HARBI1 [Crassostrea gigas]
MSTRG.68281.1	evm.TU.Scaf8.2615	--	uncharacterized protein LOC105324158, partial [Crassostrea gigas]
MSTRG.68313.1	evm.TU.Scaf8.627	--	hypothetical protein CGI_10017120 [Crassostrea gigas]
MSTRG.68314.1	MSTRG.68315	--	Caprin-2 [Crassostrea gigas]
MSTRG.68314.1	evm.TU.Scaf8.1992	--	uncharacterized protein LOC105333500 [Crassostrea gigas]
MSTRG.68435.2	evm.TU.Scaf8.667	--	protein RRNAD1-like [Crassostrea gigas]
MSTRG.68479.1	evm.TU.Scaf8.1700	--	-
MSTRG.68479.2	evm.TU.Scaf8.2872	--	uncharacterized protein LOC105345165 [Crassostrea gigas]
MSTRG.68607.1	evm.TU.Scaf8.2128	--	putative nuclease HARBI1 [Crassostrea gigas]
MSTRG.68607.1	evm.TU.Scaf8.2985	At3g55350	putative nuclease HARBI1 [Crassostrea gigas]
MSTRG.68644.1	evm.TU.Scaf8.2808	--	hypothetical protein CGI_10028031 [Crassostrea gigas]
MSTRG.68660.1	evm.TU.Scaf8.2994	--	hypothetical protein CGI_10003040 [Crassostrea gigas]
MSTRG.68668.2	MSTRG.68670	--	PREDICTED: uncharacterized protein LOC105340464 [Crassostrea gigas]
MSTRG.68671.2	MSTRG.68670	--	PREDICTED: uncharacterized protein LOC105340464 [Crassostrea gigas]
MSTRG.68686.1	evm.TU.Scaf8.694	--	hypothetical protein CGI_10013864 [Crassostrea gigas]
MSTRG.68728.1	MSTRG.68726	TY3B-I	Transposon Ty3-G Gag-Pol polyprotein [Exaiptasia pallida]
MSTRG.68740.1	MSTRG.68742	--	hypothetical protein CGI_10027121 [Crassostrea gigas]
MSTRG.68740.2	MSTRG.68732	--	PREDICTED: RNA polymerase II degradation factor 1-like [Crassostrea gigas]
MSTRG.68740.3	MSTRG.68732	--	PREDICTED: RNA polymerase II degradation factor 1-like [Crassostrea gigas]
MSTRG.68740.3	MSTRG.68742	--	hypothetical protein CGI_10027121 [Crassostrea gigas]
MSTRG.68743.1	evm.TU.Scaf8.2300	--	uncharacterized protein LOC105345901 [Crassostrea gigas]
MSTRG.68759.1	MSTRG.68758	--	PREDICTED: uncharacterized protein LOC105328585 [Crassostrea gigas]
MSTRG.68775.2	evm.TU.Scaf8.701	--	uncharacterized protein LOC105327682 [Crassostrea gigas]
MSTRG.68876.1	MSTRG.68874	--	PREDICTED: lectin BRA-3 [Crassostrea gigas]
MSTRG.68902.1	MSTRG.68901	--	-
MSTRG.68902.2	MSTRG.68901	--	-
MSTRG.68905.1	evm.TU.Scaf8.2350	pol	leucine-rich repeat extensin-like protein 5 [Crassostrea gigas]
MSTRG.68906.1	evm.TU.Scaf8.2350	pol	leucine-rich repeat extensin-like protein 5 [Crassostrea gigas]
MSTRG.69130.1	evm.TU.Scaf8.751	--	uncharacterized protein LOC105329997 [Crassostrea gigas]
MSTRG.69169.1	evm.TU.Scaf8.3032	--	uncharacterized protein LOC105331604 [Crassostrea gigas]
MSTRG.6958.1	evm.TU.Scaf1.3131	--	Protein IMPACT-B [Crassostrea gigas]
MSTRG.6958.1	evm.TU.Scaf1.3499	--	Protein IMPACT-B [Crassostrea gigas]
MSTRG.69762.1	evm.TU.Scaf8.828	Mrc2	perlucin-like protein isoform X2 [Crassostrea gigas]
MSTRG.69820.2	evm.TU.Scaf8.829	--	ribosome-binding protein 1 isoform X4 [Bubalus bubalis]
MSTRG.69820.3	evm.TU.Scaf8.829	--	ribosome-binding protein 1 isoform X4 [Bubalus bubalis]
MSTRG.70038.1	MSTRG.70037	--	-
MSTRG.70411.1	evm.TU.Scaf8.978	--	hypothetical protein CGI_10006562 [Crassostrea gigas]
MSTRG.70447.1	MSTRG.70448	--	Phosphotidylinositol phosphatase PTPRQ [Crassostrea gigas]
MSTRG.70583.1	evm.TU.Scaf8.2571	pol	uncharacterized protein LOC105340996 [Crassostrea gigas]
MSTRG.70654.1	MSTRG.70655	--	hypothetical protein CGI_10005420 [Crassostrea gigas]
MSTRG.7068.1	evm.TU.Scaf1.2657	usp30	ubiquitin carboxyl-terminal hydrolase 30-like, partial [Crassostrea gigas]
MSTRG.71048.1	evm.TU.Scaf8.1107	--	-
MSTRG.7119.1	evm.TU.Scaf1.3297	--	myb/SANT-like DNA-binding domain-containing protein 4 [Crassostrea gigas]
MSTRG.71223.1	evm.TU.Scaf8.1148	--	uncharacterized protein LOC105346408 [Crassostrea gigas]
MSTRG.71223.1	evm.TU.Scaf8.1149	--	uncharacterized protein LOC105346408 [Crassostrea gigas]
MSTRG.71240.1	MSTRG.71241	--	PREDICTED: uncharacterized protein LOC105323846 [Crassostrea gigas]
MSTRG.71240.2	MSTRG.71241	--	PREDICTED: uncharacterized protein LOC105323846 [Crassostrea gigas]
MSTRG.71274.1	evm.TU.Scaf8.1766	--	hypothetical protein CGI_10016827 [Crassostrea gigas]
MSTRG.71274.2	evm.TU.Scaf8.1956	--	hypothetical protein CGI_10021149 [Crassostrea gigas]
MSTRG.71274.2	evm.TU.Scaf8.2317	--	uncharacterized protein LOC105339499 [Crassostrea gigas]
MSTRG.71384.1	evm.TU.Scaf8.1162	--	hypothetical protein CGI_10024239 [Crassostrea gigas]
MSTRG.71386.1	evm.TU.Scaf8.1162	--	hypothetical protein CGI_10024239 [Crassostrea gigas]
MSTRG.71406.1	evm.TU.Scaf8.1165	--	uncharacterized protein LOC105348848 [Crassostrea gigas]
MSTRG.71423.1	evm.TU.Scaf8.1914	--	uncharacterized protein LOC105332847 [Crassostrea gigas]
MSTRG.71438.1	evm.TU.Scaf8.2964	--	uncharacterized protein LOC105344184 [Crassostrea gigas]
MSTRG.71494.1	evm.TU.Scaf8.1170	--	uncharacterized protein LOC105320454, partial [Crassostrea gigas]
MSTRG.71509.3	evm.TU.Scaf8.1173	--	hypothetical protein CGI_10003065 [Crassostrea gigas]
MSTRG.71548.1	MSTRG.71549	--	PREDICTED: flocculation protein FLO11-like [Crassostrea gigas]
MSTRG.71604.1	MSTRG.71602	--	-
MSTRG.71741.1	evm.TU.Scaf8.2096	--	uncharacterized protein LOC105339499 [Crassostrea gigas]
MSTRG.71749.1	evm.TU.Scaf8.1745	--	fibropellin-1-like [Crassostrea gigas]
MSTRG.71749.3	evm.TU.Scaf8.1745	--	fibropellin-1-like [Crassostrea gigas]
MSTRG.71749.4	evm.TU.Scaf8.1745	--	fibropellin-1-like [Crassostrea gigas]
MSTRG.71795.1	evm.TU.Scaf8.2153	--	hypothetical protein CGI_10021460 [Crassostrea gigas]
MSTRG.71852.1	evm.TU.Scaf8.2491	--	neurogenic locus notch homolog protein 2-like [Crassostrea gigas]
MSTRG.71888.1	evm.TU.Scaf8.1206	Fcn2	ficolin-2-like [Crassostrea gigas]
MSTRG.71892.1	evm.TU.Scaf8.1217	--	ryncolin-4-like [Crassostrea gigas]
MSTRG.71908.1	evm.TU.Scaf8.2085	--	transcription factor 19-like [Crassostrea gigas]
MSTRG.71950.1	evm.TU.Scaf8.1216	fibcd1-b	Ficolin-2 [Crassostrea gigas]
MSTRG.71965.1	evm.TU.Scaf8.2827	--	uncharacterized protein LOC105324158, partial [Crassostrea gigas]
MSTRG.71975.1	evm.TU.Scaf8.2713	--	hypothetical protein CGI_10016827 [Crassostrea gigas]
MSTRG.71986.1	evm.TU.Scaf8.1218	--	hypothetical protein CGI_10018054 [Crassostrea gigas]
MSTRG.72030.1	evm.TU.Scaf8.1225	--	complement C1q-like protein 4, partial [Crassostrea gigas]
MSTRG.72115.1	evm.TU.Scaf8.1236	--	hypothetical protein CGI_10015939 [Crassostrea gigas]
MSTRG.72115.1	evm.TU.Scaf8.2545	--	uncharacterized protein LOC105335138 [Crassostrea gigas]
MSTRG.72174.1	evm.TU.Scaf8.1692	--	P2X purinoceptor 7-like isoform X1 [Crassostrea gigas]
MSTRG.72185.1	evm.TU.Scaf8.2560	--	hypothetical protein CGI_10025903 [Crassostrea gigas]
MSTRG.72254.1	evm.TU.Scaf8.1247	--	hypothetical protein LOTGIDRAFT_175885 [Lottia gigantea]
MSTRG.72272.1	evm.TU.Scaf8.1251	Fcn2	ficolin-2-like, partial [Crassostrea gigas]
MSTRG.72283.1	evm.TU.Scaf8.1252	--	hypothetical protein CGI_10006068 [Crassostrea gigas]
MSTRG.72292.1	evm.TU.Scaf8.2060	--	uncharacterized protein LOC105332846 [Crassostrea gigas]
MSTRG.72306.1	MSTRG.72307	ADAM10	PREDICTED: disintegrin and metalloproteinase domain-containing protein 10 isoform X1 [Crassostrea gigas]
MSTRG.72306.2	MSTRG.72307	ADAM10	PREDICTED: disintegrin and metalloproteinase domain-containing protein 10 isoform X1 [Crassostrea gigas]
MSTRG.72309.1	MSTRG.72307	ADAM10	PREDICTED: disintegrin and metalloproteinase domain-containing protein 10 isoform X1 [Crassostrea gigas]
MSTRG.72344.1	evm.TU.Scaf8.1261	--	hypothetical protein CGI_10007553 [Crassostrea gigas]
MSTRG.72395.2	evm.TU.Scaf8.2504	--	uncharacterized protein LOC105317732 [Crassostrea gigas]
MSTRG.72403.1	evm.TU.Scaf8.2069	--	uncharacterized protein LOC105341115 [Crassostrea gigas]
MSTRG.72521.1	MSTRG.72517	--	VWFA and cache domain-containing protein 1 [Crassostrea gigas]
MSTRG.72521.1	MSTRG.72522	--	ATP-dependent DNA helicase PIF1 [Exaiptasia pallida]
MSTRG.72579.1	evm.TU.Scaf8.1278	--	-
MSTRG.72643.1	evm.TU.Scaf8.2507	--	uncharacterized protein LOC105339743 [Crassostrea gigas]
MSTRG.72737.1	evm.TU.Scaf8.1809	--	hypothetical protein CGI_10001574 [Crassostrea gigas]
MSTRG.72739.1	evm.TU.Scaf8.1984	--	SH3KBP1-binding protein 1-like [Crassostrea gigas]
MSTRG.72739.2	evm.TU.Scaf8.1984	--	SH3KBP1-binding protein 1-like [Crassostrea gigas]
MSTRG.72787.1	evm.TU.Scaf8.1292	--	uncharacterized protein LOC105340155 isoform X1 [Crassostrea gigas]
MSTRG.72790.1	evm.TU.Scaf8.1292	--	uncharacterized protein LOC105340155 isoform X1 [Crassostrea gigas]
MSTRG.72840.1	evm.TU.Scaf8.1296	--	uncharacterized protein LOC105345273 [Crassostrea gigas]
MSTRG.72840.2	evm.TU.Scaf8.1296	--	uncharacterized protein LOC105345273 [Crassostrea gigas]
MSTRG.72840.3	evm.TU.Scaf8.1296	--	uncharacterized protein LOC105345273 [Crassostrea gigas]
MSTRG.72944.2	MSTRG.72945	--	PREDICTED: flocculation protein FLO11-like [Crassostrea gigas]
MSTRG.72944.3	evm.TU.Scaf8.1306	--	hypothetical protein CGI_10007553 [Crassostrea gigas]
MSTRG.7297.1	evm.TU.Scaf1.2722	--	uncharacterized protein LOC105318150 [Crassostrea gigas]
MSTRG.7297.1	evm.TU.Scaf1.3233	--	uncharacterized protein LOC105340051 [Crassostrea gigas]
MSTRG.73005.1	evm.TU.Scaf8.1312	--	Fucolectin [Crassostrea gigas]
MSTRG.73005.3	evm.TU.Scaf8.1312	--	Fucolectin [Crassostrea gigas]
MSTRG.73098.1	MSTRG.73095	--	Dysferlin [Crassostrea gigas]
MSTRG.73098.1	evm.TU.Scaf8.1946	--	uncharacterized protein LOC105331335 [Crassostrea gigas]
MSTRG.73098.2	MSTRG.73095	--	Dysferlin [Crassostrea gigas]
MSTRG.73098.3	evm.TU.Scaf8.1946	--	uncharacterized protein LOC105331335 [Crassostrea gigas]
MSTRG.73108.1	evm.TU.Scaf8.2465	--	fucolectin-like, partial [Crassostrea gigas]
MSTRG.73163.1	evm.TU.Scaf8.1325	--	homeobox protein 2-like [Crassostrea gigas]
MSTRG.73184.1	evm.TU.Scaf8.1833	--	uncharacterized protein LOC105319473 [Crassostrea gigas]
MSTRG.7319.1	evm.TU.Scaf1.2731	Depdc5	-
MSTRG.7319.1	evm.TU.Scaf1.2732	DGCR8	microprocessor complex subunit DGCR8-like [Crassostrea gigas]
MSTRG.73200.1	evm.TU.Scaf8.2557	--	Fucolectin [Crassostrea gigas]
MSTRG.73212.1	evm.TU.Scaf8.2002	F54H12.2	uncharacterized protein F54H12.2-like [Crassostrea gigas]
MSTRG.73247.1	evm.TU.Scaf8.1334	--	uncharacterized protein LOC105330670 [Crassostrea gigas]
MSTRG.73247.2	evm.TU.Scaf8.1334	--	uncharacterized protein LOC105330670 [Crassostrea gigas]
MSTRG.73247.3	evm.TU.Scaf8.1334	--	uncharacterized protein LOC105330670 [Crassostrea gigas]
MSTRG.73401.1	MSTRG.73403	--	-
MSTRG.73420.1	MSTRG.73419	TIGD6	PREDICTED: tigger transposable element-derived protein 4-like [Crassostrea gigas]
MSTRG.73422.3	MSTRG.73419	TIGD6	PREDICTED: tigger transposable element-derived protein 4-like [Crassostrea gigas]
MSTRG.73422.3	MSTRG.73423	--	PREDICTED: uncharacterized protein LOC105327681 [Crassostrea gigas]
MSTRG.73426.1	MSTRG.73427	--	PREDICTED: uncharacterized protein LOC105322302 [Crassostrea gigas]
MSTRG.7344.1	evm.TU.Scaf1.2743	gcy-35	soluble guanylate cyclase gcy-35-like [Crassostrea gigas]
MSTRG.73505.1	evm.TU.Scaf8.1350	--	uncharacterized protein LOC105344497 [Crassostrea gigas]
MSTRG.73506.2	evm.TU.Scaf8.1352	--	uncharacterized protein LOC105348115 [Crassostrea gigas]
MSTRG.73515.1	evm.TU.Scaf8.1352	--	uncharacterized protein LOC105348115 [Crassostrea gigas]
MSTRG.73515.3	evm.TU.Scaf8.1352	--	uncharacterized protein LOC105348115 [Crassostrea gigas]
MSTRG.73585.1	MSTRG.73586	--	hypothetical protein CGI_10005211 [Crassostrea gigas]
MSTRG.73587.2	MSTRG.73590	--	PREDICTED: uncharacterized protein LOC105327069 [Crassostrea gigas]
MSTRG.73616.1	evm.TU.Scaf8.2012	--	uncharacterized protein LOC105321587 [Crassostrea gigas]
MSTRG.73616.1	evm.TU.Scaf8.2290	--	uncharacterized protein F54H12.2-like [Crassostrea gigas]
MSTRG.73664.2	evm.TU.Scaf8.1369	--	uncharacterized protein LOC105328767 [Crassostrea gigas]
MSTRG.73732.2	evm.TU.Scaf8.2909	--	uncharacterized protein LOC105345394 [Crassostrea gigas]
MSTRG.73742.1	evm.TU.Scaf8.2051	--	hypothetical protein CGI_10018317 [Crassostrea gigas]
MSTRG.73753.1	evm.TU.Scaf8.2523	--	uncharacterized protein LOC105335608 [Crassostrea gigas]
MSTRG.73753.1	evm.TU.Scaf8.2729	--	uncharacterized protein LOC105329102 [Crassostrea gigas]
MSTRG.73760.1	evm.TU.Scaf8.1376	--	uncharacterized protein LOC105333681, partial [Crassostrea gigas]
MSTRG.73764.1	evm.TU.Scaf8.1377	--	uncharacterized protein LOC105346510 [Crassostrea gigas]
MSTRG.73764.1	evm.TU.Scaf8.2405	--	hypothetical protein CGI_10017992 [Crassostrea gigas]
MSTRG.73777.1	evm.TU.Scaf8.2679	--	fucolectin-like [Crassostrea gigas]
MSTRG.73898.1	evm.TU.Scaf8.1751	--	Multiple epidermal growth factor-like domains 10 [Crassostrea gigas]
MSTRG.73976.1	MSTRG.73977	--	Retrovirus-related Pol polyprotein from transposon 412 [Exaiptasia pallida]
MSTRG.74003.2	MSTRG.74002	At3g55350	PREDICTED: putative nuclease HARBI1 [Crassostrea gigas]
MSTRG.74015.1	evm.TU.Scaf8.1971	--	fibropellin-1-like [Crassostrea gigas]
MSTRG.74148.1	MSTRG.74147	--	PREDICTED: uncharacterized protein LOC109618210, partial [Crassostrea gigas]
MSTRG.74148.2	MSTRG.74147	--	PREDICTED: uncharacterized protein LOC109618210, partial [Crassostrea gigas]
MSTRG.74148.3	MSTRG.74147	--	PREDICTED: uncharacterized protein LOC109618210, partial [Crassostrea gigas]
MSTRG.74154.1	evm.TU.Scaf8.2990	--	hypothetical protein CGI_10005657 [Crassostrea gigas]
MSTRG.74154.2	evm.TU.Scaf8.2990	--	hypothetical protein CGI_10005657 [Crassostrea gigas]
MSTRG.74175.1	evm.TU.Scaf8.2114	--	uncharacterized protein LOC105339499 [Crassostrea gigas]
MSTRG.74192.1	evm.TU.Scaf8.2690	--	Fucolectin-4 [Crassostrea gigas]
MSTRG.74192.1	evm.TU.Scaf8.2824	--	uncharacterized protein LOC105343123 [Crassostrea gigas]
MSTRG.74192.2	evm.TU.Scaf8.2360	--	uncharacterized protein LOC105322779 [Crassostrea gigas]
MSTRG.74192.2	evm.TU.Scaf8.2690	--	Fucolectin-4 [Crassostrea gigas]
MSTRG.74199.1	evm.TU.Scaf8.2360	--	uncharacterized protein LOC105322779 [Crassostrea gigas]
MSTRG.74254.1	MSTRG.74255	--	PREDICTED: uncharacterized protein LOC105317604 isoform X1 [Crassostrea gigas]
MSTRG.74257.1	MSTRG.74261	--	TPA_exp: polyprotein [Lytechinus variegatus]
MSTRG.74257.2	MSTRG.74261	--	TPA_exp: polyprotein [Lytechinus variegatus]
MSTRG.74297.1	evm.TU.Scaf8.1415	--	hypothetical protein CGI_10024942 [Crassostrea gigas]
MSTRG.74297.1	evm.TU.Scaf8.1683	--	hypothetical protein CGI_10024942 [Crassostrea gigas]
MSTRG.74304.1	evm.TU.Scaf8.2786	--	hypothetical protein CGI_10011445 [Crassostrea gigas]
MSTRG.74308.2	evm.TU.Scaf8.2522	--	-
MSTRG.74393.3	MSTRG.74394	--	PREDICTED: cyclin-G-associated kinase [Crassostrea gigas]
MSTRG.74487.1	evm.TU.Scaf8.1429	--	Fucolectin-1 [Crassostrea gigas]
MSTRG.74524.1	evm.TU.Scaf8.2748	--	uncharacterized protein LOC105332847 [Crassostrea gigas]
MSTRG.74524.2	evm.TU.Scaf8.2748	--	uncharacterized protein LOC105332847 [Crassostrea gigas]
MSTRG.74529.1	evm.TU.Scaf8.1721	--	Fucolectin [Crassostrea gigas]
MSTRG.74758.1	evm.TU.Scaf8.1469	--	uncharacterized protein LOC105339919 [Crassostrea gigas]
MSTRG.74833.1	MSTRG.74832	--	PREDICTED: multiple epidermal growth factor-like domains protein 6 isoform X1 [Crassostrea gigas]
MSTRG.74833.1	evm.TU.Scaf8.2975	--	Scavenger receptor class F member 2 [Crassostrea gigas]
MSTRG.74865.1	evm.TU.Scaf8.1502	TLR4	toll-like receptor 2 isoform X1 [Crassostrea gigas]
MSTRG.74996.1	evm.TU.Scaf8.2118	--	uncharacterized protein LOC105323550 [Crassostrea gigas]
MSTRG.74996.1	evm.TU.Scaf8.2833	--	uncharacterized protein LOC105345577 [Crassostrea gigas]
MSTRG.75007.1	evm.TU.Scaf8.1893	F54H12.2	uncharacterized protein F54H12.2-like [Crassostrea gigas]
MSTRG.75010.2	evm.TU.Scaf8.2567	--	golgin subfamily A member 6-like protein 2 [Crassostrea gigas]
MSTRG.75020.1	evm.TU.Scaf8.2039	--	Multiple epidermal growth factor-like domains 11 [Crassostrea gigas]
MSTRG.75020.3	evm.TU.Scaf8.2039	--	Multiple epidermal growth factor-like domains 11 [Crassostrea gigas]
MSTRG.75089.1	evm.TU.Scaf8.2750	--	uncharacterized protein LOC105345383 [Crassostrea gigas]
MSTRG.75089.2	evm.TU.Scaf8.2750	--	uncharacterized protein LOC105345383 [Crassostrea gigas]
MSTRG.75115.1	evm.TU.Scaf8.2288	--	uncharacterized protein LOC105348898 [Crassostrea gigas]
MSTRG.75120.1	evm.TU.Scaf8.2954	--	hypothetical protein CGI_10005924 [Crassostrea gigas]
MSTRG.75251.1	evm.TU.Scaf8.2223	--	multiple epidermal growth factor-like domains protein 11 isoform X1 [Crassostrea gigas]
MSTRG.75251.1	evm.TU.Scaf8.2490	--	multiple epidermal growth factor-like domains protein 11 [Crassostrea gigas]
MSTRG.75354.1	evm.TU.Scaf8.1603	--	hypothetical protein CGI_10011166 [Crassostrea gigas]
MSTRG.75359.1	evm.TU.Scaf8.2765	--	-
MSTRG.75479.1	evm.TU.Scaf8.2590	pol	uncharacterized protein LOC105341021 isoform X1 [Crassostrea gigas]
MSTRG.75521.1	evm.TU.Scaf8.2673	--	uncharacterized protein LOC103910936 [Danio rerio]
MSTRG.75636.1	evm.TU.Scaf8.1653	ANKFY1	uncharacterized protein LOC105342202 [Crassostrea gigas]
MSTRG.75636.1	evm.TU.Scaf8.1654	--	uncharacterized protein LOC105342202 [Crassostrea gigas]
MSTRG.7574.1	MSTRG.7573	--	PREDICTED: 52 kDa repressor of the inhibitor of the protein kinase-like [Crassostrea gigas]
MSTRG.7574.2	MSTRG.7573	--	PREDICTED: 52 kDa repressor of the inhibitor of the protein kinase-like [Crassostrea gigas]
MSTRG.75944.1	evm.TU.Scaf9.1969	--	hypothetical protein CGI_10003503 [Crassostrea gigas]
MSTRG.75980.1	evm.TU.Scaf9.2429	--	uncharacterized protein LOC105321907 isoform X2 [Crassostrea gigas]
MSTRG.75986.1	evm.TU.Scaf9.72	HBP1	HMG box-containing protein 1-like [Crassostrea gigas]
MSTRG.76046.1	evm.TU.Scaf9.93	chrnb1	neuronal acetylcholine receptor subunit beta-4-like [Crassostrea gigas]
MSTRG.76228.1	evm.TU.Scaf9.2014	TY3B-G	uncharacterized protein K02A2.6-like [Crassostrea gigas]
MSTRG.76245.2	evm.TU.Scaf9.2482	--	Tripartite motif-containing protein 2 [Crassostrea gigas]
MSTRG.76309.1	evm.TU.Scaf9.2020	--	tripartite motif-containing protein 55-like [Crassostrea gigas]
MSTRG.7632.1	evm.TU.Scaf1.2863	ING5	inhibitor of growth protein 5-like [Crassostrea gigas]
MSTRG.76345.1	evm.TU.Scaf9.169	--	-
MSTRG.76442.1	evm.TU.Scaf9.2583	--	Tripartite motif-containing protein 2 [Crassostrea gigas]
MSTRG.7656.3	evm.TU.Scaf1.3676	--	suppressor protein SRP40-like [Crassostrea gigas]
MSTRG.76591.1	evm.TU.Scaf9.2734	CD209L2	lectin BRA-3-like [Crassostrea gigas]
MSTRG.76591.2	evm.TU.Scaf9.2268	Tf2-12	uncharacterized protein K02A2.6-like [Crassostrea gigas]
MSTRG.76691.2	evm.TU.Scaf9.222	--	metalloproteinase inhibitor 3-like [Crassostrea gigas]
MSTRG.76734.1	evm.TU.Scaf9.225	--	uncharacterized protein LOC105342429 [Crassostrea gigas]
MSTRG.76762.1	MSTRG.76761	--	hypothetical protein CGI_10003090 [Crassostrea gigas]
MSTRG.76789.2	evm.TU.Scaf9.2088	--	uncharacterized protein LOC105321173 [Crassostrea gigas]
MSTRG.76789.2	evm.TU.Scaf9.2695	--	uncharacterized protein LOC105344035 [Crassostrea gigas]
MSTRG.76818.1	evm.TU.Scaf9.2487	--	Tripartite motif-containing protein 2 [Crassostrea gigas]
MSTRG.76818.1	evm.TU.Scaf9.2564	--	Tripartite motif-containing protein 2 [Crassostrea gigas]
MSTRG.76831.1	evm.TU.Scaf9.242	--	hypothetical protein CGI_10016423 [Crassostrea gigas]
MSTRG.76870.1	evm.TU.Scaf9.251	NEK4	-
MSTRG.76912.2	MSTRG.76913	--	PREDICTED: mucin-1-like [Xenopus tropicalis]
MSTRG.76912.3	MSTRG.76913	--	PREDICTED: mucin-1-like [Xenopus tropicalis]
MSTRG.77228.1	evm.TU.Scaf9.2714	--	uncharacterized protein LOC105323607 [Crassostrea gigas]
MSTRG.77253.1	MSTRG.77254	--	Dysferlin [Crassostrea gigas]
MSTRG.77391.2	evm.TU.Scaf9.2278	--	uncharacterized protein LOC105339761 [Crassostrea gigas]
MSTRG.77398.1	MSTRG.77400	--	PREDICTED: LOW QUALITY PROTEIN: protein ANTAGONIST OF LIKE HETEROCHROMATIN PROTEIN 1-like [Cerapachys biroi]
MSTRG.77445.1	evm.TU.Scaf9.2324	--	uncharacterized protein F54H12.2-like [Crassostrea gigas]
MSTRG.77447.1	evm.TU.Scaf9.2410	--	uncharacterized protein LOC105322864 [Crassostrea gigas]
MSTRG.77448.1	MSTRG.77449	--	-
MSTRG.7752.1	evm.TU.Scaf1.2909	--	hypothetical protein CGI_10014919 [Crassostrea gigas]
MSTRG.7752.2	evm.TU.Scaf1.2909	--	hypothetical protein CGI_10014919 [Crassostrea gigas]
MSTRG.77568.1	evm.TU.Scaf9.1921	pif1	uncharacterized protein LOC105333116 [Crassostrea gigas]
MSTRG.7758.1	MSTRG.7759	KRBA2	Retrovirus-related Pol polyprotein from transposon 412 [Exaiptasia pallida]
MSTRG.77741.1	evm.TU.Scaf9.424	IQCA1	-
MSTRG.7775.1	MSTRG.7773	--	PREDICTED: myb-related transcription factor, partner of profilin [Crassostrea gigas]
MSTRG.77750.1	evm.TU.Scaf9.2396	--	multiple epidermal growth factor-like domains protein 10 isoform X1 [Crassostrea gigas]
MSTRG.77995.1	evm.TU.Scaf9.2663	--	-
MSTRG.77995.2	evm.TU.Scaf9.2663	--	-
MSTRG.77995.3	evm.TU.Scaf9.2663	--	-
MSTRG.77995.3	evm.TU.Scaf9.479	--	uncharacterized protein LOC105320509 [Crassostrea gigas]
MSTRG.78019.1	evm.TU.Scaf9.491	SLC26A2	sulfate transporter-like isoform X3 [Crassostrea gigas]
MSTRG.78025.1	evm.TU.Scaf9.491	SLC26A2	sulfate transporter-like isoform X3 [Crassostrea gigas]
MSTRG.78085.1	evm.TU.Scaf9.510	ABCA3	ATP-binding cassette transporter sub-family A [Pecten maximus]
MSTRG.78105.1	evm.TU.Scaf9.515	--	hypothetical protein CGI_10000740 [Crassostrea gigas]
MSTRG.78192.1	evm.TU.Scaf9.537	--	hypothetical protein CGI_10022267 [Crassostrea gigas]
MSTRG.78274.2	evm.TU.Scaf9.2384	--	52 kDa repressor of the inhibitor of the protein kinase-like [Crassostrea gigas]
MSTRG.78274.3	evm.TU.Scaf9.2384	--	52 kDa repressor of the inhibitor of the protein kinase-like [Crassostrea gigas]
MSTRG.78336.1	evm.TU.Scaf9.2037	--	uncharacterized protein LOC105336559 [Crassostrea gigas]
MSTRG.78386.1	evm.TU.Scaf9.597	--	-
MSTRG.78386.2	evm.TU.Scaf9.597	--	-
MSTRG.78490.1	evm.TU.Scaf9.636	--	uncharacterized protein LOC105342549 [Crassostrea gigas]
MSTRG.78991.1	evm.TU.Scaf9.831	--	hypothetical protein CGI_10011245 [Crassostrea gigas]
MSTRG.79211.1	evm.TU.Scaf9.1937	--	uncharacterized protein LOC105349198 [Crassostrea gigas]
MSTRG.79211.1	evm.TU.Scaf9.897	--	Tripartite motif-containing protein 3 [Crassostrea gigas]
MSTRG.79323.1	MSTRG.79322	--	-
MSTRG.79327.1	MSTRG.79326	pol	PREDICTED: retrovirus-related Pol polyprotein from transposon 412 [Strongylocentrotus purpuratus]
MSTRG.79327.2	MSTRG.79326	pol	PREDICTED: retrovirus-related Pol polyprotein from transposon 412 [Strongylocentrotus purpuratus]
MSTRG.7933.2	evm.TU.Scaf1.3111	--	putative nuclease HARBI1 [Crassostrea gigas]
MSTRG.79356.1	evm.TU.Scaf9.942	--	uncharacterized protein LOC105338066 [Crassostrea gigas]
MSTRG.7936.1	evm.TU.Scaf1.2954	--	uncharacterized protein LOC105348633 isoform X1 [Crassostrea gigas]
MSTRG.7943.1	evm.TU.Scaf1.2960	COL22A1	cartilage matrix protein-like [Crassostrea gigas]
MSTRG.7946.1	evm.TU.Scaf1.2960	COL22A1	cartilage matrix protein-like [Crassostrea gigas]
MSTRG.7946.2	evm.TU.Scaf1.2960	COL22A1	cartilage matrix protein-like [Crassostrea gigas]
MSTRG.79526.1	evm.TU.Scaf9.1892	--	uncharacterized protein LOC105330557 isoform X1 [Crassostrea gigas]
MSTRG.79526.1	evm.TU.Scaf9.2201	--	uncharacterized protein LOC105329443 [Crassostrea gigas]
MSTRG.79544.1	evm.TU.Scaf9.991	--	Kelch-like protein 29 [Crassostrea gigas]
MSTRG.79557.1	evm.TU.Scaf9.2134	--	complement C1q tumor necrosis factor-related protein 3-like isoform X1 [Crassostrea gigas]
MSTRG.79586.1	MSTRG.79585	--	TPA_exp: polyprotein [Lytechinus variegatus]
MSTRG.79841.1	evm.TU.Scaf9.1065	--	uncharacterized protein LOC105333483 [Crassostrea gigas]
MSTRG.799.1	evm.TU.Scaf1.298	TP53INP1	tumor protein p53-inducible nuclear protein 1-like isoform X1 [Crassostrea gigas]
MSTRG.79973.1	MSTRG.79974	--	hypothetical protein CGI_10012876 [Crassostrea gigas]
MSTRG.79998.1	evm.TU.Scaf9.1100	XDH	xanthine dehydrogenase/oxidase-like [Crassostrea gigas]
MSTRG.8009.1	evm.TU.Scaf1.3609	pol	uncharacterized protein LOC105330442 [Crassostrea gigas]
MSTRG.801.1	evm.TU.Scaf1.298	TP53INP1	tumor protein p53-inducible nuclear protein 1-like isoform X1 [Crassostrea gigas]
MSTRG.80148.3	evm.TU.Scaf9.1171	C1ql4	complement C1q tumor necrosis factor-related protein 4-like [Crassostrea gigas]
MSTRG.80160.1	evm.TU.Scaf9.1174	SAT2	N-acetyltransferase ats1 [Crassostrea gigas]
MSTRG.80160.1	evm.TU.Scaf9.1175	smu1	WD40 repeat-containing protein SMU1 [Crassostrea gigas]
MSTRG.80249.1	evm.TU.Scaf9.1198	UVR8	X-linked retinitis pigmentosa GTPase regulator-like protein [Crassostrea gigas]
MSTRG.80407.1	evm.TU.Scaf9.1252	CLINT1	clathrin interactor 1-like isoform X6 [Crassostrea gigas]
MSTRG.80407.2	evm.TU.Scaf9.1252	CLINT1	clathrin interactor 1-like isoform X6 [Crassostrea gigas]
MSTRG.80407.3	evm.TU.Scaf9.1252	CLINT1	clathrin interactor 1-like isoform X6 [Crassostrea gigas]
MSTRG.80556.1	evm.TU.Scaf9.2330	--	piggyBac transposable element-derived protein 3-like [Crassostrea gigas]
MSTRG.80556.2	evm.TU.Scaf9.2330	--	piggyBac transposable element-derived protein 3-like [Crassostrea gigas]
MSTRG.80556.3	evm.TU.Scaf9.2330	--	piggyBac transposable element-derived protein 3-like [Crassostrea gigas]
MSTRG.80589.1	evm.TU.Scaf9.1316	ADAMTS9	A disintegrin and metalloproteinase with thrombospondin motifs 9-like isoform X1 [Crassostrea gigas]
MSTRG.80728.1	evm.TU.Scaf9.1357	Tbk1	serine/threonine-protein kinase TBK1-like [Crassostrea gigas]
MSTRG.80890.1	evm.TU.Scaf9.1427	F8	G-protein coupled receptor GRL101-like [Crassostrea gigas]
MSTRG.80958.1	evm.TU.Scaf9.2242	--	fucolectin-6-like [Crassostrea gigas]
MSTRG.80961.1	evm.TU.Scaf9.1925	--	fucolectin-like [Crassostrea gigas]
MSTRG.80995.1	evm.TU.Scaf9.1436	cher	filamin-C-like isoform X6 [Crassostrea gigas]
MSTRG.81073.1	evm.TU.Scaf9.1988	--	uncharacterized protein LOC105326830 isoform X1 [Crassostrea gigas]
MSTRG.8109.1	evm.TU.Scaf1.3022	tbx1-b	T-box transcription factor TBX1-like [Crassostrea gigas]
MSTRG.81111.1	MSTRG.81109	--	PREDICTED: LOW QUALITY PROTEIN: protein ANTAGONIST OF LIKE HETEROCHROMATIN PROTEIN 1-like [Cerapachys biroi]
MSTRG.81111.1	MSTRG.81116	Pol	Transposon TX1 uncharacterized 149 kDa protein [Exaiptasia pallida]
MSTRG.81114.1	evm.TU.Scaf9.2031	--	uncharacterized protein LOC105339761 [Crassostrea gigas]
MSTRG.81437.1	evm.TU.Scaf9.1552	--	-
MSTRG.81532.1	evm.TU.Scaf9.1594	PRPF18	pre-mRNA-splicing factor 18-like [Crassostrea gigas]
MSTRG.81549.1	evm.TU.Scaf9.1601_evm.TU.Scaf9.1602	Nwd2	-
MSTRG.81549.2	evm.TU.Scaf9.1601_evm.TU.Scaf9.1602	Nwd2	-
MSTRG.81623.1	evm.TU.Scaf9.2561	POL	uncharacterized protein LOC105418111 [Takifugu rubripes]
MSTRG.81694.1	evm.TU.Scaf9.1650	DAO	D-amino-acid oxidase-like [Crassostrea gigas]
MSTRG.81718.1	evm.TU.Scaf9.1657	--	uncharacterized protein LOC105338195 isoform X1 [Crassostrea gigas]
MSTRG.81726.1	evm.TU.Scaf9.1660	lgrA	4-coumarate--CoA ligase-like 7 [Crassostrea gigas]
MSTRG.82003.1	evm.TU.Scaf9.1753	Atp6ap1	V-type proton ATPase subunit S1-like [Crassostrea gigas]
MSTRG.82019.1	evm.TU.Scaf9.1757	--	kinesin-like protein klp-3 isoform X1 [Crassostrea gigas]
MSTRG.82195.1	evm.TU.Scaf9.1806	Slob	-
MSTRG.82195.2	evm.TU.Scaf9.1806	Slob	-
MSTRG.82213.1	evm.TU.Scaf9.2261	--	Tripartite motif-containing protein 3 [Crassostrea gigas]
MSTRG.82562.1	evm.TU.Scaf9.2403	--	uncharacterized protein LOC105332514 [Crassostrea gigas]
MSTRG.82564.1	evm.TU.Scaf9.2403	--	uncharacterized protein LOC105332514 [Crassostrea gigas]
MSTRG.82632.1	evm.TU.Scaf96.1	--	uncharacterized protein LOC105343996 [Crassostrea gigas]
MSTRG.8481.1	evm.TU.Scaf10.27	Cont	contactin-like [Crassostrea gigas]
MSTRG.8505.1	evm.TU.Scaf10.2981	MANBA	beta-mannosidase-like [Crassostrea gigas]
MSTRG.8517.1	evm.TU.Scaf10.41	impact	IMPACT-like protein [Crassostrea gigas]
MSTRG.8534.1	evm.TU.Scaf10.43	--	serine/threonine-protein phosphatase 6 regulatory ankyrin repeat subunit B-like [Crassostrea gigas]
MSTRG.8535.1	evm.TU.Scaf10.43	--	serine/threonine-protein phosphatase 6 regulatory ankyrin repeat subunit B-like [Crassostrea gigas]
MSTRG.8611.1	evm.TU.Scaf10.65	dpy-31	Transmembrane emp24 domain-containing protein 1 [Crassostrea gigas]
MSTRG.8650.1	evm.TU.Scaf10.2814	TY3B-G	uncharacterized protein K02A2.6-like isoform X1 [Crassostrea gigas]
MSTRG.8673.1	evm.TU.Scaf10.88	--	uncharacterized protein LOC105337364 isoform X3 [Crassostrea gigas]
MSTRG.8675.1	evm.TU.Scaf10.88	--	uncharacterized protein LOC105337364 isoform X3 [Crassostrea gigas]
MSTRG.8704.1	evm.TU.Scaf10.101	--	uncharacterized protein LOC105324274, partial [Crassostrea gigas]
MSTRG.8757.1	evm.TU.Scaf10.3040	racA	rho-related protein racA-like isoform X1 [Crassostrea gigas]
MSTRG.8757.1	evm.TU.Scaf10.3130	racA	rho-related protein racA-like isoform X2 [Crassostrea gigas]
MSTRG.8762.1	evm.TU.Scaf10.133	--	uncharacterized protein LOC105326420 [Crassostrea gigas]
MSTRG.8763.3	evm.TU.Scaf10.134	--	interferon-induced protein 44-like [Crassostrea gigas]
MSTRG.8763.3	evm.TU.Scaf10.136	IFI44L	Interferon-induced protein 44-like protein [Crassostrea gigas]
MSTRG.8861.1	MSTRG.8858	PGBD4	PREDICTED: piggyBac transposable element-derived protein 4 [Harpegnathos saltator]
MSTRG.8901.1	evm.TU.Scaf10.2891	--	uncharacterized protein LOC105339812 [Crassostrea gigas]
MSTRG.8918.1	MSTRG.8917	--	hypothetical protein CGI_10016026 [Crassostrea gigas]
MSTRG.8923.1	evm.TU.Scaf10.2753	--	putative nuclease HARBI1 [Crassostrea gigas]
MSTRG.893.1	evm.TU.Scaf1.345	--	-
MSTRG.9026.1	evm.TU.Scaf10.186	CML5	FK506-binding protein 5-like isoform X4 [Crassostrea gigas]
MSTRG.9099.1	evm.TU.Scaf10.213	--	transmembrane protein 91-like [Crassostrea gigas]
MSTRG.9101.1	evm.TU.Scaf10.213	--	transmembrane protein 91-like [Crassostrea gigas]
MSTRG.9111.1	evm.TU.Scaf10.215	--	proline-rich transmembrane protein 1-like isoform X2 [Crassostrea gigas]
MSTRG.9111.1	evm.TU.Scaf10.2799	PRRT1	Proline-rich transmembrane protein 1 [Crassostrea gigas]
MSTRG.9185.1	evm.TU.Scaf10.244	--	-
MSTRG.9299.1	evm.TU.Scaf10.293	--	-
MSTRG.9453.1	evm.TU.Scaf10.339	--	uncharacterized protein LOC105331863 [Crassostrea gigas]
MSTRG.948.1	evm.TU.Scaf1.3624	--	uncharacterized protein LOC105324158, partial [Crassostrea gigas]
MSTRG.948.2	evm.TU.Scaf1.3624	--	uncharacterized protein LOC105324158, partial [Crassostrea gigas]
MSTRG.9504.1	MSTRG.9503	--	Retrovirus-related Pol polyprotein from transposon 412 [Exaiptasia pallida]
MSTRG.9538.1	evm.TU.Scaf10.2902	--	uncharacterized protein LOC105323428 [Crassostrea gigas]
MSTRG.9541.1	evm.TU.Scaf10.361	--	Actin-binding FH2 [Ophiocordyceps sinensis CO18]
MSTRG.9648.1	evm.TU.Scaf10.375	--	hypothetical protein CGI_10005831 [Crassostrea gigas]
MSTRG.9689.1	evm.TU.Scaf10.376	FAT4	cadherin-23-like [Crassostrea gigas]
MSTRG.9692.1	evm.TU.Scaf10.377	Hvcn1	uncharacterized protein LOC105348672 isoform X1 [Crassostrea gigas]
MSTRG.978.1	evm.TU.Scaf1.376	--	uncharacterized protein LOC105328467 [Crassostrea gigas]
MSTRG.9942.1	evm.TU.Scaf10.3138	NPR2	atrial natriuretic peptide receptor 2-like, partial [Crassostrea gigas]
MSTRG.996.1	evm.TU.Scaf1.387	GCNT1	beta-1,3-galactosyl-O-glycosyl-glycoprotein beta-1,6-N-acetylglucosaminyltransferase-like [Crassostrea gigas]
MSTRG.9987.1	evm.TU.Scaf10.481	USP44	ubiquitin carboxyl-terminal hydrolase 44-like [Crassostrea gigas]
MSTRG.9987.2	evm.TU.Scaf10.481	USP44	ubiquitin carboxyl-terminal hydrolase 44-like [Crassostrea gigas]
