# Supplementary material for: Transcription Analysis for Core Networks of lncRNAs–mRNAs: Implication for Potential Role in Sterility of Crassostrea gigas
Source: Biology (Basel). 2022 Feb 27;11(3):378. doi: 10.3390/biology11030378 (PMC8945556; doi:10.3390/biology11030378)
Supplement: Supplementary file 1 [file biology-11-00378-s001.zip › Supplemental Table S5.xls]

## Sheet: all_cis
lncRNA	mRNA	Symbol	Description
MSTRG.1.1	evm.TU.Scaf1.1	etfbkmt	protein N-lysine methyltransferase METTL20-like [Crassostrea gigas]
MSTRG.1.1	evm.TU.Scaf1.2	SWAP70	switch-associated protein 70-like [Crassostrea gigas]
MSTRG.13.2	evm.TU.Scaf1.6	Sec14l2	SEC14-like protein 2 [Crassostrea gigas]
MSTRG.13.2	evm.TU.Scaf1.8	C25E10.12	-
MSTRG.23.1	evm.TU.Scaf1.3527	pol	uncharacterized protein K02A2.6-like [Crassostrea gigas]
MSTRG.25.1	evm.TU.Scaf1.3527	pol	uncharacterized protein K02A2.6-like [Crassostrea gigas]
MSTRG.26.1	evm.TU.Scaf1.3527	pol	uncharacterized protein K02A2.6-like [Crassostrea gigas]
MSTRG.35.1	evm.TU.Scaf1.9	FER	tyrosine-protein kinase Fps85D-like [Crassostrea gigas]
MSTRG.35.2	evm.TU.Scaf1.9	FER	tyrosine-protein kinase Fps85D-like [Crassostrea gigas]
MSTRG.54.1	evm.TU.Scaf1.11	ADGRE2	probable G-protein coupled receptor 133 isoform X1 [Crassostrea gigas]
MSTRG.91.1	evm.TU.Scaf1.3235	--	uncharacterized protein LOC105321772 [Crassostrea gigas]
MSTRG.131.1	evm.TU.Scaf1.32	ANGPT4	angiopoietin-2-like isoform X1 [Crassostrea gigas]
MSTRG.131.1	evm.TU.Scaf1.33	ANGPT4	angiopoietin-4-like [Crassostrea gigas]
MSTRG.149.1	evm.TU.Scaf1.3509	At3g55350	putative nuclease HARBI1 [Crassostrea gigas]
MSTRG.149.1	evm.TU.Scaf1.42	PBL7	uncharacterized protein LOC105338496 isoform X1 [Crassostrea gigas]
MSTRG.149.2	evm.TU.Scaf1.3509	At3g55350	putative nuclease HARBI1 [Crassostrea gigas]
MSTRG.149.2	evm.TU.Scaf1.42	PBL7	uncharacterized protein LOC105338496 isoform X1 [Crassostrea gigas]
MSTRG.229.1	evm.TU.Scaf1.75	--	hypothetical protein CGI_10012953 [Crassostrea gigas]
MSTRG.229.1	MSTRG.231	--	Tripartite motif-containing protein 2 [Crassostrea gigas]
MSTRG.235.1	evm.TU.Scaf1.75	--	hypothetical protein CGI_10012953 [Crassostrea gigas]
MSTRG.235.1	MSTRG.231	--	Tripartite motif-containing protein 2 [Crassostrea gigas]
MSTRG.245.1	MSTRG.243	Angpt4	PREDICTED: microfibril-associated glycoprotein 4 [Crassostrea gigas]
MSTRG.267.1	evm.TU.Scaf1.89	--	uncharacterized protein LOC105340010 [Crassostrea gigas]
MSTRG.274.2	evm.TU.Scaf1.92	--	uncharacterized protein LOC105327087 [Crassostrea gigas]
MSTRG.316.1	evm.TU.Scaf1.112	--	uncharacterized protein LOC105320168 [Crassostrea gigas]
MSTRG.316.1	evm.TU.Scaf1.113	DHRS3	short-chain dehydrogenase/reductase 3-like [Crassostrea gigas]
MSTRG.316.1	evm.TU.Scaf1.114	Scly	selenocysteine lyase-like isoform X1 [Crassostrea gigas]
MSTRG.340.1	evm.TU.Scaf1.127	TEKT1	Tektin-1 [Crassostrea gigas]
MSTRG.340.1	evm.TU.Scaf1.126	FBXO21	F-box only protein 21-like [Crassostrea gigas]
MSTRG.342.1	evm.TU.Scaf1.128	--	tumor necrosis factor receptor superfamily member 16-like isoform X5 [Crassostrea gigas]
MSTRG.342.1	evm.TU.Scaf1.126	FBXO21	F-box only protein 21-like [Crassostrea gigas]
MSTRG.393.1	evm.TU.Scaf1.149	--	hypothetical protein CGI_10017518 [Crassostrea gigas]
MSTRG.393.1	evm.TU.Scaf1.3225	TNR	fibrinogen-like protein A [Crassostrea gigas]
MSTRG.393.1	evm.TU.Scaf1.148	--	hypothetical protein CGI_10017518 [Crassostrea gigas]
MSTRG.396.1	evm.TU.Scaf1.149	--	hypothetical protein CGI_10017518 [Crassostrea gigas]
MSTRG.396.1	evm.TU.Scaf1.3225	TNR	fibrinogen-like protein A [Crassostrea gigas]
MSTRG.429.1	evm.TU.Scaf1.152	--	uncharacterized protein LOC105346946 [Crassostrea gigas]
MSTRG.429.1	evm.TU.Scaf1.153	PON1	serum paraoxonase/arylesterase 1-like isoform X1 [Crassostrea gigas]
MSTRG.464.1	evm.TU.Scaf1.162	--	Titin [Crassostrea gigas]
MSTRG.464.2	evm.TU.Scaf1.162	--	Titin [Crassostrea gigas]
MSTRG.500.1	evm.TU.Scaf1.175	Prodh	hypothetical protein LOTGIDRAFT_206275 [Lottia gigantea]
MSTRG.514.2	evm.TU.Scaf1.180	--	-
MSTRG.514.2	evm.TU.Scaf1.3603	--	phytanoyl-CoA hydroxylase-interacting protein-like isoform X1 [Crassostrea gigas]
MSTRG.514.2	evm.TU.Scaf1.181	--	hypothetical protein CGI_10003690 [Crassostrea gigas]
MSTRG.524.1	evm.TU.Scaf1.3530	--	uncharacterized protein LOC105325001 [Crassostrea gigas]
MSTRG.524.1	evm.TU.Scaf1.181	--	hypothetical protein CGI_10003690 [Crassostrea gigas]
MSTRG.535.1	evm.TU.Scaf1.183	RNF34	E3 ubiquitin-protein ligase RNF34-like [Crassostrea gigas]
MSTRG.535.1	evm.TU.Scaf1.184	dvl3	-
MSTRG.576.1	evm.TU.Scaf1.201	--	uncharacterized protein LOC105337438 [Crassostrea gigas]
MSTRG.576.2	evm.TU.Scaf1.201	--	uncharacterized protein LOC105337438 [Crassostrea gigas]
MSTRG.578.1	evm.TU.Scaf1.201	--	uncharacterized protein LOC105337438 [Crassostrea gigas]
MSTRG.578.1	evm.TU.Scaf1.200	--	-
MSTRG.588.1	evm.TU.Scaf1.203	--	mucin-22-like [Crassostrea gigas]
MSTRG.598.1	evm.TU.Scaf1.3622	HI_0454	uncharacterized protein LOC105327069 isoform X1 [Crassostrea gigas]
MSTRG.599.1	evm.TU.Scaf1.3622	HI_0454	uncharacterized protein LOC105327069 isoform X1 [Crassostrea gigas]
MSTRG.599.1	evm.TU.Scaf1.205	--	hypothetical protein CGI_10019150 [Crassostrea gigas]
MSTRG.631.1	evm.TU.Scaf1.219	rbck1	ranBP-type and C3HC4-type zinc finger-containing protein 1-like isoform X1 [Crassostrea gigas]
MSTRG.631.1	evm.TU.Scaf1.221	skap2-a	SRC Kinase Associated Phosphoprotein 2 [Crassostrea gigas]
MSTRG.660.1	evm.TU.Scaf1.237	--	hypothetical protein CGI_10017728 [Crassostrea gigas]
MSTRG.660.1	evm.TU.Scaf1.3620	--	hypothetical protein CGI_10005164 [Crassostrea gigas]
MSTRG.660.1	evm.TU.Scaf1.238	--	hypothetical protein CGI_10017728 [Crassostrea gigas]
MSTRG.704.1	evm.TU.Scaf1.256	PDP1	pyruvate dehydrogenase [acetyl-transferring]-phosphatase 1, mitochondrial-like [Crassostrea gigas]
MSTRG.704.1	evm.TU.Scaf1.255	Nfs1	cysteine desulfurase, mitochondrial-like [Crassostrea gigas]
MSTRG.704.1	evm.TU.Scaf1.257	RBM39	RNA-binding protein 39 [Crassostrea gigas]
MSTRG.713.1	evm.TU.Scaf1.261	TMEM143	transmembrane protein 143-like [Crassostrea gigas]
MSTRG.713.1	evm.TU.Scaf1.262	EIF2S2	eukaryotic translation initiation factor 2 subunit 2-like [Crassostrea gigas]
MSTRG.713.1	evm.TU.Scaf1.259	--	uncharacterized protein LOC105331592 isoform X1 [Crassostrea gigas]
MSTRG.741.4	evm.TU.Scaf1.277	samhd1	deoxynucleoside triphosphate triphosphohydrolase SAMHD1-like isoform X2 [Crassostrea gigas]
MSTRG.741.14	evm.TU.Scaf1.277	samhd1	deoxynucleoside triphosphate triphosphohydrolase SAMHD1-like isoform X2 [Crassostrea gigas]
MSTRG.748.1	evm.TU.Scaf1.277	samhd1	deoxynucleoside triphosphate triphosphohydrolase SAMHD1-like isoform X2 [Crassostrea gigas]
MSTRG.748.3	evm.TU.Scaf1.277	samhd1	deoxynucleoside triphosphate triphosphohydrolase SAMHD1-like isoform X2 [Crassostrea gigas]
MSTRG.748.4	evm.TU.Scaf1.277	samhd1	deoxynucleoside triphosphate triphosphohydrolase SAMHD1-like isoform X2 [Crassostrea gigas]
MSTRG.748.5	evm.TU.Scaf1.277	samhd1	deoxynucleoside triphosphate triphosphohydrolase SAMHD1-like isoform X2 [Crassostrea gigas]
MSTRG.748.6	evm.TU.Scaf1.277	samhd1	deoxynucleoside triphosphate triphosphohydrolase SAMHD1-like isoform X2 [Crassostrea gigas]
MSTRG.755.2	evm.TU.Scaf1.278	--	CREB/ATF bZIP transcription factor [Crassostrea gigas]
MSTRG.755.3	evm.TU.Scaf1.278	--	CREB/ATF bZIP transcription factor [Crassostrea gigas]
MSTRG.757.1	evm.TU.Scaf1.279	Tcaim	T-cell activation inhibitor, mitochondrial-like [Crassostrea gigas]
MSTRG.757.1	evm.TU.Scaf1.280	lrrc69	-
MSTRG.799.1	evm.TU.Scaf1.295	--	uncharacterized protein LOC105340550 [Crassostrea gigas]
MSTRG.799.1	evm.TU.Scaf1.297	--	uncharacterized protein LOC105340552 [Crassostrea gigas]
MSTRG.799.1	evm.TU.Scaf1.299	Grm3	metabotropic glutamate receptor 3-like [Crassostrea gigas]
MSTRG.801.1	evm.TU.Scaf1.297	--	uncharacterized protein LOC105340552 [Crassostrea gigas]
MSTRG.801.1	evm.TU.Scaf1.299	Grm3	metabotropic glutamate receptor 3-like [Crassostrea gigas]
MSTRG.893.1	evm.TU.Scaf1.344	SGSM1	small G protein signaling modulator 1-like isoform X5 [Crassostrea gigas]
MSTRG.893.1	evm.TU.Scaf1.346	--	protein IQ-DOMAIN 14-like isoform X3 [Crassostrea gigas]
MSTRG.915.1	evm.TU.Scaf1.357	HES1	transcription factor HES-1-B-like [Crassostrea gigas]
MSTRG.915.1	evm.TU.Scaf1.358	HES1	transcription factor HES-1-B-like [Crassostrea gigas]
MSTRG.928.1	MSTRG.929	--	hypothetical protein CGI_10005701 [Crassostrea gigas]
MSTRG.928.1	evm.TU.Scaf1.361	ALPL	alkaline phosphatase, tissue-nonspecific isozyme-like isoform X1 [Crassostrea gigas]
MSTRG.928.1	evm.TU.Scaf1.362	--	uncharacterized protein LOC105330259 isoform X2 [Crassostrea gigas]
MSTRG.928.1	evm.TU.Scaf1.363	GIGYF1	PERQ amino acid-rich with GYF domain-containing protein 2-like [Crassostrea gigas]
MSTRG.934.2	evm.TU.Scaf1.364	Prdm16	PR domain zinc finger protein 16-like isoform X1 [Crassostrea gigas]
MSTRG.934.3	evm.TU.Scaf1.364	Prdm16	PR domain zinc finger protein 16-like isoform X1 [Crassostrea gigas]
MSTRG.944.1	MSTRG.942	--	Ventricular zone-expressed PH domain-containing-like protein 1 [Crassostrea gigas]
MSTRG.948.1	evm.TU.Scaf1.365	rn	Zinc finger protein rotund [Crassostrea gigas]
MSTRG.948.2	evm.TU.Scaf1.365	rn	Zinc finger protein rotund [Crassostrea gigas]
MSTRG.978.1	evm.TU.Scaf1.375	rogdi	protein rogdi-like [Crassostrea gigas]
MSTRG.978.1	evm.TU.Scaf1.377	Ttd14	uncharacterized protein LOC105343961 [Crassostrea gigas]
MSTRG.996.1	evm.TU.Scaf1.383	--	uncharacterized protein LOC105343966 isoform X1 [Crassostrea gigas]
MSTRG.996.1	evm.TU.Scaf1.384	--	uncharacterized protein LOC105343968 [Crassostrea gigas]
MSTRG.996.1	evm.TU.Scaf1.385	--	uncharacterized protein LOC105343968 [Crassostrea gigas]
MSTRG.996.1	evm.TU.Scaf1.386	Gcnt1	Beta-1,3-galactosyl-O-glycosyl-glycoprotein beta-1,6-N-acetylglucosaminyltransferase 3 [Crassostrea gigas]
MSTRG.996.1	evm.TU.Scaf1.388	--	uncharacterized protein LOC105343969 [Crassostrea gigas]
MSTRG.1011.1	MSTRG.1009	--	PREDICTED: uncharacterized protein LOC105343973 [Crassostrea gigas]
MSTRG.1011.1	evm.TU.Scaf1.3406	--	-
MSTRG.1017.1	evm.TU.Scaf1.393	--	dopamine beta-hydroxylase-like [Crassostrea gigas]
MSTRG.1018.1	evm.TU.Scaf1.393	--	dopamine beta-hydroxylase-like [Crassostrea gigas]
MSTRG.1018.1	evm.TU.Scaf1.394	crebl2	uncharacterized protein LOC105343977 isoform X1 [Crassostrea gigas]
MSTRG.1084.1	evm.TU.Scaf1.433	Pheta1	sesquipedalian-1-like [Crassostrea gigas]
MSTRG.1110.1	evm.TU.Scaf1.443	--	cysteine-rich secretory protein LCCL domain-containing 2-like [Crassostrea gigas]
MSTRG.1110.1	evm.TU.Scaf1.442	--	zinc finger protein 782-like [Crassostrea gigas]
MSTRG.1114.1	evm.TU.Scaf1.443	--	cysteine-rich secretory protein LCCL domain-containing 2-like [Crassostrea gigas]
MSTRG.1121.1	evm.TU.Scaf1.444	--	skeletal aspartic acid-rich protein 2-like [Crassostrea gigas]
MSTRG.1134.1	evm.TU.Scaf1.449	CLCN7	Chloride channel protein 7 [Crassostrea gigas]
MSTRG.1140.1	evm.TU.Scaf1.3304	--	X-linked retinitis pigmentosa GTPase regulator-interacting protein 1-like [Crassostrea gigas]
MSTRG.1140.1	evm.TU.Scaf1.452	SPHK2	ceramide kinase-like isoform X2 [Crassostrea gigas]
MSTRG.1152.1	evm.TU.Scaf1.453	--	uncharacterized protein LOC105321803 [Crassostrea gigas]
MSTRG.1152.1	evm.TU.Scaf1.454	--	hypothetical protein CGI_10024614 [Crassostrea gigas]
MSTRG.1170.1	evm.TU.Scaf1.3486	--	uncharacterized protein LOC105323428 [Crassostrea gigas]
MSTRG.1189.2	evm.TU.Scaf1.464	ANKRD12	ankyrin repeat domain-containing protein 11-like isoform X2 [Crassostrea gigas]
MSTRG.1215.1	evm.TU.Scaf1.480	--	uncharacterized protein LOC105329273 [Crassostrea gigas]
MSTRG.1232.1	evm.TU.Scaf1.485	--	hypothetical protein BRAFLDRAFT_66017 [Branchiostoma floridae]
MSTRG.1232.1	MSTRG.1226	--	PREDICTED: uncharacterized protein LOC105317241 [Crassostrea gigas]
MSTRG.1237.2	evm.TU.Scaf1.488	DDO	D-aspartate oxidase-like isoform X2 [Crassostrea gigas]
MSTRG.1247.1	evm.TU.Scaf1.491	Slc7a9	b(0,+)-type amino acid transporter 1-like [Crassostrea gigas]
MSTRG.1254.1	evm.TU.Scaf1.3349	--	uncharacterized protein LOC105328952 [Crassostrea gigas]
MSTRG.1254.1	evm.TU.Scaf1.493	--	uncharacterized protein LOC105330335 isoform X2 [Crassostrea gigas]
MSTRG.1254.1	evm.TU.Scaf1.492_evm.TU.Scaf1.490	SLC7A9	-
MSTRG.1260.1	evm.TU.Scaf1.3349	--	uncharacterized protein LOC105328952 [Crassostrea gigas]
MSTRG.1260.1	evm.TU.Scaf1.3482	--	uncharacterized protein LOC105347659 isoform X1 [Crassostrea gigas]
MSTRG.1265.1	evm.TU.Scaf1.493	--	uncharacterized protein LOC105330335 isoform X2 [Crassostrea gigas]
MSTRG.1265.1	evm.TU.Scaf1.3482	--	uncharacterized protein LOC105347659 isoform X1 [Crassostrea gigas]
MSTRG.1264.1	evm.TU.Scaf1.493	--	uncharacterized protein LOC105330335 isoform X2 [Crassostrea gigas]
MSTRG.1264.1	evm.TU.Scaf1.3482	--	uncharacterized protein LOC105347659 isoform X1 [Crassostrea gigas]
MSTRG.1266.1	evm.TU.Scaf1.494	--	uncharacterized protein LOC105346455 [Crassostrea gigas]
MSTRG.1266.2	evm.TU.Scaf1.494	--	uncharacterized protein LOC105346455 [Crassostrea gigas]
MSTRG.1269.1	evm.TU.Scaf1.496	--	trace amine-associated receptor 4-like [Crassostrea gigas]
MSTRG.1269.2	evm.TU.Scaf1.496	--	trace amine-associated receptor 4-like [Crassostrea gigas]
MSTRG.1269.2	evm.TU.Scaf1.495	--	hypothetical protein CGI_10008396 [Crassostrea gigas]
MSTRG.1271.1	evm.TU.Scaf1.494	--	uncharacterized protein LOC105346455 [Crassostrea gigas]
MSTRG.1281.1	evm.TU.Scaf1.3386	--	uncharacterized protein LOC105318405 [Crassostrea gigas]
MSTRG.1306.1	evm.TU.Scaf1.509	--	uncharacterized protein LOC105344974 [Crassostrea gigas]
MSTRG.1306.1	evm.TU.Scaf1.511	POP4	ribonuclease P protein subunit p29-like [Crassostrea gigas]
MSTRG.1306.1	evm.TU.Scaf1.512	COTL1	coactosin-like protein [Crassostrea gigas]
MSTRG.1306.1	evm.TU.Scaf1.513	prmt7	Protein arginine N-methyltransferase 7 [Crassostrea gigas]
MSTRG.1306.1	evm.TU.Scaf1.510	Kdsr	3-ketodihydrosphingosine reductase-like precursor [Crassostrea gigas]
MSTRG.1310.1	evm.TU.Scaf1.514	--	suppressor of tumorigenicity 14 protein homolog [Crassostrea gigas]
MSTRG.1310.1	evm.TU.Scaf1.515	--	uncharacterized protein LOC105344980 isoform X1 [Crassostrea gigas]
MSTRG.1327.1	evm.TU.Scaf1.3438	--	uncharacterized protein LOC105345710 [Crassostrea gigas]
MSTRG.1327.1	MSTRG.1328	--	PREDICTED: helicase with zinc finger domain 2 isoform X2 [Crassostrea gigas]
MSTRG.1420.1	evm.TU.Scaf1.551	psmg2	proteasome assembly chaperone 2-like [Crassostrea gigas]
MSTRG.1420.1	evm.TU.Scaf1.552	IPO4	importin-4-like [Crassostrea gigas]
MSTRG.1420.1	evm.TU.Scaf1.550	AFG3L2	AFG3-like protein 2 [Crassostrea gigas]
MSTRG.1439.1	evm.TU.Scaf1.559	Ptprg	-
MSTRG.1462.1	evm.TU.Scaf1.561	--	hypothetical protein CGI_10027079 [Crassostrea gigas]
MSTRG.1504.2	evm.TU.Scaf1.575	--	uncharacterized protein LOC105325463 [Crassostrea gigas]
MSTRG.1504.2	evm.TU.Scaf1.576	--	hypothetical protein CGI_10008045 [Crassostrea gigas]
MSTRG.1504.1	evm.TU.Scaf1.575	--	uncharacterized protein LOC105325463 [Crassostrea gigas]
MSTRG.1504.1	evm.TU.Scaf1.576	--	hypothetical protein CGI_10008045 [Crassostrea gigas]
MSTRG.1505.1	evm.TU.Scaf1.575	--	uncharacterized protein LOC105325463 [Crassostrea gigas]
MSTRG.1504.3	evm.TU.Scaf1.575	--	uncharacterized protein LOC105325463 [Crassostrea gigas]
MSTRG.1504.3	evm.TU.Scaf1.576	--	hypothetical protein CGI_10008045 [Crassostrea gigas]
MSTRG.1509.1	evm.TU.Scaf1.576	--	hypothetical protein CGI_10008045 [Crassostrea gigas]
MSTRG.1509.2	evm.TU.Scaf1.576	--	hypothetical protein CGI_10008045 [Crassostrea gigas]
MSTRG.1525.1	evm.TU.Scaf1.577	--	hypothetical protein CGI_10028606 [Crassostrea gigas]
MSTRG.1526.1	evm.TU.Scaf1.577	--	hypothetical protein CGI_10028606 [Crassostrea gigas]
MSTRG.1526.2	evm.TU.Scaf1.577	--	hypothetical protein CGI_10028606 [Crassostrea gigas]
MSTRG.1526.3	evm.TU.Scaf1.577	--	hypothetical protein CGI_10028606 [Crassostrea gigas]
MSTRG.1549.1	evm.TU.Scaf1.578	--	uncharacterized protein LOC105325461 isoform X1 [Crassostrea gigas]
MSTRG.1549.1	evm.TU.Scaf1.579	--	uncharacterized protein LOC105325460 isoform X2 [Crassostrea gigas]
MSTRG.1566.1	evm.TU.Scaf1.582	--	stimulated by retinoic acid gene 6 protein homolog isoform X1 [Crassostrea gigas]
MSTRG.1566.1	evm.TU.Scaf1.581	--	-
MSTRG.1624.1	evm.TU.Scaf1.599	ARIH1	putative uncharacterized protein At4g01020, chloroplastic [Crassostrea gigas]
MSTRG.1624.1	evm.TU.Scaf1.3675	--	putative uncharacterized protein At4g01020, chloroplastic [Crassostrea gigas]
MSTRG.1624.1	evm.TU.Scaf1.3129	recQ	uncharacterized protein LOC105346408 [Crassostrea gigas]
MSTRG.1626.1	evm.TU.Scaf1.3675	--	putative uncharacterized protein At4g01020, chloroplastic [Crassostrea gigas]
MSTRG.1626.1	evm.TU.Scaf1.3129	recQ	uncharacterized protein LOC105346408 [Crassostrea gigas]
MSTRG.1634.1	evm.TU.Scaf1.600	At5g10370	putative uncharacterized protein At4g01020, chloroplastic [Crassostrea gigas]
MSTRG.1634.1	evm.TU.Scaf1.601	--	putative uncharacterized protein At4g01020, chloroplastic [Crassostrea gigas]
MSTRG.1667.1	evm.TU.Scaf1.621	METTL17	methyltransferase-like protein 17, mitochondrial [Crassostrea gigas]
MSTRG.1667.1	evm.TU.Scaf1.622	Anks6	ankyrin repeat and SAM domain-containing protein 6-like isoform X2 [Crassostrea gigas]
MSTRG.1667.1	evm.TU.Scaf1.620	CYCE	G1/S-specific cyclin-E-like isoform X2 [Crassostrea gigas]
MSTRG.1669.7	evm.TU.Scaf1.622	Anks6	ankyrin repeat and SAM domain-containing protein 6-like isoform X2 [Crassostrea gigas]
MSTRG.1671.1	evm.TU.Scaf1.622	Anks6	ankyrin repeat and SAM domain-containing protein 6-like isoform X2 [Crassostrea gigas]
MSTRG.1671.1	evm.TU.Scaf1.623	--	uncharacterized protein LOC105334165 [Crassostrea gigas]
MSTRG.1679.1	evm.TU.Scaf1.625	Colec12	uncharacterized protein LOC105342867 isoform X1 [Crassostrea gigas]
MSTRG.1695.1	evm.TU.Scaf1.628	celD	Endoglucanase E-4 [Crassostrea gigas]
MSTRG.1695.1	evm.TU.Scaf1.629	celI	endoglucanase 14-like [Crassostrea gigas]
MSTRG.1707.1	evm.TU.Scaf1.633	--	hypothetical protein CGI_10026210 [Crassostrea gigas]
MSTRG.1707.1	evm.TU.Scaf1.3650	THAP12	52 kDa repressor of the inhibitor of the protein kinase-like [Crassostrea gigas]
MSTRG.1737.2	evm.TU.Scaf1.644	AGRN	agrin-like isoform X5 [Crassostrea gigas]
MSTRG.1757.1	evm.TU.Scaf1.649	--	-
MSTRG.1810.1	evm.TU.Scaf1.675	--	uncharacterized protein LOC105330825 [Crassostrea gigas]
MSTRG.1810.1	evm.TU.Scaf1.3287	--	uncharacterized protein LOC105330826 isoform X1 [Crassostrea gigas]
MSTRG.1825.1	evm.TU.Scaf1.3582	Gpr157	probable G-protein coupled receptor 157 [Crassostrea gigas]
MSTRG.1828.1	MSTRG.1826	--	E3 ubiquitin-protein ligase MIB2 [Crassostrea gigas]
MSTRG.1828.1	evm.TU.Scaf1.3582	Gpr157	probable G-protein coupled receptor 157 [Crassostrea gigas]
MSTRG.1837.1	evm.TU.Scaf1.682	--	uncharacterized protein LOC105326493 isoform X1 [Crassostrea gigas]
MSTRG.1837.1	evm.TU.Scaf1.683	Pax3	paired box protein Pax-7-like isoform X1 [Crassostrea gigas]
MSTRG.1866.1	evm.TU.Scaf1.695	DFFA	DNA fragmentation factor subunit alpha, partial [Crassostrea gigas]
MSTRG.1866.1	evm.TU.Scaf1.697	--	cell division cycle-associated protein 3-like isoform X1 [Crassostrea gigas]
MSTRG.1866.1	evm.TU.Scaf1.696	PEX14	peroxisomal membrane protein PEX14-like [Crassostrea gigas]
MSTRG.1866.1	evm.TU.Scaf1.698	Usp5	ubiquitin carboxyl-terminal hydrolase 5-like [Crassostrea gigas]
MSTRG.1895.1	evm.TU.Scaf1.713	TLR6	toll-like receptor 13 isoform X1 [Crassostrea gigas]
MSTRG.1895.1	evm.TU.Scaf1.712	Podn	leucine-rich repeat-containing protein 15-like [Crassostrea gigas]
MSTRG.1898.1	evm.TU.Scaf1.713	TLR6	toll-like receptor 13 isoform X1 [Crassostrea gigas]
MSTRG.1898.1	evm.TU.Scaf1.714	sli	slit homolog 2 protein-like [Crassostrea gigas]
MSTRG.1898.1	evm.TU.Scaf1.715	--	slit homolog 2 protein-like [Crassostrea gigas]
MSTRG.1908.1	evm.TU.Scaf1.721	TTLL9	probable tubulin polyglutamylase TTLL9 [Crassostrea gigas]
MSTRG.1908.1	evm.TU.Scaf1.720	SCARB1	scavenger receptor class B-like protein [Mimachlamys nobilis]
MSTRG.1908.1	evm.TU.Scaf1.722	Itpr1	-
MSTRG.1924.1	evm.TU.Scaf1.3136	--	hypothetical protein CGI_10019084 [Crassostrea gigas]
MSTRG.1925.1	evm.TU.Scaf1.3136	--	hypothetical protein CGI_10019084 [Crassostrea gigas]
MSTRG.1943.1	evm.TU.Scaf1.3174	--	uncharacterized protein LOC105319992 [Crassostrea gigas]
MSTRG.1971.1	evm.TU.Scaf1.727	SLC7A9	b(0,+)-type amino acid transporter 1-like [Crassostrea gigas]
MSTRG.1972.1	evm.TU.Scaf1.727	SLC7A9	b(0,+)-type amino acid transporter 1-like [Crassostrea gigas]
MSTRG.1972.1	evm.TU.Scaf1.728	Rnf114	RING finger protein 166-like [Crassostrea gigas]
MSTRG.1990.3	evm.TU.Scaf1.739	Mmp19	stromelysin-3-like [Crassostrea gigas]
MSTRG.1998.1	evm.TU.Scaf1.744	Hspa12a	heat shock 70 kDa protein 12B-like [Crassostrea gigas]
MSTRG.2001.1	evm.TU.Scaf1.3252	--	uncharacterized protein LOC105323797 [Crassostrea gigas]
MSTRG.2002.2	evm.TU.Scaf1.3252	--	uncharacterized protein LOC105323797 [Crassostrea gigas]
MSTRG.2005.1	evm.TU.Scaf1.3408	--	uncharacterized protein LOC105323797 [Crassostrea gigas]
MSTRG.2005.1	evm.TU.Scaf1.3355	--	uncharacterized protein LOC105341360 isoform X1 [Crassostrea gigas]
MSTRG.2005.1	evm.TU.Scaf1.746	--	uncharacterized protein LOC105341359 [Crassostrea gigas]
MSTRG.2015.1	evm.TU.Scaf1.3302	--	uncharacterized protein LOC105328847 [Crassostrea gigas]
MSTRG.2015.1	evm.TU.Scaf1.3428	--	uncharacterized protein LOC105349120 isoform X1 [Crassostrea gigas]
MSTRG.2017.2	evm.TU.Scaf1.3428	--	uncharacterized protein LOC105349120 isoform X1 [Crassostrea gigas]
MSTRG.2055.1	evm.TU.Scaf1.3294	--	uncharacterized protein LOC105343837 [Crassostrea gigas]
MSTRG.2055.1	evm.TU.Scaf1.3315	--	uncharacterized protein LOC105337885 [Crassostrea gigas]
MSTRG.2055.1	evm.TU.Scaf1.773	hsdl2	hydroxysteroid dehydrogenase-like protein 2 [Crassostrea gigas]
MSTRG.2055.1	evm.TU.Scaf1.3177	--	uncharacterized protein LOC105332199 [Crassostrea gigas]
MSTRG.2089.1	evm.TU.Scaf1.786	Slc6a11	sodium- and chloride-dependent GABA transporter 2-like isoform X3 [Crassostrea gigas]
MSTRG.2089.2	evm.TU.Scaf1.785	Rab19	GTP-binding protein REM 1-like [Crassostrea gigas]
MSTRG.2089.2	evm.TU.Scaf1.786	Slc6a11	sodium- and chloride-dependent GABA transporter 2-like isoform X3 [Crassostrea gigas]
MSTRG.2101.1	evm.TU.Scaf1.791	Wrnip1	ATPase WRNIP1 [Stegastes partitus]
MSTRG.2101.1	evm.TU.Scaf1.790	Col6a5	cell wall integrity and stress response component 2-like [Crassostrea gigas]
MSTRG.2106.1	evm.TU.Scaf1.793	BPI	bactericidal permeability increasing protein [Crassostrea gigas]
MSTRG.2141.1	evm.TU.Scaf1.806	--	uncharacterized protein LOC105339160 [Crassostrea gigas]
MSTRG.2167.1	evm.TU.Scaf1.3550	--	uncharacterized protein LOC105319981 [Crassostrea gigas]
MSTRG.2167.1	evm.TU.Scaf1.816	Rras	GTP-binding protein Di-Ras2-like [Crassostrea gigas]
MSTRG.2166.1	evm.TU.Scaf1.3550	--	uncharacterized protein LOC105319981 [Crassostrea gigas]
MSTRG.2166.1	evm.TU.Scaf1.816	Rras	GTP-binding protein Di-Ras2-like [Crassostrea gigas]
MSTRG.2167.2	evm.TU.Scaf1.816	Rras	GTP-binding protein Di-Ras2-like [Crassostrea gigas]
MSTRG.2173.1	evm.TU.Scaf1.817	Rras	GTP-binding protein Di-Ras2-like [Crassostrea gigas]
MSTRG.2183.1	evm.TU.Scaf1.823	--	-
MSTRG.2189.1	evm.TU.Scaf1.3242	--	THAP domain-containing protein 6-like [Crassostrea gigas]
MSTRG.2189.1	evm.TU.Scaf1.824	--	hypothetical protein CGI_10005704 [Crassostrea gigas]
MSTRG.2194.1	evm.TU.Scaf1.3236	recQ	mediator of RNA polymerase II transcription subunit 34-like [Crassostrea gigas]
MSTRG.2194.1	MSTRG.2204	--	PREDICTED: uncharacterized protein LOC105324786 [Crassostrea gigas]
MSTRG.2208.1	MSTRG.2204	--	PREDICTED: uncharacterized protein LOC105324786 [Crassostrea gigas]
MSTRG.2208.1	evm.TU.Scaf1.3642	--	uncharacterized protein LOC105329291 [Crassostrea gigas]
MSTRG.2213.1	evm.TU.Scaf1.3642	--	uncharacterized protein LOC105329291 [Crassostrea gigas]
MSTRG.2213.1	evm.TU.Scaf1.3354	--	uncharacterized protein LOC105344731 [Crassostrea gigas]
MSTRG.2213.1	evm.TU.Scaf1.825	SPR	probable G-protein coupled receptor 139 isoform X1 [Crassostrea gigas]
MSTRG.2214.1	evm.TU.Scaf1.3642	--	uncharacterized protein LOC105329291 [Crassostrea gigas]
MSTRG.2214.1	evm.TU.Scaf1.3354	--	uncharacterized protein LOC105344731 [Crassostrea gigas]
MSTRG.2214.1	evm.TU.Scaf1.825	SPR	probable G-protein coupled receptor 139 isoform X1 [Crassostrea gigas]
MSTRG.2232.1	evm.TU.Scaf1.825	SPR	probable G-protein coupled receptor 139 isoform X1 [Crassostrea gigas]
MSTRG.2266.1	evm.TU.Scaf1.828	--	-
MSTRG.2306.1	evm.TU.Scaf1.841	--	uncharacterized protein LOC105344110 [Crassostrea gigas]
MSTRG.2306.1	evm.TU.Scaf1.840	NDUFS8	NADH-ubiquinone oxidoreductase subunit 8-like [Crassostrea gigas]
MSTRG.2310.1	evm.TU.Scaf1.842	--	uncharacterized protein LOC105344112 isoform X1 [Crassostrea gigas]
MSTRG.2310.1	evm.TU.Scaf1.843	ine	sodium- and chloride-dependent GABA transporter ine-like [Crassostrea gigas]
MSTRG.2312.1	evm.TU.Scaf1.842	--	uncharacterized protein LOC105344112 isoform X1 [Crassostrea gigas]
MSTRG.2312.1	evm.TU.Scaf1.843	ine	sodium- and chloride-dependent GABA transporter ine-like [Crassostrea gigas]
MSTRG.2313.1	evm.TU.Scaf1.843	ine	sodium- and chloride-dependent GABA transporter ine-like [Crassostrea gigas]
MSTRG.2314.1	evm.TU.Scaf1.843	ine	sodium- and chloride-dependent GABA transporter ine-like [Crassostrea gigas]
MSTRG.2325.1	evm.TU.Scaf1.848	Slc28a3	solute carrier family 28 member 3-like [Crassostrea gigas]
MSTRG.2325.1	evm.TU.Scaf1.849	lrwd1	leucine-rich repeat and WD repeat-containing protein 1-like isoform X1 [Crassostrea gigas]
MSTRG.2376.1	evm.TU.Scaf1.875	Shaw	-
MSTRG.2377.1	evm.TU.Scaf1.875	Shaw	-
MSTRG.2417.1	evm.TU.Scaf1.891	Cyp12b2	probable cytochrome P450 12b2, mitochondrial [Crassostrea gigas]
MSTRG.2417.1	evm.TU.Scaf1.893	dusp22	dual specificity protein phosphatase 22-like isoform X2 [Crassostrea gigas]
MSTRG.2450.1	evm.TU.Scaf1.3249	--	uncharacterized protein LOC105347859 [Crassostrea gigas]
MSTRG.2450.1	evm.TU.Scaf1.3270	--	uncharacterized protein LOC105347857 [Crassostrea gigas]
MSTRG.2450.1	evm.TU.Scaf1.3306	--	uncharacterized protein LOC105344386 [Crassostrea gigas]
MSTRG.2451.1	evm.TU.Scaf1.909	fus	epithelial splicing regulatory protein 1-like isoform X2 [Crassostrea gigas]
MSTRG.2451.1	evm.TU.Scaf1.910	ESRP1	epithelial splicing regulatory protein 1-like isoform X1 [Crassostrea gigas]
MSTRG.2464.1	evm.TU.Scaf1.913	--	uncharacterized protein LOC105328369 isoform X1 [Crassostrea gigas]
MSTRG.2464.1	evm.TU.Scaf1.914	tnc-2	hypothetical protein LOTGIDRAFT_192654 [Lottia gigantea]
MSTRG.2472.1	MSTRG.2480	--	PREDICTED: uncharacterized protein LOC109620479 [Crassostrea gigas]
MSTRG.2475.1	MSTRG.2480	--	PREDICTED: uncharacterized protein LOC109620479 [Crassostrea gigas]
MSTRG.2475.1	evm.TU.Scaf1.3529	--	uncharacterized protein LOC105322204 [Crassostrea gigas]
MSTRG.2475.1	evm.TU.Scaf1.3353	pol	uncharacterized protein LOC105347474 [Crassostrea gigas]
MSTRG.2482.1	MSTRG.2480	--	PREDICTED: uncharacterized protein LOC109620479 [Crassostrea gigas]
MSTRG.2482.1	evm.TU.Scaf1.3529	--	uncharacterized protein LOC105322204 [Crassostrea gigas]
MSTRG.2482.1	evm.TU.Scaf1.3618	--	uncharacterized protein LOC105346327 [Crassostrea gigas]
MSTRG.2482.1	evm.TU.Scaf1.3353	pol	uncharacterized protein LOC105347474 [Crassostrea gigas]
MSTRG.2495.1	evm.TU.Scaf1.916	tsh	-
MSTRG.2499.1	evm.TU.Scaf1.917	--	hypothetical protein CGI_10008503 [Crassostrea gigas]
MSTRG.2518.1	evm.TU.Scaf1.3194	--	uncharacterized protein LOC105332863 [Crassostrea gigas]
MSTRG.2518.1	evm.TU.Scaf1.923	Fbxo31	-
MSTRG.2538.1	evm.TU.Scaf1.926	--	uncharacterized protein LOC105332861 [Crassostrea gigas]
MSTRG.2538.1	evm.TU.Scaf1.927	METTL9	methyltransferase-like protein 9 [Crassostrea gigas]
MSTRG.2541.1	evm.TU.Scaf1.926	--	uncharacterized protein LOC105332861 [Crassostrea gigas]
MSTRG.2541.1	evm.TU.Scaf1.925	WDR59	WD repeat-containing protein 59-like [Crassostrea gigas]
MSTRG.2541.1	evm.TU.Scaf1.928	SLC6A15	sodium- and chloride-dependent transporter XTRP3A-like [Crassostrea gigas]
MSTRG.2543.3	evm.TU.Scaf1.930	csnk2a1	casein kinase II subunit alpha-like [Crassostrea gigas]
MSTRG.2543.3	evm.TU.Scaf1.928	SLC6A15	sodium- and chloride-dependent transporter XTRP3A-like [Crassostrea gigas]
MSTRG.2543.3	evm.TU.Scaf1.929	CCDC113	coiled-coil domain-containing protein 113-like [Crassostrea gigas]
MSTRG.2543.2	evm.TU.Scaf1.930	csnk2a1	casein kinase II subunit alpha-like [Crassostrea gigas]
MSTRG.2543.2	evm.TU.Scaf1.928	SLC6A15	sodium- and chloride-dependent transporter XTRP3A-like [Crassostrea gigas]
MSTRG.2543.2	evm.TU.Scaf1.929	CCDC113	coiled-coil domain-containing protein 113-like [Crassostrea gigas]
MSTRG.2586.1	evm.TU.Scaf1.952	--	hypothetical protein CGI_10008660 [Crassostrea gigas]
MSTRG.2586.1	MSTRG.2585	--	PREDICTED: uncharacterized protein LOC105347226 [Crassostrea gigas]
MSTRG.2586.1	evm.TU.Scaf1.953	--	hypothetical protein CGI_10008660 [Crassostrea gigas]
MSTRG.2586.1	evm.TU.Scaf1.951	VPS35	-
MSTRG.2608.1	evm.TU.Scaf1.960	Fa2h	-
MSTRG.2608.1	evm.TU.Scaf1.961	Rab26	-
MSTRG.2619.1	evm.TU.Scaf1.963	--	ankyrin-3-like [Crassostrea gigas]
MSTRG.2619.1	evm.TU.Scaf1.962	DYNC1LI2	-
MSTRG.2622.1	MSTRG.2619	pol	Retrovirus-related Pol polyprotein from transposon 412, partial [Stegodyphus mimosarum]
MSTRG.2622.2	evm.TU.Scaf1.964	--	Putative potassium channel regulatory protein [Crassostrea gigas]
MSTRG.2622.2	MSTRG.2619	pol	Retrovirus-related Pol polyprotein from transposon 412, partial [Stegodyphus mimosarum]
MSTRG.2629.1	MSTRG.2627	--	Retrovirus-related Pol polyprotein from transposon 17.6 [Trichinella zimbabwensis]
MSTRG.2629.1	MSTRG.2630	--	Retrovirus-related Pol polyprotein from transposon 17.6 [Trichinella zimbabwensis]
MSTRG.2629.1	MSTRG.2625	--	integrase core domain protein [Lasius niger]
MSTRG.2632.1	evm.TU.Scaf1.965	LRP5	low-density lipoprotein receptor-related protein 4-like isoform X1 [Crassostrea gigas]
MSTRG.2646.1	evm.TU.Scaf1.967	--	hypothetical protein CGI_10025586 [Crassostrea gigas]
MSTRG.2646.1	evm.TU.Scaf1.3319	--	uncharacterized protein LOC105321040 [Crassostrea gigas]
MSTRG.2646.1	evm.TU.Scaf1.966	LRP2	G patch domain-containing protein 1 [Crassostrea gigas]
MSTRG.2655.1	evm.TU.Scaf1.974	--	uncharacterized protein LOC105344726 isoform X1 [Crassostrea gigas]
MSTRG.2655.1	evm.TU.Scaf1.972	COG4	conserved oligomeric Golgi complex subunit 4-like [Crassostrea gigas]
MSTRG.2687.1	evm.TU.Scaf1.989	Slc7a4	cationic amino acid transporter 4-like isoform X1 [Crassostrea gigas]
MSTRG.2698.1	MSTRG.2703	--	PREDICTED: uncharacterized protein LOC105336434 [Crassostrea gigas]
MSTRG.2702.1	evm.TU.Scaf1.990	--	kyphoscoliosis peptidase-like [Crassostrea gigas]
MSTRG.2702.1	MSTRG.2703	--	PREDICTED: uncharacterized protein LOC105336434 [Crassostrea gigas]
MSTRG.2704.1	evm.TU.Scaf1.990	--	kyphoscoliosis peptidase-like [Crassostrea gigas]
MSTRG.2704.1	evm.TU.Scaf1.3104	--	kinesin-like protein KIF3A [Crassostrea gigas]
MSTRG.2718.2	evm.TU.Scaf1.3358	Hmcn1	coadhesin-like isoform X1 [Crassostrea gigas]
MSTRG.2734.1	evm.TU.Scaf1.3147	--	hypothetical protein CGI_10020137 [Crassostrea gigas]
MSTRG.2773.1	evm.TU.Scaf1.3398	pol	uncharacterized protein K02A2.6-like [Crassostrea gigas]
MSTRG.2773.1	MSTRG.2777	--	TPA_exp: polyprotein [Lytechinus variegatus]
MSTRG.2777.1	evm.TU.Scaf1.3398	pol	uncharacterized protein K02A2.6-like [Crassostrea gigas]
MSTRG.2779.1	MSTRG.2777	--	TPA_exp: polyprotein [Lytechinus variegatus]
MSTRG.2779.1	evm.TU.Scaf1.3629	--	uncharacterized protein LOC105329671 [Crassostrea gigas]
MSTRG.2779.1	evm.TU.Scaf1.3420	--	low-density lipoprotein receptor-related protein 6-like [Crassostrea gigas]
MSTRG.2780.1	MSTRG.2777	--	TPA_exp: polyprotein [Lytechinus variegatus]
MSTRG.2780.1	evm.TU.Scaf1.3629	--	uncharacterized protein LOC105329671 [Crassostrea gigas]
MSTRG.2780.1	evm.TU.Scaf1.3420	--	low-density lipoprotein receptor-related protein 6-like [Crassostrea gigas]
MSTRG.2799.3	evm.TU.Scaf1.1015	Tango13	protein-tyrosine sulfotransferase 2-like [Crassostrea gigas]
MSTRG.2799.3	evm.TU.Scaf1.1016	NF2	merlin-like isoform X1 [Crassostrea gigas]
MSTRG.2810.1	evm.TU.Scaf1.3410	--	uncharacterized protein C1235.01-like [Crassostrea gigas]
MSTRG.2810.1	evm.TU.Scaf1.1022	--	multimerin-2-like [Crassostrea gigas]
MSTRG.2817.1	evm.TU.Scaf1.3138	--	putative uncharacterized protein DDB_G0286901 [Crassostrea gigas]
MSTRG.2817.1	evm.TU.Scaf1.3341	--	protein pygopus-like [Crassostrea gigas]
MSTRG.2817.1	evm.TU.Scaf1.3166	--	uncharacterized protein LOC105335585 [Crassostrea gigas]
MSTRG.2832.2	evm.TU.Scaf1.1031	RTTN	rotatin-like [Crassostrea gigas]
MSTRG.2833.1	MSTRG.2838	--	-
MSTRG.2833.1	evm.TU.Scaf1.1033	--	uncharacterized protein LOC105335392 [Crassostrea gigas]
MSTRG.2833.3	MSTRG.2838	--	-
MSTRG.2833.3	evm.TU.Scaf1.1033	--	uncharacterized protein LOC105335392 [Crassostrea gigas]
MSTRG.2843.1	MSTRG.2838	--	-
MSTRG.2843.1	evm.TU.Scaf1.1033	--	uncharacterized protein LOC105335392 [Crassostrea gigas]
MSTRG.2843.1	evm.TU.Scaf1.1034	--	uncharacterized protein LOC105325052 [Crassostrea gigas]
MSTRG.2843.1	MSTRG.2841	--	hypothetical protein CGI_10009581 [Crassostrea gigas]
MSTRG.2843.2	MSTRG.2838	--	-
MSTRG.2843.2	evm.TU.Scaf1.1033	--	uncharacterized protein LOC105335392 [Crassostrea gigas]
MSTRG.2843.2	evm.TU.Scaf1.1034	--	uncharacterized protein LOC105325052 [Crassostrea gigas]
MSTRG.2843.2	MSTRG.2841	--	hypothetical protein CGI_10009581 [Crassostrea gigas]
MSTRG.2844.1	evm.TU.Scaf1.1033	--	uncharacterized protein LOC105335392 [Crassostrea gigas]
MSTRG.2844.1	evm.TU.Scaf1.1034	--	uncharacterized protein LOC105325052 [Crassostrea gigas]
MSTRG.2844.1	MSTRG.2841	--	hypothetical protein CGI_10009581 [Crassostrea gigas]
MSTRG.2878.13	evm.TU.Scaf1.3602	--	uncharacterized protein LOC105328562 [Crassostrea gigas]
MSTRG.2878.13	evm.TU.Scaf1.3515	--	hypothetical protein CGI_10003294 [Crassostrea gigas]
MSTRG.2900.1	evm.TU.Scaf1.3542	--	uncharacterized protein LOC105324493 [Crassostrea gigas]
MSTRG.2900.1	evm.TU.Scaf1.1043	EXOC4	exocyst complex component 4-like isoform X3 [Crassostrea gigas]
MSTRG.2903.1	evm.TU.Scaf1.3542	--	uncharacterized protein LOC105324493 [Crassostrea gigas]
MSTRG.2904.1	MSTRG.2905	--	PREDICTED: uncharacterized protein LOC100575481 isoform X1 [Acyrthosiphon pisum]
MSTRG.2905.4	evm.TU.Scaf1.1045	--	uncharacterized protein LOC105328396 [Crassostrea gigas]
MSTRG.2905.4	evm.TU.Scaf1.1044	--	hypothetical protein CGI_10022050 [Crassostrea gigas]
MSTRG.2908.1	evm.TU.Scaf1.3464	CLEC4M	perlucin-like protein [Crassostrea gigas]
MSTRG.2908.1	evm.TU.Scaf1.1047	--	ABC transporter F family member 4-like [Crassostrea gigas]
MSTRG.2908.1	evm.TU.Scaf1.1048	USP9X	Putative ubiquitin carboxyl-terminal hydrolase FAF-X [Crassostrea gigas]
MSTRG.2929.1	evm.TU.Scaf1.1053	PPM1D	uncharacterized protein LOC105332659 [Crassostrea gigas]
MSTRG.2929.1	evm.TU.Scaf1.1055	Stn1	CST complex subunit STN1-like [Crassostrea gigas]
MSTRG.2929.1	evm.TU.Scaf1.1056	Hsd3b7	3 beta-hydroxysteroid dehydrogenase/Delta 5-->4-isomerase type 1-like [Crassostrea gigas]
MSTRG.2929.1	MSTRG.2932	--	Tyrosine-protein phosphatase non-receptor type 11 [Crassostrea gigas]
MSTRG.2937.1	evm.TU.Scaf1.3575	zswim7	zinc finger SWIM domain-containing protein 7-like isoform X2 [Crassostrea gigas]
MSTRG.2937.1	evm.TU.Scaf1.1060	--	uncharacterized protein LOC105323638 [Crassostrea gigas]
MSTRG.2937.1	evm.TU.Scaf1.1059	UPB1	beta-ureidopropionase-like [Crassostrea gigas]
MSTRG.2942.1	evm.TU.Scaf1.1065	SHPK	sedoheptulokinase-like [Crassostrea gigas]
MSTRG.2942.1	evm.TU.Scaf1.1066	--	uncharacterized protein LOC105335884 [Crassostrea gigas]
MSTRG.2942.1	evm.TU.Scaf1.1064	dna2	DNA replication ATP-dependent helicase/nuclease DNA2-like [Crassostrea gigas]
MSTRG.2943.1	evm.TU.Scaf1.1065	SHPK	sedoheptulokinase-like [Crassostrea gigas]
MSTRG.2943.1	evm.TU.Scaf1.1064	dna2	DNA replication ATP-dependent helicase/nuclease DNA2-like [Crassostrea gigas]
MSTRG.2943.3	evm.TU.Scaf1.1065	SHPK	sedoheptulokinase-like [Crassostrea gigas]
MSTRG.2943.3	evm.TU.Scaf1.1066	--	uncharacterized protein LOC105335884 [Crassostrea gigas]
MSTRG.2943.3	evm.TU.Scaf1.1064	dna2	DNA replication ATP-dependent helicase/nuclease DNA2-like [Crassostrea gigas]
MSTRG.2943.2	evm.TU.Scaf1.1065	SHPK	sedoheptulokinase-like [Crassostrea gigas]
MSTRG.2943.2	evm.TU.Scaf1.1066	--	uncharacterized protein LOC105335884 [Crassostrea gigas]
MSTRG.2943.2	evm.TU.Scaf1.1064	dna2	DNA replication ATP-dependent helicase/nuclease DNA2-like [Crassostrea gigas]
MSTRG.2943.4	evm.TU.Scaf1.1065	SHPK	sedoheptulokinase-like [Crassostrea gigas]
MSTRG.2943.4	evm.TU.Scaf1.1066	--	uncharacterized protein LOC105335884 [Crassostrea gigas]
MSTRG.2943.4	evm.TU.Scaf1.1064	dna2	DNA replication ATP-dependent helicase/nuclease DNA2-like [Crassostrea gigas]
MSTRG.2957.1	evm.TU.Scaf1.1068	B3GALT2	Beta-1,3-galactosyltransferase 2 [Crassostrea gigas]
MSTRG.2957.1	evm.TU.Scaf1.1069	--	hypothetical protein CGI_10025545 [Crassostrea gigas]
MSTRG.2957.1	evm.TU.Scaf1.1070	GCNT1	beta-1,3-galactosyl-O-glycosyl-glycoprotein beta-1,6-N-acetylglucosaminyltransferase 3-like [Crassostrea gigas]
MSTRG.2957.1	evm.TU.Scaf1.1067	--	uncharacterized protein LOC105335885 [Crassostrea gigas]
MSTRG.3009.3	evm.TU.Scaf1.3455	Tigd4	tigger transposable element-derived protein 4-like [Crassostrea gigas]
MSTRG.3033.1	MSTRG.3036	--	hypothetical protein CGI_10008736 [Crassostrea gigas]
MSTRG.3035.1	evm.TU.Scaf1.1091	griF	Putative tyrosinase-like protein tyr-3 [Crassostrea gigas]
MSTRG.3035.1	evm.TU.Scaf1.1090	Papd5	non-canonical poly(A) RNA polymerase PAPD5-like [Crassostrea gigas]
MSTRG.3035.1	MSTRG.3036	--	hypothetical protein CGI_10008736 [Crassostrea gigas]
MSTRG.3092.1	evm.TU.Scaf1.1107	--	acidic phospholipase A2-like [Crassostrea gigas]
MSTRG.3092.1	evm.TU.Scaf1.1110	CHRNA10	neuronal acetylcholine receptor subunit alpha-6-like [Crassostrea gigas]
MSTRG.3092.1	evm.TU.Scaf1.1111	ACP7	-
MSTRG.3122.1	evm.TU.Scaf1.1129	CHCHD2	coiled-coil-helix-coiled-coil-helix domain-containing protein 10, mitochondrial-like [Crassostrea gigas]
MSTRG.3122.1	evm.TU.Scaf1.1131	Hspg2	basement membrane-specific heparan sulfate proteoglycan core protein-like isoform X7 [Crassostrea gigas]
MSTRG.3187.1	evm.TU.Scaf1.1166	--	placenta-specific gene 8 protein-like [Crassostrea gigas]
MSTRG.3194.2	evm.TU.Scaf1.1166	--	placenta-specific gene 8 protein-like [Crassostrea gigas]
MSTRG.3194.2	evm.TU.Scaf1.1167	--	hypothetical protein CGI_10015329 [Crassostrea gigas]
MSTRG.3194.2	evm.TU.Scaf1.3381	--	uncharacterized protein LOC105332792 [Crassostrea gigas]
MSTRG.3194.3	evm.TU.Scaf1.1166	--	placenta-specific gene 8 protein-like [Crassostrea gigas]
MSTRG.3194.3	evm.TU.Scaf1.1167	--	hypothetical protein CGI_10015329 [Crassostrea gigas]
MSTRG.3194.3	evm.TU.Scaf1.3381	--	uncharacterized protein LOC105332792 [Crassostrea gigas]
MSTRG.3195.1	evm.TU.Scaf1.1167	--	hypothetical protein CGI_10015329 [Crassostrea gigas]
MSTRG.3195.1	evm.TU.Scaf1.3381	--	uncharacterized protein LOC105332792 [Crassostrea gigas]
MSTRG.3197.1	evm.TU.Scaf1.1167	--	hypothetical protein CGI_10015329 [Crassostrea gigas]
MSTRG.3197.1	evm.TU.Scaf1.3381	--	uncharacterized protein LOC105332792 [Crassostrea gigas]
MSTRG.3199.1	evm.TU.Scaf1.3381	--	uncharacterized protein LOC105332792 [Crassostrea gigas]
MSTRG.3199.2	evm.TU.Scaf1.3381	--	uncharacterized protein LOC105332792 [Crassostrea gigas]
MSTRG.3208.1	MSTRG.3214	--	Protein CBG26503 [Caenorhabditis briggsae]
MSTRG.3217.1	MSTRG.3214	--	Protein CBG26503 [Caenorhabditis briggsae]
MSTRG.3217.1	evm.TU.Scaf1.1168	UBASH3B	Ubiquitin-associated and SH3 domain-containing protein B [Crassostrea gigas]
MSTRG.3217.2	MSTRG.3214	--	Protein CBG26503 [Caenorhabditis briggsae]
MSTRG.3217.2	evm.TU.Scaf1.1168	UBASH3B	Ubiquitin-associated and SH3 domain-containing protein B [Crassostrea gigas]
MSTRG.3222.1	evm.TU.Scaf1.1169	--	uncharacterized protein LOC105318645 isoform X1 [Crassostrea gigas]
MSTRG.3222.1	evm.TU.Scaf1.1171	Pptc7	protein phosphatase PTC7 homolog [Crassostrea gigas]
MSTRG.3222.1	evm.TU.Scaf1.1168	UBASH3B	Ubiquitin-associated and SH3 domain-containing protein B [Crassostrea gigas]
MSTRG.3222.1	evm.TU.Scaf1.1170	--	hypothetical protein CGI_10016748 [Crassostrea gigas]
MSTRG.3227.1	evm.TU.Scaf1.1171	Pptc7	protein phosphatase PTC7 homolog [Crassostrea gigas]
MSTRG.3227.2	evm.TU.Scaf1.1171	Pptc7	protein phosphatase PTC7 homolog [Crassostrea gigas]
MSTRG.3227.3	evm.TU.Scaf1.1171	Pptc7	protein phosphatase PTC7 homolog [Crassostrea gigas]
MSTRG.3245.1	evm.TU.Scaf1.1181	FASN	fatty acid synthase-like [Crassostrea gigas]
MSTRG.3245.2	evm.TU.Scaf1.1181	FASN	fatty acid synthase-like [Crassostrea gigas]
MSTRG.3246.1	evm.TU.Scaf1.1182	Srrm2	serine/arginine repetitive matrix protein 2-like [Crassostrea gigas]
MSTRG.3258.1	evm.TU.Scaf1.1187	--	rRNA methyltransferase 3, mitochondrial-like isoform X2 [Crassostrea gigas]
MSTRG.3258.1	evm.TU.Scaf1.1188	Shaw	Potassium voltage-gated channel protein Shaw [Crassostrea gigas]
MSTRG.3258.1	evm.TU.Scaf1.1189	--	hypothetical protein CGI_10016773 [Crassostrea gigas]
MSTRG.3258.1	evm.TU.Scaf1.1190	--	uncharacterized protein LOC105318671 [Crassostrea gigas]
MSTRG.3258.1	evm.TU.Scaf1.1191	SLC43A3	solute carrier family 43 member 3-like isoform X1 [Crassostrea gigas]
MSTRG.3262.1	evm.TU.Scaf1.1189	--	hypothetical protein CGI_10016773 [Crassostrea gigas]
MSTRG.3262.1	evm.TU.Scaf1.1190	--	uncharacterized protein LOC105318671 [Crassostrea gigas]
MSTRG.3304.2	evm.TU.Scaf1.3169	--	uncharacterized protein LOC105317519 [Crassostrea gigas]
MSTRG.3304.2	evm.TU.Scaf1.3157	--	uncharacterized protein LOC105330748 [Crassostrea gigas]
MSTRG.3304.2	evm.TU.Scaf1.3219	--	uncharacterized protein LOC100214160 [Hydra vulgaris]
MSTRG.3304.2	MSTRG.3298	--	Caprin-2 [Crassostrea gigas]
MSTRG.3307.1	evm.TU.Scaf1.3195	Tf2-12	uncharacterized protein K02A2.6-like [Saccoglossus kowalevskii]
MSTRG.3307.1	evm.TU.Scaf1.3157	--	uncharacterized protein LOC105330748 [Crassostrea gigas]
MSTRG.3307.1	evm.TU.Scaf1.3562	--	complement C1q-like protein 4 [Crassostrea gigas]
MSTRG.3307.1	evm.TU.Scaf1.3212	--	uncharacterized protein LOC105317519 [Crassostrea gigas]
MSTRG.3326.1	evm.TU.Scaf1.3483	--	uncharacterized protein LOC105328434 [Crassostrea gigas]
MSTRG.3326.1	evm.TU.Scaf1.3635	--	uncharacterized protein LOC105328554 [Crassostrea gigas]
MSTRG.3326.1	evm.TU.Scaf1.1212	hgh1	protein HGH1 homolog [Crassostrea gigas]
MSTRG.3326.1	evm.TU.Scaf1.1213	CCDC74B	coiled-coil domain-containing protein 74B-like isoform X1 [Crassostrea gigas]
MSTRG.3339.1	evm.TU.Scaf1.1216	BRAFLDRAFT_270748	RecName: Full=Glutamyl-tRNA(Gln) amidotransferase subunit C, mitochondrial; Short=Glu-AdT subunit C; Flags: Precursor []
MSTRG.3339.1	evm.TU.Scaf1.1215	Vps53	vacuolar protein sorting-associated protein 53 homolog [Crassostrea gigas]
MSTRG.3339.1	evm.TU.Scaf1.1217	--	cholecystokinin receptor-like [Crassostrea gigas]
MSTRG.3362.1	evm.TU.Scaf1.1220	DDB2	DNA damage-binding protein 2-like isoform X1 [Crassostrea gigas]
MSTRG.3371.1	evm.TU.Scaf1.1220	DDB2	DNA damage-binding protein 2-like isoform X1 [Crassostrea gigas]
MSTRG.3400.1	evm.TU.Scaf1.1222	ctdnep1	CTD nuclear envelope phosphatase 1-like isoform X1 [Crassostrea gigas]
MSTRG.3409.1	evm.TU.Scaf1.1223	--	-
MSTRG.3409.1	evm.TU.Scaf1.1224	--	-
MSTRG.3414.1	evm.TU.Scaf1.1227	--	Tripartite motif-containing protein 3 [Crassostrea gigas]
MSTRG.3414.1	evm.TU.Scaf1.1225	GALM	-
MSTRG.3414.1	evm.TU.Scaf1.1226	--	uncharacterized protein LOC105340376 [Crassostrea gigas]
MSTRG.3419.1	evm.TU.Scaf1.1227	--	Tripartite motif-containing protein 3 [Crassostrea gigas]
MSTRG.3419.1	evm.TU.Scaf1.1228	--	proline-rich transmembrane protein 1-like [Crassostrea gigas]
MSTRG.3451.1	evm.TU.Scaf1.1242	Foxl2	Forkhead box protein L2 [Crassostrea gigas]
MSTRG.3451.1	evm.TU.Scaf1.1243	COPS7B	COP9 signalosome complex subunit 7a [Crassostrea gigas]
MSTRG.3451.2	evm.TU.Scaf1.1242	Foxl2	Forkhead box protein L2 [Crassostrea gigas]
MSTRG.3451.2	evm.TU.Scaf1.1243	COPS7B	COP9 signalosome complex subunit 7a [Crassostrea gigas]
MSTRG.3457.1	evm.TU.Scaf1.1246	Mme	neprilysin-like [Crassostrea gigas]
MSTRG.3496.5	evm.TU.Scaf1.1268	--	uncharacterized protein LOC105345289 isoform X3 [Crassostrea gigas]
MSTRG.3496.5	evm.TU.Scaf1.1269	ZC3H18	zinc finger CCCH domain-containing protein 18-like [Crassostrea gigas]
MSTRG.3525.1	evm.TU.Scaf1.1286	RAB2	ras-related protein Rab-2 [Crassostrea gigas]
MSTRG.3525.1	evm.TU.Scaf1.3390	--	GTP-binding protein Di-Ras2-like [Crassostrea gigas]
MSTRG.3525.1	evm.TU.Scaf1.1288	Tmeff2	turripeptide Ici9.2-like [Crassostrea gigas]
MSTRG.3525.1	evm.TU.Scaf1.3145	--	turripeptide Ici9.2-like [Crassostrea gigas]
MSTRG.3538.1	evm.TU.Scaf1.1293	--	serine/threonine-protein phosphatase 6 regulatory ankyrin repeat subunit B-like [Crassostrea gigas]
MSTRG.3538.1	evm.TU.Scaf1.1294	unc93a	-
MSTRG.3538.2	evm.TU.Scaf1.1293	--	serine/threonine-protein phosphatase 6 regulatory ankyrin repeat subunit B-like [Crassostrea gigas]
MSTRG.3538.2	evm.TU.Scaf1.1294	unc93a	-
MSTRG.3538.3	evm.TU.Scaf1.1293	--	serine/threonine-protein phosphatase 6 regulatory ankyrin repeat subunit B-like [Crassostrea gigas]
MSTRG.3538.3	evm.TU.Scaf1.1294	unc93a	-
MSTRG.3539.1	evm.TU.Scaf1.1294	unc93a	-
MSTRG.3539.2	evm.TU.Scaf1.1294	unc93a	-
MSTRG.3571.1	evm.TU.Scaf1.1307	--	uncharacterized protein LOC105339886 [Crassostrea gigas]
MSTRG.3582.1	evm.TU.Scaf1.1313	--	hypothetical protein CGI_10014440 [Crassostrea gigas]
MSTRG.3582.1	evm.TU.Scaf1.1314	--	uncharacterized protein LOC105333113 [Crassostrea gigas]
MSTRG.3583.1	evm.TU.Scaf1.1313	--	hypothetical protein CGI_10014440 [Crassostrea gigas]
MSTRG.3583.1	evm.TU.Scaf1.1314	--	uncharacterized protein LOC105333113 [Crassostrea gigas]
MSTRG.3585.1	evm.TU.Scaf1.1316	--	uncharacterized protein LOC105331579 [Crassostrea gigas]
MSTRG.3585.2	evm.TU.Scaf1.1315	--	hypothetical protein CGI_10004500 [Crassostrea gigas]
MSTRG.3593.1	evm.TU.Scaf1.1316	--	uncharacterized protein LOC105331579 [Crassostrea gigas]
MSTRG.3594.1	evm.TU.Scaf1.1316	--	uncharacterized protein LOC105331579 [Crassostrea gigas]
MSTRG.3595.1	evm.TU.Scaf1.1316	--	uncharacterized protein LOC105331579 [Crassostrea gigas]
MSTRG.3595.2	evm.TU.Scaf1.1316	--	uncharacterized protein LOC105331579 [Crassostrea gigas]
MSTRG.3617.1	evm.TU.Scaf1.1326	--	Actin-binding FH2 [Ophiocordyceps sinensis CO18]
MSTRG.3617.1	evm.TU.Scaf1.1327	slc12a9	solute carrier family 12 member 9-like isoform X2 [Crassostrea gigas]
MSTRG.3640.1	evm.TU.Scaf1.3566	--	putative nuclease HARBI1 [Crassostrea gigas]
MSTRG.3640.2	evm.TU.Scaf1.3566	--	putative nuclease HARBI1 [Crassostrea gigas]
MSTRG.3640.2	evm.TU.Scaf1.3379	--	uncharacterized protein LOC105333180 isoform X2 [Crassostrea gigas]
MSTRG.3641.1	evm.TU.Scaf1.3566	--	putative nuclease HARBI1 [Crassostrea gigas]
MSTRG.3641.1	evm.TU.Scaf1.1330	--	hypothetical protein CGI_10021339 [Crassostrea gigas]
MSTRG.3640.3	evm.TU.Scaf1.1330	--	hypothetical protein CGI_10021339 [Crassostrea gigas]
MSTRG.3640.3	evm.TU.Scaf1.3379	--	uncharacterized protein LOC105333180 isoform X2 [Crassostrea gigas]
MSTRG.3640.4	evm.TU.Scaf1.1331	Lrrc47	leucine-rich repeat-containing protein 47-like [Crassostrea gigas]
MSTRG.3643.1	evm.TU.Scaf1.1330	--	hypothetical protein CGI_10021339 [Crassostrea gigas]
MSTRG.3646.1	evm.TU.Scaf1.1330	--	hypothetical protein CGI_10021339 [Crassostrea gigas]
MSTRG.3646.1	evm.TU.Scaf1.1331	Lrrc47	leucine-rich repeat-containing protein 47-like [Crassostrea gigas]
MSTRG.3648.2	evm.TU.Scaf1.3379	--	uncharacterized protein LOC105333180 isoform X2 [Crassostrea gigas]
MSTRG.3648.2	evm.TU.Scaf1.1331	Lrrc47	leucine-rich repeat-containing protein 47-like [Crassostrea gigas]
MSTRG.3665.1	evm.TU.Scaf1.3655	--	hypothetical protein CGI_10012035 [Crassostrea gigas]
MSTRG.3665.1	evm.TU.Scaf1.1338	--	uncharacterized protein LOC105325179 [Crassostrea gigas]
MSTRG.3668.1	evm.TU.Scaf1.1338	--	uncharacterized protein LOC105325179 [Crassostrea gigas]
MSTRG.3668.2	evm.TU.Scaf1.3364	--	hypothetical protein CGI_10012035 [Crassostrea gigas]
MSTRG.3672.1	evm.TU.Scaf1.3655	--	hypothetical protein CGI_10012035 [Crassostrea gigas]
MSTRG.3673.1	evm.TU.Scaf1.3655	--	hypothetical protein CGI_10012035 [Crassostrea gigas]
MSTRG.3680.1	evm.TU.Scaf1.1339	--	uncharacterized protein LOC105328182 [Crassostrea gigas]
MSTRG.3702.2	evm.TU.Scaf1.1344	--	uncharacterized protein LOC105346563 [Crassostrea gigas]
MSTRG.3702.2	evm.TU.Scaf1.1345	NECAP2	Adaptin ear-binding coat-associated protein 1 [Crassostrea gigas]
MSTRG.3714.1	evm.TU.Scaf1.1352	--	Vesicular inhibitory amino acid transporter [Crassostrea gigas]
MSTRG.3714.1	evm.TU.Scaf1.1353	--	-
MSTRG.3714.1	evm.TU.Scaf1.1351	nrf-6	nose resistant to fluoxetine protein 6-like [Crassostrea gigas]
MSTRG.3735.1	evm.TU.Scaf1.1363	EIF3C	-
MSTRG.3756.1	evm.TU.Scaf1.1371	--	protein TANC2-like [Crassostrea gigas]
MSTRG.3757.1	evm.TU.Scaf1.1372	--	zinc metalloproteinase nas-15-like [Crassostrea gigas]
MSTRG.3757.1	evm.TU.Scaf1.1373	aldh4a1	delta-1-pyrroline-5-carboxylate dehydrogenase, mitochondrial-like [Crassostrea gigas]
MSTRG.3769.1	evm.TU.Scaf1.1375	Orct	Solute carrier family 22 member 6-A [Crassostrea gigas]
MSTRG.3769.1	evm.TU.Scaf1.1376	Mme	neprilysin-like [Crassostrea gigas]
MSTRG.3772.1	evm.TU.Scaf1.1377	--	probable G-protein coupled receptor 139 [Crassostrea gigas]
MSTRG.3777.1	evm.TU.Scaf1.1378	--	uncharacterized protein LOC105348996 [Crassostrea gigas]
MSTRG.3780.1	evm.TU.Scaf1.1378	--	uncharacterized protein LOC105348996 [Crassostrea gigas]
MSTRG.3780.1	evm.TU.Scaf1.3503	--	hypothetical protein CGI_10024631 [Crassostrea gigas]
MSTRG.3780.1	evm.TU.Scaf1.1379	ILKAP	integrin-linked kinase-associated serine/threonine phosphatase 2C-like isoform X1 [Crassostrea gigas]
MSTRG.3784.1	evm.TU.Scaf1.1379	ILKAP	integrin-linked kinase-associated serine/threonine phosphatase 2C-like isoform X1 [Crassostrea gigas]
MSTRG.3784.1	evm.TU.Scaf1.1384	Pde9a	-
MSTRG.3786.1	evm.TU.Scaf1.1384	Pde9a	-
MSTRG.3796.1	evm.TU.Scaf1.3593	--	uncharacterized protein LOC105321833 [Crassostrea gigas]
MSTRG.3796.1	evm.TU.Scaf1.1390	Tao	serine/threonine-protein kinase TAO1-like [Crassostrea gigas]
MSTRG.3796.1	evm.TU.Scaf1.1391	taok3	serine/threonine-protein kinase TAO1-like [Crassostrea gigas]
MSTRG.3796.1	evm.TU.Scaf1.1392	--	serine/threonine-protein kinase TAO1-like [Crassostrea gigas]
MSTRG.3796.1	evm.TU.Scaf1.1393	TAOK1	serine/threonine-protein kinase TAO1-like [Crassostrea gigas]
MSTRG.3810.1	evm.TU.Scaf1.1401	cyb5d2	neuferricin-like [Crassostrea gigas]
MSTRG.3810.1	evm.TU.Scaf1.1402	--	homeobox protein 2-like isoform X2 [Crassostrea gigas]
MSTRG.3810.1	evm.TU.Scaf1.1403	PTPN11	-
MSTRG.3816.1	evm.TU.Scaf1.3519	--	uncharacterized protein LOC105348996 [Crassostrea gigas]
MSTRG.3816.1	evm.TU.Scaf1.1403	PTPN11	-
MSTRG.3826.1	evm.TU.Scaf1.1407	unc93a	protein unc-93 homolog A-like [Crassostrea gigas]
MSTRG.3826.1	evm.TU.Scaf1.1404_evm.TU.Scaf1.1405	--	-
MSTRG.3826.1	evm.TU.Scaf1.1406	--	uncharacterized protein LOC105321850 isoform X1 [Crassostrea gigas]
MSTRG.3830.1	evm.TU.Scaf1.1406	--	uncharacterized protein LOC105321850 isoform X1 [Crassostrea gigas]
MSTRG.3843.1	evm.TU.Scaf1.1411	CHMP1A	charged multivesicular body protein 1a-like [Crassostrea gigas]
MSTRG.3843.1	evm.TU.Scaf1.1412	--	28S ribosomal protein S17, mitochondrial-like [Crassostrea gigas]
MSTRG.3843.2	evm.TU.Scaf1.1411	CHMP1A	charged multivesicular body protein 1a-like [Crassostrea gigas]
MSTRG.3843.2	evm.TU.Scaf1.1412	--	28S ribosomal protein S17, mitochondrial-like [Crassostrea gigas]
MSTRG.3843.3	evm.TU.Scaf1.1411	CHMP1A	charged multivesicular body protein 1a-like [Crassostrea gigas]
MSTRG.3843.3	evm.TU.Scaf1.1412	--	28S ribosomal protein S17, mitochondrial-like [Crassostrea gigas]
MSTRG.3843.3	evm.TU.Scaf1.1413	pigm	GPI mannosyltransferase 1-like [Crassostrea gigas]
MSTRG.3843.4	evm.TU.Scaf1.1411	CHMP1A	charged multivesicular body protein 1a-like [Crassostrea gigas]
MSTRG.3843.4	evm.TU.Scaf1.1412	--	28S ribosomal protein S17, mitochondrial-like [Crassostrea gigas]
MSTRG.3843.5	evm.TU.Scaf1.1411	CHMP1A	charged multivesicular body protein 1a-like [Crassostrea gigas]
MSTRG.3843.5	evm.TU.Scaf1.1412	--	28S ribosomal protein S17, mitochondrial-like [Crassostrea gigas]
MSTRG.3843.7	evm.TU.Scaf1.1413	pigm	GPI mannosyltransferase 1-like [Crassostrea gigas]
MSTRG.3852.1	evm.TU.Scaf1.1419	--	uncharacterized protein LOC105329664 [Crassostrea gigas]
MSTRG.3852.1	evm.TU.Scaf1.1418	AP1G1	AP-1 complex subunit gamma-1-like isoform X2 [Crassostrea gigas]
MSTRG.3859.1	evm.TU.Scaf1.1421	--	Ankyrin repeat domain-containing protein 57 [Crassostrea gigas]
MSTRG.3860.1	evm.TU.Scaf1.1421	--	Ankyrin repeat domain-containing protein 57 [Crassostrea gigas]
MSTRG.3880.1	evm.TU.Scaf1.1429	Ankrd27	ankyrin repeat domain-containing protein 27-like [Crassostrea gigas]
MSTRG.3880.2	evm.TU.Scaf1.1429	Ankrd27	ankyrin repeat domain-containing protein 27-like [Crassostrea gigas]
MSTRG.3880.3	evm.TU.Scaf1.1429	Ankrd27	ankyrin repeat domain-containing protein 27-like [Crassostrea gigas]
MSTRG.3902.2	evm.TU.Scaf1.1434	--	uncharacterized protein LOC105332994 [Crassostrea gigas]
MSTRG.3902.2	evm.TU.Scaf1.1435	--	uncharacterized protein LOC105346507 isoform X1 [Crassostrea gigas]
MSTRG.3923.1	evm.TU.Scaf1.3261	--	hypothetical protein CGI_10005164 [Crassostrea gigas]
MSTRG.3923.1	evm.TU.Scaf1.1453	SCGOA	guanine nucleotide-binding protein G(o) subunit alpha isoform X1 [Crassostrea gigas]
MSTRG.3923.1	evm.TU.Scaf1.1454	pat-3	integrin beta-3-like [Crassostrea gigas]
MSTRG.3932.1	evm.TU.Scaf1.1460	--	beta-hexosaminidase A-like [Crassostrea gigas]
MSTRG.3932.1	evm.TU.Scaf1.1459	--	uncharacterized protein LOC105346727 [Crassostrea gigas]
MSTRG.3932.2	evm.TU.Scaf1.1460	--	beta-hexosaminidase A-like [Crassostrea gigas]
MSTRG.3932.2	evm.TU.Scaf1.1459	--	uncharacterized protein LOC105346727 [Crassostrea gigas]
MSTRG.3930.4	evm.TU.Scaf1.1460	--	beta-hexosaminidase A-like [Crassostrea gigas]
MSTRG.3934.1	evm.TU.Scaf1.1460	--	beta-hexosaminidase A-like [Crassostrea gigas]
MSTRG.3945.1	evm.TU.Scaf1.1461	HEXB	beta-hexosaminidase subunit alpha-like [Crassostrea gigas]
MSTRG.3945.1	evm.TU.Scaf1.1462	HEXB	beta-hexosaminidase subunit alpha-like isoform X1 [Crassostrea gigas]
MSTRG.3981.1	evm.TU.Scaf1.1473	--	uncharacterized protein LOC105326178 [Crassostrea gigas]
MSTRG.3981.1	evm.TU.Scaf1.1474	--	predicted protein [Nematostella vectensis]
MSTRG.3990.2	evm.TU.Scaf1.1479	--	hypothetical protein CGI_10013937 [Crassostrea gigas]
MSTRG.3990.2	evm.TU.Scaf1.1480	tma16	translation machinery-associated protein 16-like [Crassostrea gigas]
MSTRG.3991.1	MSTRG.3990	--	hypothetical protein CGI_10013940 [Crassostrea gigas]
MSTRG.3991.1	evm.TU.Scaf1.1481	--	hypothetical protein CGI_10013940 [Crassostrea gigas]
MSTRG.3993.1	MSTRG.3990	--	hypothetical protein CGI_10013940 [Crassostrea gigas]
MSTRG.3993.1	evm.TU.Scaf1.1481	--	hypothetical protein CGI_10013940 [Crassostrea gigas]
MSTRG.4012.1	evm.TU.Scaf1.1495	--	uncharacterized protein LOC105326218 isoform X2 [Crassostrea gigas]
MSTRG.4040.1	evm.TU.Scaf1.1503	ddost	dolichyl-diphosphooligosaccharide--protein glycosyltransferase 48 kDa subunit-like [Crassostrea gigas]
MSTRG.4059.1	evm.TU.Scaf1.1513	SCOP2	Opsin-5, partial [Crassostrea gigas]
MSTRG.4076.1	evm.TU.Scaf1.1520	fumA	Fumarate hydratase class I, aerobic [Crassostrea gigas]
MSTRG.4076.1	evm.TU.Scaf1.1521	--	uncharacterized protein LOC105322331 isoform X2 [Crassostrea gigas]
MSTRG.4086.1	evm.TU.Scaf1.1527	slc35c1	GDP-fucose transporter 1 [Crassostrea gigas]
MSTRG.4086.2	evm.TU.Scaf1.1527	slc35c1	GDP-fucose transporter 1 [Crassostrea gigas]
MSTRG.4086.2	evm.TU.Scaf1.1528	CASP2	caspase Nc-like [Crassostrea gigas]
MSTRG.4088.2	evm.TU.Scaf1.1527	slc35c1	GDP-fucose transporter 1 [Crassostrea gigas]
MSTRG.4088.2	evm.TU.Scaf1.1528	CASP2	caspase Nc-like [Crassostrea gigas]
MSTRG.4088.3	evm.TU.Scaf1.1527	slc35c1	GDP-fucose transporter 1 [Crassostrea gigas]
MSTRG.4088.3	evm.TU.Scaf1.1528	CASP2	caspase Nc-like [Crassostrea gigas]
MSTRG.4092.1	MSTRG.4094	--	-
MSTRG.4092.1	evm.TU.Scaf1.1530	--	Putative cation-transporting ATPase 13A3 [Crassostrea gigas]
MSTRG.4092.1	evm.TU.Scaf1.1529	GBETA1	guanine nucleotide-binding protein subunit beta [Crassostrea gigas]
MSTRG.4096.1	evm.TU.Scaf1.3633	--	LOW QUALITY PROTEIN: probable E3 ubiquitin-protein ligase HERC4-like, partial [Saccoglossus kowalevskii]
MSTRG.4096.1	evm.TU.Scaf1.1531	ATP13A3	probable cation-transporting ATPase 13A3 [Crassostrea gigas]
MSTRG.4096.1	evm.TU.Scaf1.1532	Mrpl20	39S ribosomal protein L20, mitochondrial-like isoform X1 [Crassostrea gigas]
MSTRG.4131.1	evm.TU.Scaf1.1540	--	-
MSTRG.4133.1	evm.TU.Scaf1.1540	--	-
MSTRG.4162.1	evm.TU.Scaf1.1551	--	hypothetical protein CGI_10020037 [Crassostrea gigas]
MSTRG.4162.1	evm.TU.Scaf1.1550	Trim24	uncharacterized protein LOC105323945 [Crassostrea gigas]
MSTRG.4162.1	evm.TU.Scaf1.1552	Shaw	potassium voltage-gated channel protein Shaw-like [Crassostrea gigas]
MSTRG.4165.1	evm.TU.Scaf1.1554	Tmem134	transmembrane protein 134-like isoform X1 [Crassostrea gigas]
MSTRG.4173.1	evm.TU.Scaf1.1557	--	uncharacterized protein LOC105319378 isoform X2 [Crassostrea gigas]
MSTRG.4192.1	evm.TU.Scaf1.1569	FN3K	fructosamine-3-kinase-like [Crassostrea gigas]
MSTRG.4192.1	evm.TU.Scaf1.3415	COL6A5	fibropellin-1-like isoform X1 [Crassostrea gigas]
MSTRG.4198.1	MSTRG.4199	--	PREDICTED: uncharacterized protein LOC105329664 [Crassostrea gigas]
MSTRG.4198.1	evm.TU.Scaf1.1571	Poldip2	polymerase delta-interacting protein 2-like [Crassostrea gigas]
MSTRG.4231.1	evm.TU.Scaf1.1589	--	hypothetical protein CGI_10008727 [Crassostrea gigas]
MSTRG.4231.1	evm.TU.Scaf1.1591	--	centromere protein N-like [Crassostrea gigas]
MSTRG.4250.1	evm.TU.Scaf1.1599	--	uncharacterized protein LOC105345319 isoform X1 [Crassostrea gigas]
MSTRG.4250.2	evm.TU.Scaf1.1599	--	uncharacterized protein LOC105345319 isoform X1 [Crassostrea gigas]
MSTRG.4252.1	evm.TU.Scaf1.1599	--	uncharacterized protein LOC105345319 isoform X1 [Crassostrea gigas]
MSTRG.4268.1	evm.TU.Scaf1.1605	--	-
MSTRG.4272.1	evm.TU.Scaf1.1606	B3glct	beta-1,3-glucosyltransferase-like [Crassostrea gigas]
MSTRG.4272.1	evm.TU.Scaf1.1608	Akap1	-
MSTRG.4291.1	evm.TU.Scaf1.1620	NSUN2	tRNA (cytosine(34)-C(5))-methyltransferase-like [Crassostrea gigas]
MSTRG.4330.1	evm.TU.Scaf1.1640	--	serine protease inhibitor dipetalogastin-like [Crassostrea gigas]
MSTRG.4330.1	evm.TU.Scaf1.1641	TSPAN18	Tetraspanin-7 [Crassostrea gigas]
MSTRG.4353.1	evm.TU.Scaf1.1648	--	hypothetical protein BRAFLDRAFT_117723 [Branchiostoma floridae]
MSTRG.4353.1	evm.TU.Scaf1.1649	--	protein crumbs homolog 2-like isoform X2 [Crassostrea gigas]
MSTRG.4373.2	evm.TU.Scaf1.1656	--	uncharacterized protein LOC105318955 [Crassostrea gigas]
MSTRG.4373.2	evm.TU.Scaf1.1655	TTC28	tetratricopeptide repeat protein 28-like isoform X1 [Crassostrea gigas]
MSTRG.4376.1	evm.TU.Scaf1.1657	--	uncharacterized protein LOC105318954 [Crassostrea gigas]
MSTRG.4376.1	evm.TU.Scaf1.1656	--	uncharacterized protein LOC105318955 [Crassostrea gigas]
MSTRG.4376.1	evm.TU.Scaf1.1658	FBXW8	F-box/WD repeat-containing protein 8-like [Crassostrea gigas]
MSTRG.4389.1	evm.TU.Scaf1.1665	SETD1B	histone-lysine N-methyltransferase SETD1B-A-like [Crassostrea gigas]
MSTRG.4389.1	evm.TU.Scaf1.1667	TRIM56	tripartite motif-containing protein 2-like [Crassostrea gigas]
MSTRG.4390.1	evm.TU.Scaf1.1665	SETD1B	histone-lysine N-methyltransferase SETD1B-A-like [Crassostrea gigas]
MSTRG.4390.1	evm.TU.Scaf1.1667	TRIM56	tripartite motif-containing protein 2-like [Crassostrea gigas]
MSTRG.4403.1	evm.TU.Scaf1.1676	--	uncharacterized protein LOC105334803 isoform X2 [Crassostrea gigas]
MSTRG.4403.1	evm.TU.Scaf1.1677	tmem248	transmembrane protein 248-like [Crassostrea gigas]
MSTRG.4403.1	evm.TU.Scaf1.1675	MORC2	MORC family CW-type zinc finger protein 2 [Crassostrea gigas]
MSTRG.4425.1	evm.TU.Scaf1.1682	--	uncharacterized protein LOC105333961 isoform X2 [Crassostrea gigas]
MSTRG.4425.1	evm.TU.Scaf1.1680	LRRC43	leucine-rich repeat-containing protein 43-like isoform X4 [Crassostrea gigas]
MSTRG.4425.1	evm.TU.Scaf1.1683	DGCR2	uncharacterized protein LOC105333959 isoform X1 [Crassostrea gigas]
MSTRG.4432.1	evm.TU.Scaf1.1684	PXMP2	peroxisomal membrane protein 2-like [Crassostrea gigas]
MSTRG.4432.1	evm.TU.Scaf1.1685	--	Carbonic anhydrase 2 [Crassostrea gigas]
MSTRG.4432.1	evm.TU.Scaf1.1686	--	uncharacterized protein LOC105323848, partial [Crassostrea gigas]
MSTRG.4432.1	evm.TU.Scaf1.1683	DGCR2	uncharacterized protein LOC105333959 isoform X1 [Crassostrea gigas]
MSTRG.4432.2	evm.TU.Scaf1.1684	PXMP2	peroxisomal membrane protein 2-like [Crassostrea gigas]
MSTRG.4432.2	evm.TU.Scaf1.1685	--	Carbonic anhydrase 2 [Crassostrea gigas]
MSTRG.4432.2	evm.TU.Scaf1.1686	--	uncharacterized protein LOC105323848, partial [Crassostrea gigas]
MSTRG.4432.2	evm.TU.Scaf1.1683	DGCR2	uncharacterized protein LOC105333959 isoform X1 [Crassostrea gigas]
MSTRG.4433.1	evm.TU.Scaf1.1684	PXMP2	peroxisomal membrane protein 2-like [Crassostrea gigas]
MSTRG.4433.1	evm.TU.Scaf1.1685	--	Carbonic anhydrase 2 [Crassostrea gigas]
MSTRG.4433.1	evm.TU.Scaf1.1686	--	uncharacterized protein LOC105323848, partial [Crassostrea gigas]
MSTRG.4433.1	evm.TU.Scaf1.1683	DGCR2	uncharacterized protein LOC105333959 isoform X1 [Crassostrea gigas]
MSTRG.4442.1	evm.TU.Scaf1.1688	Ca14	uncharacterized protein LOC105333957 [Crassostrea gigas]
MSTRG.4449.1	evm.TU.Scaf1.1691	znrf3	E3 ubiquitin-protein ligase ZNRF3-like [Crassostrea gigas]
MSTRG.4449.2	evm.TU.Scaf1.1691	znrf3	E3 ubiquitin-protein ligase ZNRF3-like [Crassostrea gigas]
MSTRG.4449.3	evm.TU.Scaf1.1691	znrf3	E3 ubiquitin-protein ligase ZNRF3-like [Crassostrea gigas]
MSTRG.4449.4	evm.TU.Scaf1.1691	znrf3	E3 ubiquitin-protein ligase ZNRF3-like [Crassostrea gigas]
MSTRG.4456.1	MSTRG.4457	--	Retrovirus-related Pol polyprotein from transposon, partial [Trichinella nelsoni]
MSTRG.4469.1	evm.TU.Scaf1.1692	--	uncharacterized protein LOC105443788 [Strongylocentrotus purpuratus]
MSTRG.4469.1	evm.TU.Scaf1.3601	--	uncharacterized protein LOC105342584 [Crassostrea gigas]
MSTRG.4470.1	evm.TU.Scaf1.1692	--	uncharacterized protein LOC105443788 [Strongylocentrotus purpuratus]
MSTRG.4470.1	evm.TU.Scaf1.3587	--	hypothetical protein LOTGIDRAFT_158703 [Lottia gigantea]
MSTRG.4470.1	evm.TU.Scaf1.3170	--	uncharacterized protein LOC105338553 [Crassostrea gigas]
MSTRG.4471.1	evm.TU.Scaf1.1692	--	uncharacterized protein LOC105443788 [Strongylocentrotus purpuratus]
MSTRG.4471.1	evm.TU.Scaf1.3587	--	hypothetical protein LOTGIDRAFT_158703 [Lottia gigantea]
MSTRG.4471.1	evm.TU.Scaf1.3170	--	uncharacterized protein LOC105338553 [Crassostrea gigas]
MSTRG.4471.2	evm.TU.Scaf1.1692	--	uncharacterized protein LOC105443788 [Strongylocentrotus purpuratus]
MSTRG.4471.2	evm.TU.Scaf1.3587	--	hypothetical protein LOTGIDRAFT_158703 [Lottia gigantea]
MSTRG.4471.2	evm.TU.Scaf1.3170	--	uncharacterized protein LOC105338553 [Crassostrea gigas]
MSTRG.4471.3	evm.TU.Scaf1.1692	--	uncharacterized protein LOC105443788 [Strongylocentrotus purpuratus]
MSTRG.4471.3	evm.TU.Scaf1.3587	--	hypothetical protein LOTGIDRAFT_158703 [Lottia gigantea]
MSTRG.4471.3	evm.TU.Scaf1.3170	--	uncharacterized protein LOC105338553 [Crassostrea gigas]
MSTRG.4475.1	evm.TU.Scaf1.3601	--	uncharacterized protein LOC105342584 [Crassostrea gigas]
MSTRG.4475.1	evm.TU.Scaf1.1696	--	galactose-specific lectin nattectin-like [Crassostrea gigas]
MSTRG.4479.4	evm.TU.Scaf1.3170	--	uncharacterized protein LOC105338553 [Crassostrea gigas]
MSTRG.4479.5	evm.TU.Scaf1.3170	--	uncharacterized protein LOC105338553 [Crassostrea gigas]
MSTRG.4484.1	evm.TU.Scaf1.3558	--	uncharacterized protein LOC105340558 [Crassostrea gigas]
MSTRG.4484.1	evm.TU.Scaf1.1694	--	uncharacterized protein LOC105346331 [Crassostrea gigas]
MSTRG.4484.1	evm.TU.Scaf1.1695	Angpt2	-
MSTRG.4486.1	evm.TU.Scaf1.1695	Angpt2	-
MSTRG.4487.1	evm.TU.Scaf1.3558	--	uncharacterized protein LOC105340558 [Crassostrea gigas]
MSTRG.4489.1	evm.TU.Scaf1.1696	--	galactose-specific lectin nattectin-like [Crassostrea gigas]
MSTRG.4520.1	evm.TU.Scaf1.1699	--	uncharacterized protein LOC105340558 [Crassostrea gigas]
MSTRG.4527.1	evm.TU.Scaf1.3162	--	uncharacterized protein LOC105346161 [Crassostrea gigas]
MSTRG.4527.1	evm.TU.Scaf1.1700	--	uncharacterized protein LOC105345993 [Crassostrea gigas]
MSTRG.4529.1	evm.TU.Scaf1.3162	--	uncharacterized protein LOC105346161 [Crassostrea gigas]
MSTRG.4529.1	evm.TU.Scaf1.1700	--	uncharacterized protein LOC105345993 [Crassostrea gigas]
MSTRG.4535.2	evm.TU.Scaf1.3162	--	uncharacterized protein LOC105346161 [Crassostrea gigas]
MSTRG.4541.1	evm.TU.Scaf1.3162	--	uncharacterized protein LOC105346161 [Crassostrea gigas]
MSTRG.4546.1	MSTRG.4545	--	hypothetical protein CGI_10014509 [Crassostrea gigas]
MSTRG.4578.1	evm.TU.Scaf1.3336	--	alpha-2A adrenergic receptor-like [Crassostrea gigas]
MSTRG.4613.3	evm.TU.Scaf1.1720	Aprt	adenine phosphoribosyltransferase-like [Crassostrea gigas]
MSTRG.4613.3	evm.TU.Scaf1.1721	NEDD8	NEDD8 [Crassostrea gigas]
MSTRG.4613.3	evm.TU.Scaf1.1722	TARDBP	TAR DNA-binding protein 43-like [Crassostrea gigas]
MSTRG.4684.1	evm.TU.Scaf1.1762	CLPTM1L	cleft lip and palate transmembrane protein 1-like protein [Crassostrea gigas]
MSTRG.4684.1	evm.TU.Scaf1.1763	Pla2r1	macrophage mannose receptor 1-like [Crassostrea gigas]
MSTRG.4716.1	evm.TU.Scaf1.1771	ERG	Transcriptional regulator Erg [Crassostrea gigas]
MSTRG.4722.1	evm.TU.Scaf1.1774	AOAH	acyloxyacyl hydrolase-like [Crassostrea gigas]
MSTRG.4722.2	evm.TU.Scaf1.1774	AOAH	acyloxyacyl hydrolase-like [Crassostrea gigas]
MSTRG.4728.1	evm.TU.Scaf1.3205	--	RNA-directed DNA polymerase from mobile element jockey-like, partial [Saccoglossus kowalevskii]
MSTRG.4728.2	evm.TU.Scaf1.3205	--	RNA-directed DNA polymerase from mobile element jockey-like, partial [Saccoglossus kowalevskii]
MSTRG.4732.1	evm.TU.Scaf1.1777	NSRP1	Coiled-coil domain-containing protein 55 [Crassostrea gigas]
MSTRG.4733.1	evm.TU.Scaf1.1777	NSRP1	Coiled-coil domain-containing protein 55 [Crassostrea gigas]
MSTRG.4778.1	evm.TU.Scaf1.3310	--	delta-like protein A [Crassostrea gigas]
MSTRG.4803.1	evm.TU.Scaf1.1787	svop	synaptic vesicle 2-related protein-like [Crassostrea gigas]
MSTRG.4803.1	evm.TU.Scaf1.1789	--	uncharacterized protein LOC105340201 isoform X1 [Crassostrea gigas]
MSTRG.4813.1	evm.TU.Scaf1.1794	--	uncharacterized protein LOC105340196 [Crassostrea gigas]
MSTRG.4813.1	evm.TU.Scaf1.1793	--	uncharacterized protein LOC105340197 [Crassostrea gigas]
MSTRG.4813.1	evm.TU.Scaf1.1795	Ccdc150	coiled-coil domain-containing protein 150-like isoform X3 [Crassostrea gigas]
MSTRG.4838.1	evm.TU.Scaf1.1811	ddi2	protein DDI1 homolog 2-like [Crassostrea gigas]
MSTRG.4838.1	evm.TU.Scaf1.3546	--	uncharacterized protein LOC105348764 [Crassostrea gigas]
MSTRG.4838.1	evm.TU.Scaf1.3630	--	uncharacterized protein LOC105348524 [Crassostrea gigas]
MSTRG.4838.1	evm.TU.Scaf1.3557	--	uncharacterized protein LOC105348764 [Crassostrea gigas]
MSTRG.4838.1	evm.TU.Scaf1.3660	--	uncharacterized protein LOC105348524 [Crassostrea gigas]
MSTRG.4839.1	evm.TU.Scaf1.1811	ddi2	protein DDI1 homolog 2-like [Crassostrea gigas]
MSTRG.4839.1	evm.TU.Scaf1.3630	--	uncharacterized protein LOC105348524 [Crassostrea gigas]
MSTRG.4839.1	evm.TU.Scaf1.3557	--	uncharacterized protein LOC105348764 [Crassostrea gigas]
MSTRG.4839.1	evm.TU.Scaf1.3660	--	uncharacterized protein LOC105348524 [Crassostrea gigas]
MSTRG.4842.1	evm.TU.Scaf1.1811	ddi2	protein DDI1 homolog 2-like [Crassostrea gigas]
MSTRG.4842.1	evm.TU.Scaf1.3210	--	uncharacterized protein LOC105348764 [Crassostrea gigas]
MSTRG.4842.1	evm.TU.Scaf1.3557	--	uncharacterized protein LOC105348764 [Crassostrea gigas]
MSTRG.4842.1	evm.TU.Scaf1.3660	--	uncharacterized protein LOC105348524 [Crassostrea gigas]
MSTRG.4851.1	evm.TU.Scaf1.3543	--	Tripartite motif-containing protein 2 [Crassostrea gigas]
MSTRG.4855.1	evm.TU.Scaf1.3543	--	Tripartite motif-containing protein 2 [Crassostrea gigas]
MSTRG.4856.1	evm.TU.Scaf1.3543	--	Tripartite motif-containing protein 2 [Crassostrea gigas]
MSTRG.4859.1	evm.TU.Scaf1.3543	--	Tripartite motif-containing protein 2 [Crassostrea gigas]
MSTRG.4859.1	evm.TU.Scaf1.1812	--	hypothetical protein CGI_10028055 [Crassostrea gigas]
MSTRG.4864.2	evm.TU.Scaf1.1812	--	hypothetical protein CGI_10028055 [Crassostrea gigas]
MSTRG.4864.2	evm.TU.Scaf1.1813	--	Buccalin [Crassostrea gigas]
MSTRG.4894.1	evm.TU.Scaf1.1820	--	hypothetical protein CGI_10009502 [Crassostrea gigas]
MSTRG.4894.1	evm.TU.Scaf1.1818	RMDN1	regulator of microtubule dynamics protein 1-like [Crassostrea gigas]
MSTRG.4934.1	evm.TU.Scaf1.1842	--	titin-like [Crassostrea gigas]
MSTRG.4934.1	evm.TU.Scaf1.1843	Rbl1	retinoblastoma-like protein 2 [Crassostrea gigas]
MSTRG.4953.1	evm.TU.Scaf1.1853	PARP4	uncharacterized protein LOC105343122 isoform X2 [Crassostrea gigas]
MSTRG.4955.1	evm.TU.Scaf1.1854	--	-
MSTRG.4955.2	evm.TU.Scaf1.1854	--	-
MSTRG.4957.1	evm.TU.Scaf1.1854	--	-
MSTRG.4958.1	MSTRG.4956	--	PREDICTED: THAP domain-containing protein 11-like [Crassostrea gigas]
MSTRG.4958.1	evm.TU.Scaf1.1854	--	-
MSTRG.4960.1	MSTRG.4956	--	PREDICTED: THAP domain-containing protein 11-like [Crassostrea gigas]
MSTRG.4960.1	evm.TU.Scaf1.1854	--	-
MSTRG.4970.1	evm.TU.Scaf1.1857	WNT4	protein Wnt-4-like [Crassostrea gigas]
MSTRG.5015.7	evm.TU.Scaf1.1884	NLK	serine/threonine-protein kinase NLK-like isoform X1 [Crassostrea gigas]
MSTRG.5015.7	evm.TU.Scaf1.1883	CPM	-
MSTRG.5027.1	evm.TU.Scaf1.1889	Prpf19	pre-mRNA-processing factor 19-like [Crassostrea gigas]
MSTRG.5027.1	evm.TU.Scaf1.1890	Gdpd1	glycerophosphodiester phosphodiesterase domain-containing protein 1-like [Crassostrea gigas]
MSTRG.5041.1	evm.TU.Scaf1.1895	spdl1-a	protein Spindly-A-like isoform X1 [Crassostrea gigas]
MSTRG.5041.1	evm.TU.Scaf1.1894	Rpusd4	uncharacterized protein LOC105318109 isoform X1 [Crassostrea gigas]
MSTRG.5070.1	evm.TU.Scaf1.1905	CDA	cytidine deaminase-like [Crassostrea gigas]
MSTRG.5096.1	evm.TU.Scaf1.3322	--	multidrug and toxin extrusion protein 2-like [Crassostrea gigas]
MSTRG.5096.2	evm.TU.Scaf1.3322	--	multidrug and toxin extrusion protein 2-like [Crassostrea gigas]
MSTRG.5107.1	evm.TU.Scaf1.1916	Gpt2	alanine aminotransferase 1-like [Crassostrea gigas]
MSTRG.5107.1	evm.TU.Scaf1.1917	His2A	histone H2A [Crassostrea gigas]
MSTRG.5107.1	evm.TU.Scaf1.1918	His2B	histone H2B [Crassostrea gigas]
MSTRG.5107.1	evm.TU.Scaf1.1919	His2A	histone H2A [Crassostrea gigas]
MSTRG.5107.1	evm.TU.Scaf1.1920	his-24	histone H1-delta-like [Crassostrea gigas]
MSTRG.5107.1	evm.TU.Scaf1.1921	CERK	sphingosine kinase 2-like isoform X1 [Crassostrea gigas]
MSTRG.5138.1	evm.TU.Scaf1.1936	TRIM3	E3 ubiquitin-protein ligase TRIM56-like [Crassostrea gigas]
MSTRG.5138.1	evm.TU.Scaf1.1938	CENPT	centromere protein T-like [Crassostrea gigas]
MSTRG.5138.1	evm.TU.Scaf1.1935	NDUFAF6	NADH dehydrogenase (ubiquinone) complex I, assembly factor 6-like [Crassostrea gigas]
MSTRG.5145.1	evm.TU.Scaf1.3135	--	Sodium- and chloride-dependent betaine transporter [Crassostrea gigas]
MSTRG.5145.1	evm.TU.Scaf1.1940	SLC6A12	Sodium- and chloride-dependent glycine transporter 1 [Crassostrea gigas]
MSTRG.5146.1	evm.TU.Scaf1.3135	--	Sodium- and chloride-dependent betaine transporter [Crassostrea gigas]
MSTRG.5146.1	evm.TU.Scaf1.1940	SLC6A12	Sodium- and chloride-dependent glycine transporter 1 [Crassostrea gigas]
MSTRG.5163.1	evm.TU.Scaf1.1948	--	interaptin-like isoform X1 [Crassostrea gigas]
MSTRG.5163.1	evm.TU.Scaf1.1949	DNAH5	-
MSTRG.5183.1	evm.TU.Scaf1.1958	--	hypothetical protein CGI_10017913 [Crassostrea gigas]
MSTRG.5183.2	evm.TU.Scaf1.1958	--	hypothetical protein CGI_10017913 [Crassostrea gigas]
MSTRG.5187.1	evm.TU.Scaf1.3524	--	hypothetical protein CGI_10017911 [Crassostrea gigas]
MSTRG.5189.1	evm.TU.Scaf1.3311	--	hypothetical protein CGI_10017911 [Crassostrea gigas]
MSTRG.5189.1	evm.TU.Scaf1.3291	--	hypothetical protein CGI_10017911 [Crassostrea gigas]
MSTRG.5189.2	evm.TU.Scaf1.3471	--	hypothetical protein CGI_10017910 [Crassostrea gigas]
MSTRG.5189.2	evm.TU.Scaf1.3311	--	hypothetical protein CGI_10017911 [Crassostrea gigas]
MSTRG.5189.2	evm.TU.Scaf1.3291	--	hypothetical protein CGI_10017911 [Crassostrea gigas]
MSTRG.5200.1	evm.TU.Scaf1.3291	--	hypothetical protein CGI_10017911 [Crassostrea gigas]
MSTRG.5200.1	evm.TU.Scaf1.3531	--	hypothetical protein CGI_10017911 [Crassostrea gigas]
MSTRG.5200.1	evm.TU.Scaf1.1959	LCT	cytosolic beta-glucosidase-like [Crassostrea gigas]
MSTRG.5200.1	evm.TU.Scaf1.1960	LCT	hypothetical protein LOTGIDRAFT_174304 [Lottia gigantea]
MSTRG.5204.1	evm.TU.Scaf1.1959	LCT	cytosolic beta-glucosidase-like [Crassostrea gigas]
MSTRG.5204.1	evm.TU.Scaf1.1960	LCT	hypothetical protein LOTGIDRAFT_174304 [Lottia gigantea]
MSTRG.5211.1	evm.TU.Scaf1.1961	--	-
MSTRG.5211.1	evm.TU.Scaf1.1962	LCT	lactase-like protein [Crassostrea gigas]
MSTRG.5211.1	evm.TU.Scaf1.3268	PIF1	uncharacterized protein LOC105328139 [Crassostrea gigas]
MSTRG.5211.1	evm.TU.Scaf1.1960	LCT	hypothetical protein LOTGIDRAFT_174304 [Lottia gigantea]
MSTRG.5243.1	evm.TU.Scaf1.1983	GPx	glutathione peroxidase-like [Crassostrea gigas]
MSTRG.5243.1	evm.TU.Scaf1.1984	Cyp2j6	cytochrome P450 2J6-like [Crassostrea gigas]
MSTRG.5243.1	evm.TU.Scaf1.1985	AADAC	neutral cholesterol ester hydrolase 1-like [Crassostrea gigas]
MSTRG.5243.1	evm.TU.Scaf1.1986	--	uncharacterized protein LOC105324864 [Crassostrea gigas]
MSTRG.5307.1	evm.TU.Scaf1.2015	NCOR1	-
MSTRG.5307.2	evm.TU.Scaf1.2015	NCOR1	-
MSTRG.5313.1	evm.TU.Scaf1.2019	chst1	uncharacterized protein LOC105346868 isoform X1 [Crassostrea gigas]
MSTRG.5313.1	evm.TU.Scaf1.2018	COL6A5	von Willebrand factor A domain-containing protein 2-like [Crassostrea gigas]
MSTRG.5314.1	evm.TU.Scaf1.2019	chst1	uncharacterized protein LOC105346868 isoform X1 [Crassostrea gigas]
MSTRG.5314.1	evm.TU.Scaf1.2018	COL6A5	von Willebrand factor A domain-containing protein 2-like [Crassostrea gigas]
MSTRG.5315.2	evm.TU.Scaf1.2019	chst1	uncharacterized protein LOC105346868 isoform X1 [Crassostrea gigas]
MSTRG.5315.2	evm.TU.Scaf1.2018	COL6A5	von Willebrand factor A domain-containing protein 2-like [Crassostrea gigas]
MSTRG.5315.1	evm.TU.Scaf1.2019	chst1	uncharacterized protein LOC105346868 isoform X1 [Crassostrea gigas]
MSTRG.5315.1	evm.TU.Scaf1.2018	COL6A5	von Willebrand factor A domain-containing protein 2-like [Crassostrea gigas]
MSTRG.5340.1	evm.TU.Scaf1.2033	Mid1	E3 ubiquitin-protein ligase Midline-1-like isoform X4 [Crassostrea gigas]
MSTRG.5362.1	evm.TU.Scaf1.2037	--	uncharacterized protein LOC105328753 [Crassostrea gigas]
MSTRG.5362.2	evm.TU.Scaf1.2037	--	uncharacterized protein LOC105328753 [Crassostrea gigas]
MSTRG.5362.3	evm.TU.Scaf1.2037	--	uncharacterized protein LOC105328753 [Crassostrea gigas]
MSTRG.5438.1	evm.TU.Scaf1.3117	triqk	triple QxxK/R motif-containing protein-like [Crassostrea gigas]
MSTRG.5438.1	evm.TU.Scaf1.2043	ACSF3	acyl-CoA synthetase family member 3, mitochondrial-like isoform X2 [Crassostrea gigas]
MSTRG.5438.1	evm.TU.Scaf1.3496	--	uncharacterized protein LOC105342286 isoform X1 [Crassostrea gigas]
MSTRG.5461.1	evm.TU.Scaf1.2046	--	neuropeptide FF receptor 2-like [Crassostrea gigas]
MSTRG.5461.1	evm.TU.Scaf1.2047	--	-
MSTRG.5461.1	evm.TU.Scaf1.2048	--	uncharacterized protein LOC105320548 isoform X1 [Crassostrea gigas]
MSTRG.5486.1	MSTRG.5483	--	pol-like protein [Ciona intestinalis]
MSTRG.5486.1	evm.TU.Scaf1.3459	--	hypothetical protein CGI_10022847 [Crassostrea gigas]
MSTRG.5489.1	evm.TU.Scaf1.3459	--	hypothetical protein CGI_10022847 [Crassostrea gigas]
MSTRG.5489.1	evm.TU.Scaf1.2062	chd	chordin-like [Crassostrea gigas]
MSTRG.5486.2	evm.TU.Scaf1.3179	--	uncharacterized protein LOC105345901 [Crassostrea gigas]
MSTRG.5486.2	evm.TU.Scaf1.3459	--	hypothetical protein CGI_10022847 [Crassostrea gigas]
MSTRG.5486.3	evm.TU.Scaf1.3179	--	uncharacterized protein LOC105345901 [Crassostrea gigas]
MSTRG.5486.3	evm.TU.Scaf1.3459	--	hypothetical protein CGI_10022847 [Crassostrea gigas]
MSTRG.5491.1	evm.TU.Scaf1.3179	--	uncharacterized protein LOC105345901 [Crassostrea gigas]
MSTRG.5491.1	evm.TU.Scaf1.3284	--	uncharacterized protein LOC105345901 [Crassostrea gigas]
MSTRG.5491.1	evm.TU.Scaf1.3623	--	hypothetical protein CGI_10022847 [Crassostrea gigas]
MSTRG.5491.1	evm.TU.Scaf1.2062	chd	chordin-like [Crassostrea gigas]
MSTRG.5497.1	evm.TU.Scaf1.2062	chd	chordin-like [Crassostrea gigas]
MSTRG.5547.1	evm.TU.Scaf1.2092	ACOT9	-
MSTRG.5547.1	evm.TU.Scaf1.2093	--	probable palmitoyltransferase ZDHHC1 isoform X1 [Crassostrea gigas]
MSTRG.5553.1	evm.TU.Scaf1.2094	trip13	pachytene checkpoint protein 2 homolog [Crassostrea gigas]
MSTRG.5553.1	evm.TU.Scaf1.2096	Trim2	Tripartite motif-containing protein 56 [Crassostrea gigas]
MSTRG.5566.1	evm.TU.Scaf1.2100	--	uncharacterized protein LOC105329380 isoform X3 [Crassostrea gigas]
MSTRG.5566.1	evm.TU.Scaf1.2101	MIB2	E3 ubiquitin-protein ligase MIB2-like [Crassostrea gigas]
MSTRG.5566.1	evm.TU.Scaf1.2099	COL6A6	uncharacterized protein LOC105329380 isoform X2 [Crassostrea gigas]
MSTRG.5577.1	evm.TU.Scaf1.2101	MIB2	E3 ubiquitin-protein ligase MIB2-like [Crassostrea gigas]
MSTRG.5577.1	evm.TU.Scaf1.2102	Fars2	phenylalanine--tRNA ligase, mitochondrial-like isoform X1 [Crassostrea gigas]
MSTRG.5600.1	evm.TU.Scaf1.2111	CYB5	cytochrome b5-like isoform X1 [Crassostrea gigas]
MSTRG.5608.1	evm.TU.Scaf1.3444	MLF1	Myeloid leukemia factor 1 [Crassostrea gigas]
MSTRG.5608.1	evm.TU.Scaf1.2115	--	uncharacterized protein LOC105327808 [Crassostrea gigas]
MSTRG.5608.1	evm.TU.Scaf1.2116	--	uncharacterized protein LOC105327807 [Crassostrea gigas]
MSTRG.5618.1	evm.TU.Scaf1.2121	FABP4	fatty acid-binding protein homolog 6-like [Crassostrea gigas]
MSTRG.5647.2	evm.TU.Scaf1.2126	--	uncharacterized protein LOC105338110 [Crassostrea gigas]
MSTRG.5647.2	evm.TU.Scaf1.2127	--	uncharacterized protein LOC105338111 [Crassostrea gigas]
MSTRG.5666.1	evm.TU.Scaf1.2133	--	nuclear pore complex protein DDB_G0274915 homolog isoform X1 [Crassostrea gigas]
MSTRG.5666.1	evm.TU.Scaf1.2134	ski	ski oncogene-like [Crassostrea gigas]
MSTRG.5675.1	evm.TU.Scaf1.2136	--	uncharacterized protein LOC105338122 [Crassostrea gigas]
MSTRG.5675.1	evm.TU.Scaf1.2137	--	uncharacterized protein LOC105338123 [Crassostrea gigas]
MSTRG.5675.1	evm.TU.Scaf1.2138	DENR	density-regulated protein-like [Crassostrea gigas]
MSTRG.5675.2	evm.TU.Scaf1.2136	--	uncharacterized protein LOC105338122 [Crassostrea gigas]
MSTRG.5675.2	evm.TU.Scaf1.2137	--	uncharacterized protein LOC105338123 [Crassostrea gigas]
MSTRG.5684.1	evm.TU.Scaf1.2140	FBPA	Fructose-bisphosphate aldolase [Crassostrea gigas]
MSTRG.5684.1	evm.TU.Scaf1.2141	Vkorc1l1	vitamin K epoxide reductase complex subunit 1-like protein 1 [Crassostrea gigas]
MSTRG.5684.1	evm.TU.Scaf1.2143	GSTT1	glutathione S-transferase theta-1-like [Crassostrea gigas]
MSTRG.5684.1	evm.TU.Scaf1.2139	--	uncharacterized protein LOC105338125 [Crassostrea gigas]
MSTRG.5684.1	evm.TU.Scaf1.2142	GSTT1	-
MSTRG.5684.1	evm.TU.Scaf1.2144	ercc6l	DNA excision repair protein ERCC-6-like isoform X1 [Crassostrea gigas]
MSTRG.5736.1	evm.TU.Scaf1.2171	CPD	carboxypeptidase D-like [Crassostrea gigas]
MSTRG.5737.1	evm.TU.Scaf1.3564	PIS1	uncharacterized protein LOC105333131 [Crassostrea gigas]
MSTRG.5737.1	evm.TU.Scaf1.3397	--	uncharacterized protein LOC105318197 [Crassostrea gigas]
MSTRG.5737.1	evm.TU.Scaf1.2171	CPD	carboxypeptidase D-like [Crassostrea gigas]
MSTRG.5737.1	evm.TU.Scaf1.2172	Tmem132e	transmembrane protein 132A-like [Crassostrea gigas]
MSTRG.5747.1	evm.TU.Scaf1.2174	--	Starch-binding domain-containing protein 1 [Crassostrea gigas]
MSTRG.5747.1	evm.TU.Scaf1.2176	--	Fanconi anemia-associated protein of 20 kDa-like [Crassostrea gigas]
MSTRG.5747.1	evm.TU.Scaf1.2177	Slc33a1	acetyl-coenzyme A transporter 1-like [Crassostrea gigas]
MSTRG.5752.1	evm.TU.Scaf1.2178	--	uncharacterized protein LOC105333122 [Crassostrea gigas]
MSTRG.5752.1	evm.TU.Scaf1.2180	--	hypothetical protein CGI_10014988 [Crassostrea gigas]
MSTRG.5778.1	evm.TU.Scaf1.2198	--	uncharacterized protein LOC105334477 [Crassostrea gigas]
MSTRG.5778.1	evm.TU.Scaf1.2197	PRKCI	protein kinase C iota type-like isoform X6 [Crassostrea gigas]
MSTRG.5782.1	evm.TU.Scaf1.2199	Pax5	uncharacterized protein LOC105334476 [Crassostrea gigas]
MSTRG.5784.1	evm.TU.Scaf1.2198	--	uncharacterized protein LOC105334477 [Crassostrea gigas]
MSTRG.5784.1	evm.TU.Scaf1.2199	Pax5	uncharacterized protein LOC105334476 [Crassostrea gigas]
MSTRG.5786.2	evm.TU.Scaf1.2198	--	uncharacterized protein LOC105334477 [Crassostrea gigas]
MSTRG.5786.2	evm.TU.Scaf1.2199	Pax5	uncharacterized protein LOC105334476 [Crassostrea gigas]
MSTRG.5786.1	evm.TU.Scaf1.2198	--	uncharacterized protein LOC105334477 [Crassostrea gigas]
MSTRG.5786.1	evm.TU.Scaf1.2199	Pax5	uncharacterized protein LOC105334476 [Crassostrea gigas]
MSTRG.5797.1	evm.TU.Scaf1.2202	ACAP2	arf-GAP with coiled-coil, ANK repeat and PH domain-containing protein 2-like isoform X3 [Crassostrea gigas]
MSTRG.5797.2	evm.TU.Scaf1.2202	ACAP2	arf-GAP with coiled-coil, ANK repeat and PH domain-containing protein 2-like isoform X3 [Crassostrea gigas]
MSTRG.5816.1	evm.TU.Scaf1.3561	Cda	cytidine deaminase-like isoform X1 [Crassostrea gigas]
MSTRG.5817.1	evm.TU.Scaf1.3325	ARF1	ADP-ribosylation factor 1-like [Crassostrea gigas]
MSTRG.5817.1	evm.TU.Scaf1.2211	VWA7	von Willebrand factor A domain-containing protein 7-like [Crassostrea gigas]
MSTRG.5817.1	evm.TU.Scaf1.2210	tmem201	uncharacterized protein LOC105332244 isoform X1 [Crassostrea gigas]
MSTRG.5841.1	evm.TU.Scaf1.3332	--	-
MSTRG.5841.1	evm.TU.Scaf1.2221	Pmfbp1	-
MSTRG.5841.1	evm.TU.Scaf1.2222	--	uncharacterized protein LOC105329065 [Crassostrea gigas]
MSTRG.5841.1	evm.TU.Scaf1.2223	CPAMD8	CD109 antigen-like [Crassostrea gigas]
MSTRG.5898.1	evm.TU.Scaf1.2250	Fbxl21	F-box/LRR-repeat protein 8-like [Crassostrea gigas]
MSTRG.5898.1	evm.TU.Scaf1.2251	usb1	U6 snRNA phosphodiesterase-like [Crassostrea gigas]
MSTRG.5898.1	evm.TU.Scaf1.2252	--	hypothetical protein CGI_10028865 [Crassostrea gigas]
MSTRG.5925.1	evm.TU.Scaf1.3644	--	uncharacterized protein LOC105333249 isoform X2 [Crassostrea gigas]
MSTRG.5944.1	evm.TU.Scaf1.2259	Adar	adenosine deaminase domain-containing protein 1-like [Crassostrea gigas]
MSTRG.5944.1	evm.TU.Scaf1.2260	--	uncharacterized protein LOC105338044 [Crassostrea gigas]
MSTRG.5957.1	evm.TU.Scaf1.2265	--	enhancer of split m7 protein-like [Crassostrea gigas]
MSTRG.5965.1	evm.TU.Scaf1.2268	--	hypothetical protein CGI_10014041 [Crassostrea gigas]
MSTRG.5965.1	evm.TU.Scaf1.2267	MIB2	E3 ubiquitin-protein ligase MIB2-like [Crassostrea gigas]
MSTRG.5979.1	evm.TU.Scaf1.2273	Iap	Alkaline phosphatase, tissue-nonspecific isozyme [Crassostrea gigas]
MSTRG.5979.1	evm.TU.Scaf1.2274	ALPL	Alkaline phosphatase, tissue-nonspecific isozyme [Crassostrea gigas]
MSTRG.5979.1	evm.TU.Scaf1.2272	Lig3	DNA ligase 3-like isoform X2 [Crassostrea gigas]
MSTRG.5999.1	evm.TU.Scaf1.2280	--	uncharacterized protein LOC105333255 isoform X1 [Crassostrea gigas]
MSTRG.5999.1	evm.TU.Scaf1.2282	CPIJ001445	clustered mitochondria protein homolog [Crassostrea gigas]
MSTRG.6000.1	evm.TU.Scaf1.2281	Aip	AH receptor-interacting protein-like [Crassostrea gigas]
MSTRG.6011.1	evm.TU.Scaf1.2287	ZMYND12	zinc finger MYND domain-containing protein 12-like [Crassostrea gigas]
MSTRG.6011.2	evm.TU.Scaf1.2287	ZMYND12	zinc finger MYND domain-containing protein 12-like [Crassostrea gigas]
MSTRG.6023.1	evm.TU.Scaf1.2289	nas-33	zinc metalloproteinase nas-13-like [Crassostrea gigas]
MSTRG.6023.1	evm.TU.Scaf1.2290	--	proline-rich protein 4-like [Crassostrea gigas]
MSTRG.6029.3	evm.TU.Scaf1.2292	--	interleukin 17-like protein [Crassostrea gigas]
MSTRG.6029.3	evm.TU.Scaf1.2294	--	uncharacterized protein LOC105341200 [Crassostrea gigas]
MSTRG.6038.1	MSTRG.6043	--	hypothetical protein CGI_10004389 [Crassostrea gigas]
MSTRG.6040.1	MSTRG.6043	--	hypothetical protein CGI_10004389 [Crassostrea gigas]
MSTRG.6049.1	MSTRG.6043	--	hypothetical protein CGI_10004389 [Crassostrea gigas]
MSTRG.6049.1	MSTRG.6052	--	PREDICTED: CD109 antigen-like [Crassostrea gigas]
MSTRG.6051.1	MSTRG.6043	--	hypothetical protein CGI_10004389 [Crassostrea gigas]
MSTRG.6051.1	MSTRG.6052	--	PREDICTED: CD109 antigen-like [Crassostrea gigas]
MSTRG.6057.1	MSTRG.6052	--	PREDICTED: CD109 antigen-like [Crassostrea gigas]
MSTRG.6058.1	MSTRG.6052	--	PREDICTED: CD109 antigen-like [Crassostrea gigas]
MSTRG.6064.1	evm.TU.Scaf1.2295	B3GNT5	beta-1,3-galactosyltransferase 5-like [Crassostrea gigas]
MSTRG.6066.1	evm.TU.Scaf1.2295	B3GNT5	beta-1,3-galactosyltransferase 5-like [Crassostrea gigas]
MSTRG.6071.1	evm.TU.Scaf1.2295	B3GNT5	beta-1,3-galactosyltransferase 5-like [Crassostrea gigas]
MSTRG.6078.1	evm.TU.Scaf1.2297	ttc36	hypothetical protein CAPTEDRAFT_155655 [Capitella teleta]
MSTRG.6078.1	evm.TU.Scaf1.2298	Szrd1	SUZ domain-containing protein 1-like [Crassostrea gigas]
MSTRG.6078.1	evm.TU.Scaf1.2299	--	prolactin-releasing peptide receptor-like [Crassostrea gigas]
MSTRG.6126.1	evm.TU.Scaf1.2313	--	Ceramide kinase [Crassostrea gigas]
MSTRG.6126.1	evm.TU.Scaf1.2314	--	hypothetical protein CGI_10024890 [Crassostrea gigas]
MSTRG.6126.1	evm.TU.Scaf1.2312	LCBK1	-
MSTRG.6131.1	evm.TU.Scaf1.2313	--	Ceramide kinase [Crassostrea gigas]
MSTRG.6131.1	evm.TU.Scaf1.2314	--	hypothetical protein CGI_10024890 [Crassostrea gigas]
MSTRG.6131.1	evm.TU.Scaf1.2315	--	Phospholipase A2 isozymes PA3A/PA3B/PA5 [Crassostrea gigas]
MSTRG.6131.1	evm.TU.Scaf1.2316	Hip1	huntingtin-interacting protein 1-like isoform X2 [Crassostrea gigas]
MSTRG.6136.1	evm.TU.Scaf1.2318	--	hypothetical protein CGI_10019097 [Crassostrea gigas]
MSTRG.6152.1	evm.TU.Scaf1.3120	--	uncharacterized protein LOC105324493 [Crassostrea gigas]
MSTRG.6152.1	evm.TU.Scaf1.3485	--	uncharacterized protein LOC105324493 [Crassostrea gigas]
MSTRG.6152.1	evm.TU.Scaf1.2328	Heatr6	HEAT repeat-containing protein 6-like [Crassostrea gigas]
MSTRG.6152.1	evm.TU.Scaf1.2327	COQ5	2-methoxy-6-polyprenyl-1,4-benzoquinol methylase, mitochondrial-like [Crassostrea gigas]
MSTRG.6231.1	evm.TU.Scaf1.2365	SLC13A5	solute carrier family 13 member 2-like [Crassostrea gigas]
MSTRG.6262.1	evm.TU.Scaf1.2379	RECQL4	ATP-dependent DNA helicase Q4-like [Crassostrea gigas]
MSTRG.6287.1	evm.TU.Scaf1.2381	--	uncharacterized protein LOC105317664 [Crassostrea gigas]
MSTRG.6287.2	evm.TU.Scaf1.2381	--	uncharacterized protein LOC105317664 [Crassostrea gigas]
MSTRG.6288.2	evm.TU.Scaf1.2383	--	uncharacterized protein LOC105335181 isoform X1 [Crassostrea gigas]
MSTRG.6288.2	evm.TU.Scaf1.2382	--	-
MSTRG.6304.1	evm.TU.Scaf1.2384	--	uncharacterized protein LOC105335185 [Crassostrea gigas]
MSTRG.6306.1	evm.TU.Scaf1.2384	--	uncharacterized protein LOC105335185 [Crassostrea gigas]
MSTRG.6306.2	evm.TU.Scaf1.2384	--	uncharacterized protein LOC105335185 [Crassostrea gigas]
MSTRG.6310.1	evm.TU.Scaf1.2385	--	uncharacterized protein LOC105335185 [Crassostrea gigas]
MSTRG.6317.2	evm.TU.Scaf1.2387	--	hypothetical protein CGI_10008639 [Crassostrea gigas]
MSTRG.6318.4	evm.TU.Scaf1.2387	--	hypothetical protein CGI_10008639 [Crassostrea gigas]
MSTRG.6318.4	evm.TU.Scaf1.2388	--	flocculation protein FLO11-like [Crassostrea gigas]
MSTRG.6318.5	evm.TU.Scaf1.2387	--	hypothetical protein CGI_10008639 [Crassostrea gigas]
MSTRG.6323.1	evm.TU.Scaf1.2387	--	hypothetical protein CGI_10008639 [Crassostrea gigas]
MSTRG.6323.1	evm.TU.Scaf1.2388	--	flocculation protein FLO11-like [Crassostrea gigas]
MSTRG.6323.1	evm.TU.Scaf1.2389	--	von Willebrand factor C domain-containing protein 2-like [Crassostrea gigas]
MSTRG.6323.1	evm.TU.Scaf1.2390	Cyp49a1	probable cytochrome P450 49a1 [Crassostrea gigas]
MSTRG.6324.1	evm.TU.Scaf1.2387	--	hypothetical protein CGI_10008639 [Crassostrea gigas]
MSTRG.6324.1	evm.TU.Scaf1.2388	--	flocculation protein FLO11-like [Crassostrea gigas]
MSTRG.6324.1	evm.TU.Scaf1.2389	--	von Willebrand factor C domain-containing protein 2-like [Crassostrea gigas]
MSTRG.6381.1	evm.TU.Scaf1.2393	--	hypothetical protein CGI_10001168 [Crassostrea gigas]
MSTRG.6381.1	MSTRG.6386	--	TPA_exp: polyprotein [Lytechinus variegatus]
MSTRG.6382.1	evm.TU.Scaf1.2393	--	hypothetical protein CGI_10001168 [Crassostrea gigas]
MSTRG.6382.1	MSTRG.6386	--	TPA_exp: polyprotein [Lytechinus variegatus]
MSTRG.6382.1	MSTRG.6387	ZNF862	PREDICTED: zinc finger protein 862-like [Acropora digitifera]
MSTRG.6383.1	evm.TU.Scaf1.2393	--	hypothetical protein CGI_10001168 [Crassostrea gigas]
MSTRG.6383.1	MSTRG.6386	--	TPA_exp: polyprotein [Lytechinus variegatus]
MSTRG.6383.1	MSTRG.6387	ZNF862	PREDICTED: zinc finger protein 862-like [Acropora digitifera]
MSTRG.6385.1	MSTRG.6386	--	TPA_exp: polyprotein [Lytechinus variegatus]
MSTRG.6385.1	MSTRG.6387	ZNF862	PREDICTED: zinc finger protein 862-like [Acropora digitifera]
MSTRG.6388.1	evm.TU.Scaf1.2393	--	hypothetical protein CGI_10001168 [Crassostrea gigas]
MSTRG.6388.1	MSTRG.6386	--	TPA_exp: polyprotein [Lytechinus variegatus]
MSTRG.6388.1	evm.TU.Scaf1.2394	SLC34A2	sodium-dependent phosphate transport protein 2B-like [Crassostrea gigas]
MSTRG.6391.1	MSTRG.6386	--	TPA_exp: polyprotein [Lytechinus variegatus]
MSTRG.6391.1	MSTRG.6387	ZNF862	PREDICTED: zinc finger protein 862-like [Acropora digitifera]
MSTRG.6379.2	evm.TU.Scaf1.2394	SLC34A2	sodium-dependent phosphate transport protein 2B-like [Crassostrea gigas]
MSTRG.6395.3	evm.TU.Scaf1.2396	PTGER4	Prostaglandin E2 receptor EP4 subtype [Crassostrea gigas]
MSTRG.6395.3	evm.TU.Scaf1.2395	--	hypothetical protein CGI_10007597 [Crassostrea gigas]
MSTRG.6416.1	evm.TU.Scaf1.3545	--	uncharacterized protein LOC105348628 [Crassostrea gigas]
MSTRG.6416.1	MSTRG.6421	--	PREDICTED: uncharacterized protein LOC109617089 [Crassostrea gigas]
MSTRG.6422.1	evm.TU.Scaf1.3545	--	uncharacterized protein LOC105348628 [Crassostrea gigas]
MSTRG.6422.1	MSTRG.6421	--	PREDICTED: uncharacterized protein LOC109617089 [Crassostrea gigas]
MSTRG.6439.1	evm.TU.Scaf1.2407	ncdn	neurochondrin-like isoform X1 [Crassostrea gigas]
MSTRG.6443.1	evm.TU.Scaf1.2410	--	uncharacterized protein LOC105325971 isoform X1 [Crassostrea gigas]
MSTRG.6443.1	evm.TU.Scaf1.2412	Shaw	potassium voltage-gated channel subfamily C member 3-like [Crassostrea gigas]
MSTRG.6443.1	evm.TU.Scaf1.2411	Grm4	uncharacterized protein LOC105326007 [Crassostrea gigas]
MSTRG.6453.1	evm.TU.Scaf1.2416	CBR1	Carbonyl reductase [NADPH] 1 [Crassostrea gigas]
MSTRG.6453.1	evm.TU.Scaf1.2417	Cbr1	carbonyl reductase [NADPH] 1-like [Crassostrea gigas]
MSTRG.6453.1	evm.TU.Scaf1.2418	Cbr1	carbonyl reductase [NADPH] 1-like [Crassostrea gigas]
MSTRG.6453.1	evm.TU.Scaf1.2419	--	hypothetical protein CGI_10010609 [Crassostrea gigas]
MSTRG.6469.1	evm.TU.Scaf1.3247	DDO	D-aspartate oxidase-like [Crassostrea gigas]
MSTRG.6469.1	evm.TU.Scaf1.2426	--	hypothetical protein CGI_10011215 [Crassostrea gigas]
MSTRG.6469.1	evm.TU.Scaf1.2427	Tmem64	transmembrane protein 64-like [Crassostrea gigas]
MSTRG.6477.1	evm.TU.Scaf1.3274	--	hypothetical protein CGI_10011215 [Crassostrea gigas]
MSTRG.6477.1	evm.TU.Scaf1.3346	--	uncharacterized protein LOC105348524 [Crassostrea gigas]
MSTRG.6477.1	evm.TU.Scaf1.3139	--	uncharacterized protein LOC105348764 [Crassostrea gigas]
MSTRG.6482.1	evm.TU.Scaf1.3112	--	uncharacterized protein LOC105348764 [Crassostrea gigas]
MSTRG.6482.1	evm.TU.Scaf1.3346	--	uncharacterized protein LOC105348524 [Crassostrea gigas]
MSTRG.6482.1	evm.TU.Scaf1.3139	--	uncharacterized protein LOC105348764 [Crassostrea gigas]
MSTRG.6482.1	evm.TU.Scaf1.2426	--	hypothetical protein CGI_10011215 [Crassostrea gigas]
MSTRG.6482.1	evm.TU.Scaf1.2427	Tmem64	transmembrane protein 64-like [Crassostrea gigas]
MSTRG.6521.1	evm.TU.Scaf1.2450	TGM1	Annulin [Crassostrea gigas]
MSTRG.6521.1	evm.TU.Scaf1.2452	--	uncharacterized protein LOC105341631 isoform X1 [Crassostrea gigas]
MSTRG.6529.1	evm.TU.Scaf1.2457	--	uncharacterized protein LOC105317639 [Crassostrea gigas]
MSTRG.6548.2	evm.TU.Scaf1.2464	Slc7a8	Y+L amino acid transporter 2-like [Crassostrea gigas]
MSTRG.6548.2	evm.TU.Scaf1.3569	--	C-type lectin BML-2-like [Crassostrea gigas]
MSTRG.6559.2	evm.TU.Scaf1.2468	CCDC149	coiled-coil domain-containing protein 149-B-like isoform X1 [Crassostrea gigas]
MSTRG.6559.2	evm.TU.Scaf1.2467	Snx16	sorting nexin-16-like [Crassostrea gigas]
MSTRG.6559.2	evm.TU.Scaf1.2469	Dis3	exosome complex exonuclease RRP44-like [Crassostrea gigas]
MSTRG.6563.1	evm.TU.Scaf1.2469	Dis3	exosome complex exonuclease RRP44-like [Crassostrea gigas]
MSTRG.6563.1	evm.TU.Scaf1.2470	lchn	protein LCHN-like [Crassostrea gigas]
MSTRG.6563.1	evm.TU.Scaf1.2473	Rab22a	ras-related protein Rab-22A-like [Crassostrea gigas]
MSTRG.6586.1	evm.TU.Scaf1.2481	Ccdc114	Coiled-coil domain-containing protein 63 [Crassostrea gigas]
MSTRG.6586.2	evm.TU.Scaf1.2481	Ccdc114	Coiled-coil domain-containing protein 63 [Crassostrea gigas]
MSTRG.6592.1	evm.TU.Scaf1.2482	--	hypothetical protein CGI_10009625 [Crassostrea gigas]
MSTRG.6605.1	MSTRG.6604	--	PREDICTED: zinc finger MYM-type protein 1-like [Amphimedon queenslandica]
MSTRG.6605.1	evm.TU.Scaf1.2487	--	poly [ADP-ribose] polymerase 12-like [Crassostrea gigas]
MSTRG.6610.1	evm.TU.Scaf1.2489	--	uncharacterized protein LOC105338843 [Crassostrea gigas]
MSTRG.6683.1	evm.TU.Scaf1.2511	--	protein toll-like [Crassostrea gigas]
MSTRG.6683.1	evm.TU.Scaf1.3172	SETMAR	histone-lysine N-methyltransferase SETMAR-like [Crassostrea gigas]
MSTRG.6683.1	evm.TU.Scaf1.2513	--	uncharacterized protein LOC105325044 [Crassostrea gigas]
MSTRG.6683.1	evm.TU.Scaf1.2510	--	uncharacterized protein LOC105337928 isoform X2 [Crassostrea gigas]
MSTRG.6683.1	evm.TU.Scaf1.2514	--	uncharacterized protein LOC105325047 [Crassostrea gigas]
MSTRG.6693.1	evm.TU.Scaf1.2515	--	uncharacterized protein LOC105323638 [Crassostrea gigas]
MSTRG.6693.1	evm.TU.Scaf1.2516	--	hypothetical protein CGI_10004034 [Crassostrea gigas]
MSTRG.6693.1	evm.TU.Scaf1.2514	--	uncharacterized protein LOC105325047 [Crassostrea gigas]
MSTRG.6696.1	evm.TU.Scaf1.3454	--	uncharacterized protein LOC105329288 [Crassostrea gigas]
MSTRG.6709.1	evm.TU.Scaf1.2515	--	uncharacterized protein LOC105323638 [Crassostrea gigas]
MSTRG.6709.1	evm.TU.Scaf1.2516	--	hypothetical protein CGI_10004034 [Crassostrea gigas]
MSTRG.6752.1	evm.TU.Scaf1.3470	UBE2Q2	ubiquitin-conjugating enzyme E2 25-like [Crassostrea gigas]
MSTRG.6752.1	evm.TU.Scaf1.2533	--	Zinc finger CCCH domain-containing protein 3 [Crassostrea gigas]
MSTRG.6752.1	evm.TU.Scaf1.2534	WWOX	WW domain-containing oxidoreductase-like [Crassostrea gigas]
MSTRG.6755.2	evm.TU.Scaf1.3366	--	-
MSTRG.6755.2	evm.TU.Scaf1.2535	usp10	ubiquitin carboxyl-terminal hydrolase 10-like isoform X2 [Crassostrea gigas]
MSTRG.6758.1	evm.TU.Scaf1.2535	usp10	ubiquitin carboxyl-terminal hydrolase 10-like isoform X2 [Crassostrea gigas]
MSTRG.6758.1	evm.TU.Scaf1.2536	--	slit homolog 1 protein-like [Crassostrea gigas]
MSTRG.6798.1	MSTRG.6801	--	Otoancorin [Crassostrea gigas]
MSTRG.6798.1	MSTRG.6802	--	Otoancorin [Crassostrea gigas]
MSTRG.6800.1	MSTRG.6802	--	Otoancorin [Crassostrea gigas]
MSTRG.6800.1	evm.TU.Scaf1.2546	--	uncharacterized protein LOC105348454 [Crassostrea gigas]
MSTRG.6822.1	evm.TU.Scaf1.2559	SLC13A5	solute carrier family 13 member 5-like isoform X1 [Crassostrea gigas]
MSTRG.6822.1	evm.TU.Scaf1.2560	Slc13a5	solute carrier family 13 member 5-like isoform X3 [Crassostrea gigas]
MSTRG.6825.2	evm.TU.Scaf1.2562	--	E3 ubiquitin-protein ligase TRIM71-like [Crassostrea gigas]
MSTRG.6825.2	evm.TU.Scaf1.2563	DDB_G0274695	proline-serine-threonine phosphatase-interacting protein 2-like isoform X1 [Crassostrea gigas]
MSTRG.6825.3	evm.TU.Scaf1.2562	--	E3 ubiquitin-protein ligase TRIM71-like [Crassostrea gigas]
MSTRG.6825.3	evm.TU.Scaf1.2563	DDB_G0274695	proline-serine-threonine phosphatase-interacting protein 2-like isoform X1 [Crassostrea gigas]
MSTRG.6850.4	evm.TU.Scaf1.2576	--	Tyrosine-protein kinase PR2 [Crassostrea gigas]
MSTRG.6850.4	evm.TU.Scaf1.2574	ALPL	Alkaline phosphatase, tissue-nonspecific isozyme [Crassostrea gigas]
MSTRG.6854.1	evm.TU.Scaf1.2577	Ack-like	tyrosine-protein kinase PR2-like isoform X4 [Crassostrea gigas]
MSTRG.6855.1	evm.TU.Scaf1.2578	NWD2	NACHT and WD repeat domain-containing protein 2-like [Crassostrea gigas]
MSTRG.6855.1	evm.TU.Scaf1.2577	Ack-like	tyrosine-protein kinase PR2-like isoform X4 [Crassostrea gigas]
MSTRG.6869.1	evm.TU.Scaf1.2588	--	uncharacterized protein LOC105318045 [Crassostrea gigas]
MSTRG.6888.1	evm.TU.Scaf1.2597	--	-
MSTRG.6888.1	evm.TU.Scaf1.2596	LPP	thyroid receptor-interacting protein 6-like [Crassostrea gigas]
MSTRG.6918.1	evm.TU.Scaf1.2603	--	UPF0545 protein C22orf39 homolog [Crassostrea gigas]
MSTRG.6918.1	evm.TU.Scaf1.2604	ogfod2	2-oxoglutarate and iron-dependent oxygenase domain-containing protein 2-like isoform X1 [Crassostrea gigas]
MSTRG.6918.1	evm.TU.Scaf1.2605_evm.TU.Scaf1.2606	Nos1	-
MSTRG.6950.1	evm.TU.Scaf1.3367	--	Protein IMPACT-B [Crassostrea gigas]
MSTRG.6950.1	evm.TU.Scaf1.3348	--	Protein IMPACT-B [Crassostrea gigas]
MSTRG.6956.1	evm.TU.Scaf1.3548	--	uncharacterized protein LOC105330456 [Crassostrea gigas]
MSTRG.6956.1	evm.TU.Scaf1.3499	--	Protein IMPACT-B [Crassostrea gigas]
MSTRG.6990.1	evm.TU.Scaf1.3132	--	uncharacterized protein LOC105337827 [Crassostrea gigas]
MSTRG.6990.1	evm.TU.Scaf1.3586	tatD	putative deoxyribonuclease TATDN2 [Crassostrea gigas]
MSTRG.7068.1	evm.TU.Scaf1.2656	MAPKAPK5	MAP kinase-activated protein kinase 5-like [Crassostrea gigas]
MSTRG.7079.1	evm.TU.Scaf1.2660	MRPS23	28S ribosomal protein S23, mitochondrial-like [Crassostrea gigas]
MSTRG.7119.1	evm.TU.Scaf1.3487	--	uncharacterized protein LOC105324915 [Crassostrea gigas]
MSTRG.7119.1	evm.TU.Scaf1.3393	--	myb-related transcription factor, partner of profilin-like [Crassostrea gigas]
MSTRG.7119.1	evm.TU.Scaf1.2677	--	uncharacterized protein LOC105322457 [Crassostrea gigas]
MSTRG.7136.1	evm.TU.Scaf1.3329	--	hypothetical protein CGI_10013591 [Crassostrea gigas]
MSTRG.7136.2	evm.TU.Scaf1.3329	--	hypothetical protein CGI_10013591 [Crassostrea gigas]
MSTRG.7138.1	evm.TU.Scaf1.2678	--	uncharacterized protein LOC105322457 [Crassostrea gigas]
MSTRG.7180.1	evm.TU.Scaf1.2693	Pex5	peroxisomal targeting signal 1 receptor-like isoform X1 [Crassostrea gigas]
MSTRG.7180.1	evm.TU.Scaf1.2694	--	Kynurenine formamidase [Crassostrea gigas]
MSTRG.7233.1	evm.TU.Scaf1.3599	--	D(2) dopamine receptor [Crassostrea gigas]
MSTRG.7261.1	evm.TU.Scaf1.2709	--	uncharacterized protein LOC105331036 [Crassostrea gigas]
MSTRG.7261.1	evm.TU.Scaf1.2708	EXOSC4	exosome complex component RRP41-like [Crassostrea gigas]
MSTRG.7277.1	evm.TU.Scaf1.2714	--	WD repeat-containing protein 5-like [Crassostrea gigas]
MSTRG.7283.1	evm.TU.Scaf1.3114	--	collagen alpha-1(VI) chain-like [Crassostrea gigas]
MSTRG.7283.1	evm.TU.Scaf1.2718	pgam5	serine/threonine-protein phosphatase PGAM5, mitochondrial-like isoform X1 [Crassostrea gigas]
MSTRG.7297.1	evm.TU.Scaf1.2721	ntla	Brachyury-like protein A [Crassostrea gigas]
MSTRG.7297.1	evm.TU.Scaf1.2723	mrpl-51	uncharacterized protein LOC105340023 [Crassostrea gigas]
MSTRG.7300.1	evm.TU.Scaf1.3101	--	hypothetical protein CGI_10025462 [Crassostrea gigas]
MSTRG.7300.1	evm.TU.Scaf1.2722	--	uncharacterized protein LOC105318150 [Crassostrea gigas]
MSTRG.7300.1	evm.TU.Scaf1.2724	--	uncharacterized protein LOC105340026 [Crassostrea gigas]
MSTRG.7300.1	evm.TU.Scaf1.2723	mrpl-51	uncharacterized protein LOC105340023 [Crassostrea gigas]
MSTRG.7300.1	evm.TU.Scaf1.2725	ATP13A3	-
MSTRG.7303.3	evm.TU.Scaf1.2726	Slc6a14	sodium- and chloride-dependent neutral and basic amino acid transporter B(0+)-like isoform X2 [Crassostrea gigas]
MSTRG.7303.3	evm.TU.Scaf1.3413	--	uncharacterized protein LOC105328287 [Crassostrea gigas]
MSTRG.7303.3	evm.TU.Scaf1.2725	ATP13A3	-
MSTRG.7344.1	evm.TU.Scaf1.2742	PIF1	uncharacterized protein LOC105326662 [Crassostrea gigas]
MSTRG.7356.1	evm.TU.Scaf1.2750	ATP2A2	sarco/endoplasmic reticulum calcium ATPase isoform C [Pinctada fucata]
MSTRG.7356.1	evm.TU.Scaf1.2751	med15	-
MSTRG.7467.1	evm.TU.Scaf1.2778	--	hypothetical protein CGI_10006766 [Crassostrea gigas]
MSTRG.7471.1	evm.TU.Scaf1.2779	--	uncharacterized protein LOC105317971 [Crassostrea gigas]
MSTRG.7471.1	evm.TU.Scaf1.2780	--	G2/mitotic-specific cyclin-B3-like [Calypte anna]
MSTRG.7471.2	evm.TU.Scaf1.2779	--	uncharacterized protein LOC105317971 [Crassostrea gigas]
MSTRG.7471.2	evm.TU.Scaf1.2780	--	G2/mitotic-specific cyclin-B3-like [Calypte anna]
MSTRG.7472.1	evm.TU.Scaf1.2779	--	uncharacterized protein LOC105317971 [Crassostrea gigas]
MSTRG.7472.1	evm.TU.Scaf1.2780	--	G2/mitotic-specific cyclin-B3-like [Calypte anna]
MSTRG.7473.1	evm.TU.Scaf1.2780	--	G2/mitotic-specific cyclin-B3-like [Calypte anna]
MSTRG.7494.1	evm.TU.Scaf1.2786	--	uncharacterized protein LOC105340282 isoform X1 [Crassostrea gigas]
MSTRG.7494.1	evm.TU.Scaf1.2787	--	uncharacterized protein LOC105340295 [Crassostrea gigas]
MSTRG.7494.1	evm.TU.Scaf1.2788	--	uncharacterized protein LOC105339929 isoform X3 [Crassostrea gigas]
MSTRG.7494.1	evm.TU.Scaf1.2789	--	caspase-2-like [Crassostrea gigas]
MSTRG.7514.1	evm.TU.Scaf1.2801	GART	trifunctional purine biosynthetic protein adenosine-3-like isoform X2 [Crassostrea gigas]
MSTRG.7533.1	evm.TU.Scaf1.2806	gcy-7	atrial natriuretic peptide receptor 1-like [Crassostrea gigas]
MSTRG.7533.1	evm.TU.Scaf1.2807	--	predicted protein [Nematostella vectensis]
MSTRG.7551.1	evm.TU.Scaf1.2813	PRDM2	uncharacterized protein LOC105345643 [Crassostrea gigas]
MSTRG.7551.1	evm.TU.Scaf1.2814	--	hypothetical protein CGI_10006967 [Crassostrea gigas]
MSTRG.7557.1	evm.TU.Scaf1.2817	TMEM107	transmembrane protein 107-like isoform X1 [Crassostrea gigas]
MSTRG.7557.1	evm.TU.Scaf1.2818	--	uncharacterized protein LOC105347584 [Crassostrea gigas]
MSTRG.7574.1	evm.TU.Scaf1.2825_evm.TU.Scaf1.2826	--	-
MSTRG.7574.1	evm.TU.Scaf1.2824	--	interferon alpha-inducible protein 27-like protein 2B [Crassostrea gigas]
MSTRG.7574.2	evm.TU.Scaf1.2825_evm.TU.Scaf1.2826	--	-
MSTRG.7574.2	evm.TU.Scaf1.2824	--	interferon alpha-inducible protein 27-like protein 2B [Crassostrea gigas]
MSTRG.7595.1	evm.TU.Scaf1.2840	CML13	caltractin-like [Crassostrea gigas]
MSTRG.7595.1	evm.TU.Scaf1.2838	Erbb3	uncharacterized protein LOC105341207 [Crassostrea gigas]
MSTRG.7595.1	evm.TU.Scaf1.2839	Npr2	uncharacterized protein LOC105341210 isoform X1 [Crassostrea gigas]
MSTRG.7632.1	evm.TU.Scaf1.2862	--	hypothetical protein CGI_10024476 [Crassostrea gigas]
MSTRG.7632.1	evm.TU.Scaf1.2864	neurl4	Neuralized-like protein 4 [Crassostrea gigas]
MSTRG.7632.2	evm.TU.Scaf1.2862	--	hypothetical protein CGI_10024476 [Crassostrea gigas]
MSTRG.7632.2	evm.TU.Scaf1.2863	ING5	inhibitor of growth protein 5-like [Crassostrea gigas]
MSTRG.7656.2	evm.TU.Scaf1.2870	Birc3	uncharacterized protein LOC105332816, partial [Crassostrea gigas]
MSTRG.7656.3	evm.TU.Scaf1.2870	Birc3	uncharacterized protein LOC105332816, partial [Crassostrea gigas]
MSTRG.7671.1	evm.TU.Scaf1.2874	--	uncharacterized protein LOC105332040 [Crassostrea gigas]
MSTRG.7671.1	evm.TU.Scaf1.2876	--	uncharacterized protein LOC105332043 [Crassostrea gigas]
MSTRG.7671.1	evm.TU.Scaf1.2877	apcdd1	protein APCDD1-like [Crassostrea gigas]
MSTRG.7673.1	evm.TU.Scaf1.2875	--	hypothetical protein CGI_10024486 [Crassostrea gigas]
MSTRG.7673.1	evm.TU.Scaf1.2876	--	uncharacterized protein LOC105332043 [Crassostrea gigas]
MSTRG.7673.1	evm.TU.Scaf1.2877	apcdd1	protein APCDD1-like [Crassostrea gigas]
MSTRG.7685.1	evm.TU.Scaf1.3382	--	uncharacterized protein K02A2.6-like [Crassostrea gigas]
MSTRG.7688.1	evm.TU.Scaf1.3200	--	uncharacterized protein K02A2.6-like [Crassostrea gigas]
MSTRG.7688.1	evm.TU.Scaf1.3320	--	uncharacterized protein LOC105348382 [Crassostrea gigas]
MSTRG.7692.1	evm.TU.Scaf1.3402	--	uncharacterized protein K02A2.6-like [Crassostrea gigas]
MSTRG.7692.1	evm.TU.Scaf1.3638	--	uncharacterized protein LOC105348383 [Crassostrea gigas]
MSTRG.7714.1	evm.TU.Scaf1.2889	COX6A2	cytochrome c oxidase subunit 6A, mitochondrial-like [Crassostrea gigas]
MSTRG.7714.1	evm.TU.Scaf1.2888	PI4KA	-
MSTRG.7714.2	evm.TU.Scaf1.2889	COX6A2	cytochrome c oxidase subunit 6A, mitochondrial-like [Crassostrea gigas]
MSTRG.7714.2	evm.TU.Scaf1.2888	PI4KA	-
MSTRG.7714.3	evm.TU.Scaf1.2889	COX6A2	cytochrome c oxidase subunit 6A, mitochondrial-like [Crassostrea gigas]
MSTRG.7714.3	evm.TU.Scaf1.2888	PI4KA	-
MSTRG.7721.1	evm.TU.Scaf1.2893	SGK494	putative serine/threonine-protein kinase PRKY [Crassostrea gigas]
MSTRG.7722.1	evm.TU.Scaf1.2893	SGK494	putative serine/threonine-protein kinase PRKY [Crassostrea gigas]
MSTRG.7721.2	evm.TU.Scaf1.2893	SGK494	putative serine/threonine-protein kinase PRKY [Crassostrea gigas]
MSTRG.7721.3	evm.TU.Scaf1.2893	SGK494	putative serine/threonine-protein kinase PRKY [Crassostrea gigas]
MSTRG.7727.1	evm.TU.Scaf1.2895	--	uncharacterized protein LOC105336712 [Crassostrea gigas]
MSTRG.7727.1	evm.TU.Scaf1.2896	--	B-cell receptor CD22-like [Crassostrea gigas]
MSTRG.7729.1	evm.TU.Scaf1.2897	--	uncharacterized protein LOC105336712 [Crassostrea gigas]
MSTRG.7729.1	evm.TU.Scaf1.2896	--	B-cell receptor CD22-like [Crassostrea gigas]
MSTRG.7752.1	evm.TU.Scaf1.2910	jub	Wilms tumor protein 1-interacting-like protein [Crassostrea gigas]
MSTRG.7752.1	evm.TU.Scaf1.2908	Morn1	-
MSTRG.7752.2	evm.TU.Scaf1.2908	Morn1	-
MSTRG.7758.1	evm.TU.Scaf1.2911	--	uncharacterized protein LOC105326216 isoform X1 [Crassostrea gigas]
MSTRG.7758.1	evm.TU.Scaf1.2910	jub	Wilms tumor protein 1-interacting-like protein [Crassostrea gigas]
MSTRG.7762.1	MSTRG.7759	KRBA2	Retrovirus-related Pol polyprotein from transposon 412 [Exaiptasia pallida]
MSTRG.7762.1	evm.TU.Scaf1.2911	--	uncharacterized protein LOC105326216 isoform X1 [Crassostrea gigas]
MSTRG.7764.1	evm.TU.Scaf1.2911	--	uncharacterized protein LOC105326216 isoform X1 [Crassostrea gigas]
MSTRG.7775.1	evm.TU.Scaf1.3627	At3g55350	putative nuclease HARBI1 [Crassostrea gigas]
MSTRG.7775.1	evm.TU.Scaf1.3493	--	putative nuclease HARBI1 [Crassostrea gigas]
MSTRG.7775.1	evm.TU.Scaf1.2914	--	uncharacterized protein LOC102807418, partial [Saccoglossus kowalevskii]
MSTRG.7777.1	evm.TU.Scaf1.3493	--	putative nuclease HARBI1 [Crassostrea gigas]
MSTRG.7777.1	evm.TU.Scaf1.3405	--	uncharacterized protein LOC105335628 [Crassostrea gigas]
MSTRG.7812.1	evm.TU.Scaf1.2926	ECI3	enoyl-CoA delta isomerase 1, mitochondrial-like [Crassostrea gigas]
MSTRG.7815.1	evm.TU.Scaf1.2927	ECI2	enoyl-CoA delta isomerase 1, mitochondrial-like [Crassostrea gigas]
MSTRG.7815.1	evm.TU.Scaf1.2926	ECI3	enoyl-CoA delta isomerase 1, mitochondrial-like [Crassostrea gigas]
MSTRG.7815.1	evm.TU.Scaf1.2928_evm.TU.Scaf1.2929	--	-
MSTRG.7815.1	evm.TU.Scaf1.2925	--	hypothetical protein GLOINDRAFT_32505 [Rhizophagus irregularis DAOM 181602]
MSTRG.7832.1	evm.TU.Scaf1.2931	Tnc	Tenascin [Crassostrea gigas]
MSTRG.7833.1	evm.TU.Scaf1.2932	--	-
MSTRG.7841.1	evm.TU.Scaf1.2934	--	hypothetical protein CGI_10023881 [Crassostrea gigas]
MSTRG.7873.1	evm.TU.Scaf1.3384	--	uncharacterized protein LOC105342236 [Crassostrea gigas]
MSTRG.7873.1	evm.TU.Scaf1.3657	--	uncharacterized protein LOC105333518 isoform X1 [Crassostrea gigas]
MSTRG.7874.1	evm.TU.Scaf1.3384	--	uncharacterized protein LOC105342236 [Crassostrea gigas]
MSTRG.7874.1	evm.TU.Scaf1.3657	--	uncharacterized protein LOC105333518 isoform X1 [Crassostrea gigas]
MSTRG.7874.2	evm.TU.Scaf1.3384	--	uncharacterized protein LOC105342236 [Crassostrea gigas]
MSTRG.7874.2	evm.TU.Scaf1.3657	--	uncharacterized protein LOC105333518 isoform X1 [Crassostrea gigas]
MSTRG.7876.1	evm.TU.Scaf1.3260	--	uncharacterized protein LOC105333518 isoform X1 [Crassostrea gigas]
MSTRG.7888.1	evm.TU.Scaf1.3458	--	-
MSTRG.7910.1	evm.TU.Scaf1.2948	Rabep1	-
MSTRG.7910.1	evm.TU.Scaf1.2949	Sh2b1	SH2B adapter protein 1-like [Crassostrea gigas]
MSTRG.7913.1	evm.TU.Scaf1.2949	Sh2b1	SH2B adapter protein 1-like [Crassostrea gigas]
MSTRG.7933.2	evm.TU.Scaf1.2954	--	uncharacterized protein LOC105348633 isoform X1 [Crassostrea gigas]
MSTRG.7933.2	evm.TU.Scaf1.2955	--	uncharacterized protein LOC105321501 [Crassostrea gigas]
MSTRG.7933.2	evm.TU.Scaf1.2953	TMPRSS15	putative GPI-anchored protein PB15E9.01c [Crassostrea gigas]
MSTRG.7936.1	evm.TU.Scaf1.2955	--	uncharacterized protein LOC105321501 [Crassostrea gigas]
MSTRG.7936.1	evm.TU.Scaf1.2956	--	-
MSTRG.7936.1	evm.TU.Scaf1.2953	TMPRSS15	putative GPI-anchored protein PB15E9.01c [Crassostrea gigas]
MSTRG.7936.1	evm.TU.Scaf1.3111	--	putative nuclease HARBI1 [Crassostrea gigas]
MSTRG.7943.1	evm.TU.Scaf1.2955	--	uncharacterized protein LOC105321501 [Crassostrea gigas]
MSTRG.7943.1	evm.TU.Scaf1.2956	--	-
MSTRG.7943.1	evm.TU.Scaf1.2957	--	uncharacterized protein LOC105321502 [Crassostrea gigas]
MSTRG.7946.1	evm.TU.Scaf1.2959	--	uncharacterized protein LOC105321504 isoform X3 [Crassostrea gigas]
MSTRG.7946.2	evm.TU.Scaf1.2959	--	uncharacterized protein LOC105321504 isoform X3 [Crassostrea gigas]
MSTRG.7965.1	evm.TU.Scaf1.2968	RGLG4	E3 ubiquitin-protein ligase RGLG1-like [Crassostrea gigas]
MSTRG.7992.1	evm.TU.Scaf1.3280	--	uncharacterized protein LOC105346226 [Crassostrea gigas]
MSTRG.8009.1	evm.TU.Scaf1.3616	--	hypothetical protein CGI_10003248 [Crassostrea gigas]
MSTRG.8009.3	evm.TU.Scaf1.3609	pol	uncharacterized protein LOC105330442 [Crassostrea gigas]
MSTRG.8009.3	evm.TU.Scaf1.3616	--	hypothetical protein CGI_10003248 [Crassostrea gigas]
MSTRG.8028.1	MSTRG.8030	--	Ankyrin-1 [Crassostrea gigas]
MSTRG.8063.1	evm.TU.Scaf1.3002	ANAPC5	anaphase-promoting complex subunit 5-like [Crassostrea gigas]
MSTRG.8063.1	evm.TU.Scaf1.3001	VAPA	vesicle-associated membrane protein/synaptobrevin-binding protein-like isoform X1 [Crassostrea gigas]
MSTRG.8063.1	evm.TU.Scaf1.3003	dkey-242e21.4	protein C8orf37-like [Crassostrea gigas]
MSTRG.8081.1	evm.TU.Scaf1.3011	--	uncharacterized protein LOC105328294 [Crassostrea gigas]
MSTRG.8081.1	evm.TU.Scaf1.3013	--	uncharacterized protein LOC105328296 [Crassostrea gigas]
MSTRG.8081.1	evm.TU.Scaf1.3012	STX16	syntaxin-16-like isoform X1 [Crassostrea gigas]
MSTRG.8085.1	evm.TU.Scaf1.3013	--	uncharacterized protein LOC105328296 [Crassostrea gigas]
MSTRG.8085.1	evm.TU.Scaf1.3014	--	-
MSTRG.8085.1	evm.TU.Scaf1.3012	STX16	syntaxin-16-like isoform X1 [Crassostrea gigas]
MSTRG.8085.1	evm.TU.Scaf1.3124	--	uncharacterized protein F54H12.2-like [Crassostrea gigas]
MSTRG.8090.1	evm.TU.Scaf1.3015	tmem211	transmembrane protein 211-like [Crassostrea gigas]
MSTRG.8090.1	evm.TU.Scaf1.3016	--	lipoma HMGIC fusion partner-like 2 protein [Crassostrea gigas]
MSTRG.8109.1	evm.TU.Scaf1.3023	--	hypothetical protein CGI_10008752 [Crassostrea gigas]
MSTRG.8133.1	evm.TU.Scaf1.3137	--	uncharacterized protein LOC105334440 isoform X1 [Crassostrea gigas]
MSTRG.8148.1	evm.TU.Scaf1.3269	--	uncharacterized protein LOC105334446 [Crassostrea gigas]
MSTRG.8148.1	evm.TU.Scaf1.3035	--	uncharacterized protein LOC105334440 isoform X1 [Crassostrea gigas]
MSTRG.8148.1	evm.TU.Scaf1.3036	--	nucleolar protein 9-like isoform X1 [Crassostrea gigas]
MSTRG.8154.1	evm.TU.Scaf1.3035	--	uncharacterized protein LOC105334440 isoform X1 [Crassostrea gigas]
MSTRG.8162.1	MSTRG.8161	--	Pumilio domain-containing protein C14orf21 [Crassostrea gigas]
MSTRG.8187.1	evm.TU.Scaf1.3040	--	uncharacterized protein LOC105333870 [Crassostrea gigas]
MSTRG.8204.1	evm.TU.Scaf1.3045	trappc11	trafficking protein particle complex subunit 11-like [Crassostrea gigas]
MSTRG.8204.1	evm.TU.Scaf1.3044	RWDD4	RWD domain-containing protein 4-like [Crassostrea gigas]
MSTRG.8204.1	evm.TU.Scaf1.3043	Ca14	carbonic anhydrase 14-like isoform X3 [Crassostrea gigas]
MSTRG.8261.1	evm.TU.Scaf1.3055	--	uncharacterized protein LOC105337919 [Crassostrea gigas]
MSTRG.8285.6	evm.TU.Scaf1.3062	TPCN1	two pore calcium channel protein 1-like [Crassostrea gigas]
MSTRG.8314.2	evm.TU.Scaf1.3073	--	uncharacterized protein LOC105326965 [Crassostrea gigas]
MSTRG.8368.1	evm.TU.Scaf1.3144	--	uncharacterized protein LOC105334431 [Crassostrea gigas]
MSTRG.8368.1	evm.TU.Scaf1.3081	--	uncharacterized protein LOC105334428 [Crassostrea gigas]
MSTRG.8368.1	evm.TU.Scaf1.3080	--	uncharacterized protein LOC105334432 [Crassostrea gigas]
MSTRG.8368.1	evm.TU.Scaf1.3418	--	uncharacterized protein LOC105334430 [Crassostrea gigas]
MSTRG.8385.1	evm.TU.Scaf1.3091	--	uncharacterized protein LOC105334417 isoform X1 [Crassostrea gigas]
MSTRG.8385.1	evm.TU.Scaf1.3090	mapk1	mitogen-activated protein kinase 1-like [Crassostrea gigas]
MSTRG.8386.1	evm.TU.Scaf1.3091	--	uncharacterized protein LOC105334417 isoform X1 [Crassostrea gigas]
MSTRG.8386.1	evm.TU.Scaf1.3090	mapk1	mitogen-activated protein kinase 1-like [Crassostrea gigas]
MSTRG.8387.1	evm.TU.Scaf1.3091	--	uncharacterized protein LOC105334417 isoform X1 [Crassostrea gigas]
MSTRG.8410.1	evm.TU.Scaf10.2796	--	uncharacterized protein LOC105332851 [Crassostrea gigas]
MSTRG.8411.1	evm.TU.Scaf10.2796	--	uncharacterized protein LOC105332851 [Crassostrea gigas]
MSTRG.8412.1	evm.TU.Scaf10.2796	--	uncharacterized protein LOC105332851 [Crassostrea gigas]
MSTRG.8428.1	evm.TU.Scaf10.2858	--	uncharacterized protein LOC105346556 [Crassostrea gigas]
MSTRG.8431.1	evm.TU.Scaf10.3	--	uncharacterized protein LOC105321195 [Crassostrea gigas]
MSTRG.8431.1	evm.TU.Scaf10.4	SRG1	gibberellin 2-beta-dioxygenase 4-like [Crassostrea gigas]
MSTRG.8431.1	evm.TU.Scaf10.5	GPD1	Glycerol-3-phosphate dehydrogenase [NAD+], cytoplasmic [Crassostrea gigas]
MSTRG.8438.1	evm.TU.Scaf10.11	--	uncharacterized protein LOC105321202 [Crassostrea gigas]
MSTRG.8439.1	evm.TU.Scaf10.11	--	uncharacterized protein LOC105321202 [Crassostrea gigas]
MSTRG.8481.1	evm.TU.Scaf10.28	--	putative homeodomain transcription factor 1 isoform X3 [Crassostrea gigas]
MSTRG.8481.1	evm.TU.Scaf10.26	Mboat2	membrane-bound O-acyltransferase domain-containing protein 2-like isoform X1 [Crassostrea gigas]
MSTRG.8479.5	evm.TU.Scaf10.29	--	transmembrane protein 60-like [Crassostrea gigas]
MSTRG.8479.5	evm.TU.Scaf10.30	--	hypothetical protein CGI_10004100 [Crassostrea gigas]
MSTRG.8534.1	evm.TU.Scaf10.44	Ptchd3	patched domain-containing protein 3-like [Crassostrea gigas]
MSTRG.8535.1	evm.TU.Scaf10.44	Ptchd3	patched domain-containing protein 3-like [Crassostrea gigas]
MSTRG.8542.3	evm.TU.Scaf10.44	Ptchd3	patched domain-containing protein 3-like [Crassostrea gigas]
MSTRG.8542.3	evm.TU.Scaf10.2962	--	uncharacterized protein LOC105329534 [Crassostrea gigas]
MSTRG.8542.1	evm.TU.Scaf10.44	Ptchd3	patched domain-containing protein 3-like [Crassostrea gigas]
MSTRG.8542.1	evm.TU.Scaf10.2962	--	uncharacterized protein LOC105329534 [Crassostrea gigas]
MSTRG.8542.1	evm.TU.Scaf10.45	AGO2	protein argonaute-2-like isoform X2 [Crassostrea gigas]
MSTRG.8542.2	evm.TU.Scaf10.44	Ptchd3	patched domain-containing protein 3-like [Crassostrea gigas]
MSTRG.8542.2	evm.TU.Scaf10.2962	--	uncharacterized protein LOC105329534 [Crassostrea gigas]
MSTRG.8542.2	evm.TU.Scaf10.45	AGO2	protein argonaute-2-like isoform X2 [Crassostrea gigas]
MSTRG.8542.4	evm.TU.Scaf10.44	Ptchd3	patched domain-containing protein 3-like [Crassostrea gigas]
MSTRG.8542.4	evm.TU.Scaf10.2962	--	uncharacterized protein LOC105329534 [Crassostrea gigas]
MSTRG.8542.4	evm.TU.Scaf10.45	AGO2	protein argonaute-2-like isoform X2 [Crassostrea gigas]
MSTRG.8545.1	evm.TU.Scaf10.2962	--	uncharacterized protein LOC105329534 [Crassostrea gigas]
MSTRG.8545.1	evm.TU.Scaf10.45	AGO2	protein argonaute-2-like isoform X2 [Crassostrea gigas]
MSTRG.8571.1	evm.TU.Scaf10.49	--	Natterin-1 [Crassostrea gigas]
MSTRG.8603.3	evm.TU.Scaf10.64	tmed1	transmembrane emp24 domain-containing protein 1-like [Crassostrea gigas]
MSTRG.8603.3	evm.TU.Scaf10.63	--	diablo homolog, mitochondrial-like [Crassostrea gigas]
MSTRG.8609.2	evm.TU.Scaf10.63	--	diablo homolog, mitochondrial-like [Crassostrea gigas]
MSTRG.8609.2	evm.TU.Scaf10.65	dpy-31	Transmembrane emp24 domain-containing protein 1 [Crassostrea gigas]
MSTRG.8609.3	evm.TU.Scaf10.63	--	diablo homolog, mitochondrial-like [Crassostrea gigas]
MSTRG.8609.3	evm.TU.Scaf10.65	dpy-31	Transmembrane emp24 domain-containing protein 1 [Crassostrea gigas]
MSTRG.8609.5	evm.TU.Scaf10.63	--	diablo homolog, mitochondrial-like [Crassostrea gigas]
MSTRG.8609.5	evm.TU.Scaf10.65	dpy-31	Transmembrane emp24 domain-containing protein 1 [Crassostrea gigas]
MSTRG.8609.4	evm.TU.Scaf10.63	--	diablo homolog, mitochondrial-like [Crassostrea gigas]
MSTRG.8609.4	evm.TU.Scaf10.65	dpy-31	Transmembrane emp24 domain-containing protein 1 [Crassostrea gigas]
MSTRG.8611.1	evm.TU.Scaf10.64	tmed1	transmembrane emp24 domain-containing protein 1-like [Crassostrea gigas]
MSTRG.8611.1	evm.TU.Scaf10.63	--	diablo homolog, mitochondrial-like [Crassostrea gigas]
MSTRG.8615.1	evm.TU.Scaf10.69	CHRNA3	neuronal acetylcholine receptor subunit beta-3-like [Crassostrea gigas]
MSTRG.8634.1	evm.TU.Scaf10.74	Cachd1	VWFA and cache domain-containing protein 1-like isoform X1 [Crassostrea gigas]
MSTRG.8635.1	evm.TU.Scaf10.74	Cachd1	VWFA and cache domain-containing protein 1-like isoform X1 [Crassostrea gigas]
MSTRG.8650.1	evm.TU.Scaf10.78	--	zinc finger protein 768-like [Crassostrea gigas]
MSTRG.8650.1	evm.TU.Scaf10.77	Cacna2d3	VWFA and cache domain-containing protein 1-like [Crassostrea gigas]
MSTRG.8673.1	evm.TU.Scaf10.87	--	uncharacterized protein LOC105337363 [Crassostrea gigas]
MSTRG.8673.1	evm.TU.Scaf10.86	fbxo9	F-box only protein 9-like [Crassostrea gigas]
MSTRG.8675.1	evm.TU.Scaf10.89	ZNF296	zinc finger protein 62-like isoform X1 [Crassostrea gigas]
MSTRG.8688.5	evm.TU.Scaf10.93	RAD21	double-strand-break repair protein rad21 homolog [Crassostrea gigas]
MSTRG.8688.5	evm.TU.Scaf10.95	--	-
MSTRG.8688.5	evm.TU.Scaf10.94	ABHD3	abhydrolase domain-containing protein 3-like [Crassostrea gigas]
MSTRG.8688.6	evm.TU.Scaf10.93	RAD21	double-strand-break repair protein rad21 homolog [Crassostrea gigas]
MSTRG.8688.6	evm.TU.Scaf10.95	--	-
MSTRG.8688.6	evm.TU.Scaf10.94	ABHD3	abhydrolase domain-containing protein 3-like [Crassostrea gigas]
MSTRG.8704.1	evm.TU.Scaf10.102	--	uncharacterized protein LOC105324273 [Crassostrea gigas]
MSTRG.8704.1	evm.TU.Scaf10.100	Gclc	glutamate--cysteine ligase catalytic subunit-like [Crassostrea gigas]
MSTRG.8733.1	evm.TU.Scaf10.114	--	serine/threonine-protein kinase D3-like [Crassostrea gigas]
MSTRG.8733.1	MSTRG.8735	Pxt	Chorion peroxidase [Crassostrea gigas]
MSTRG.8733.1	evm.TU.Scaf10.3072	Pxt	peroxidase-like protein [Crassostrea gigas]
MSTRG.8751.1	evm.TU.Scaf10.126	cue	low-density lipoprotein receptor-related protein 5-like [Crassostrea gigas]
MSTRG.8751.1	evm.TU.Scaf10.128	rho1	rho-related protein racA-like [Crassostrea gigas]
MSTRG.8751.1	evm.TU.Scaf10.129	moxd1	DBH-like monooxygenase protein 1-like protein [Crassostrea gigas]
MSTRG.8751.1	evm.TU.Scaf10.127	--	DAZ-associated protein 2-like isoform X1 [Crassostrea gigas]
MSTRG.8757.1	evm.TU.Scaf10.130	RpL23-A	60S ribosomal protein L23 [Crassostrea gigas]
MSTRG.8757.1	evm.TU.Scaf10.2917	Fsn	protein gustavus-like isoform X3 [Crassostrea gigas]
MSTRG.8762.1	evm.TU.Scaf10.132	NEB	LIM and SH3 domain protein F42H10.3-like isoform X4 [Crassostrea gigas]
MSTRG.8762.1	evm.TU.Scaf10.134	--	interferon-induced protein 44-like [Crassostrea gigas]
MSTRG.8762.1	evm.TU.Scaf10.135	IFI44L	Interferon-induced protein 44-like protein [Crassostrea gigas]
MSTRG.8762.1	evm.TU.Scaf10.136	IFI44L	Interferon-induced protein 44-like protein [Crassostrea gigas]
MSTRG.8763.3	evm.TU.Scaf10.132	NEB	LIM and SH3 domain protein F42H10.3-like isoform X4 [Crassostrea gigas]
MSTRG.8763.3	evm.TU.Scaf10.133	--	uncharacterized protein LOC105326420 [Crassostrea gigas]
MSTRG.8796.1	evm.TU.Scaf10.152	Hoxd3	homeobox protein Hox-B3-like [Crassostrea gigas]
MSTRG.8800.1	evm.TU.Scaf10.153	hoxb4a	homeobox protein Hox-A5-like [Crassostrea gigas]
MSTRG.8843.3	evm.TU.Scaf10.2631	--	uncharacterized protein LOC105330738 isoform X1 [Crassostrea gigas]
MSTRG.8843.3	evm.TU.Scaf10.2747	--	ATP-dependent DNA helicase recQ [Crassostrea gigas]
MSTRG.8843.3	evm.TU.Scaf10.156	--	P2X purinoceptor 7-like [Crassostrea gigas]
MSTRG.8843.3	evm.TU.Scaf10.2893	--	THAP domain-containing protein 11-like [Crassostrea gigas]
MSTRG.8843.4	evm.TU.Scaf10.2631	--	uncharacterized protein LOC105330738 isoform X1 [Crassostrea gigas]
MSTRG.8843.4	evm.TU.Scaf10.156	--	P2X purinoceptor 7-like [Crassostrea gigas]
MSTRG.8843.4	evm.TU.Scaf10.2893	--	THAP domain-containing protein 11-like [Crassostrea gigas]
MSTRG.8845.2	evm.TU.Scaf10.2631	--	uncharacterized protein LOC105330738 isoform X1 [Crassostrea gigas]
MSTRG.8845.2	evm.TU.Scaf10.156	--	P2X purinoceptor 7-like [Crassostrea gigas]
MSTRG.8845.2	evm.TU.Scaf10.2893	--	THAP domain-containing protein 11-like [Crassostrea gigas]
MSTRG.8852.1	evm.TU.Scaf10.2630	--	hypothetical protein CGI_10000705, partial [Crassostrea gigas]
MSTRG.8852.1	evm.TU.Scaf10.156	--	P2X purinoceptor 7-like [Crassostrea gigas]
MSTRG.8855.1	evm.TU.Scaf10.2630	--	hypothetical protein CGI_10000705, partial [Crassostrea gigas]
MSTRG.8855.1	MSTRG.8858	PGBD4	PREDICTED: piggyBac transposable element-derived protein 4 [Harpegnathos saltator]
MSTRG.8855.1	evm.TU.Scaf10.156	--	P2X purinoceptor 7-like [Crassostrea gigas]
MSTRG.8855.2	evm.TU.Scaf10.2630	--	hypothetical protein CGI_10000705, partial [Crassostrea gigas]
MSTRG.8855.2	MSTRG.8858	PGBD4	PREDICTED: piggyBac transposable element-derived protein 4 [Harpegnathos saltator]
MSTRG.8855.2	evm.TU.Scaf10.156	--	P2X purinoceptor 7-like [Crassostrea gigas]
MSTRG.8855.3	evm.TU.Scaf10.2630	--	hypothetical protein CGI_10000705, partial [Crassostrea gigas]
MSTRG.8855.3	MSTRG.8858	PGBD4	PREDICTED: piggyBac transposable element-derived protein 4 [Harpegnathos saltator]
MSTRG.8855.3	evm.TU.Scaf10.156	--	P2X purinoceptor 7-like [Crassostrea gigas]
MSTRG.8855.4	evm.TU.Scaf10.2630	--	hypothetical protein CGI_10000705, partial [Crassostrea gigas]
MSTRG.8855.4	MSTRG.8858	PGBD4	PREDICTED: piggyBac transposable element-derived protein 4 [Harpegnathos saltator]
MSTRG.8858.5	MSTRG.8858	PGBD4	PREDICTED: piggyBac transposable element-derived protein 4 [Harpegnathos saltator]
MSTRG.8863.1	MSTRG.8858	PGBD4	PREDICTED: piggyBac transposable element-derived protein 4 [Harpegnathos saltator]
MSTRG.8858.6	MSTRG.8858	PGBD4	PREDICTED: piggyBac transposable element-derived protein 4 [Harpegnathos saltator]
MSTRG.8864.1	MSTRG.8858	PGBD4	PREDICTED: piggyBac transposable element-derived protein 4 [Harpegnathos saltator]
MSTRG.8888.1	evm.TU.Scaf10.159	LOX2	homeobox protein Hox-B6a-like [Crassostrea gigas]
MSTRG.8897.1	evm.TU.Scaf10.2891	--	uncharacterized protein LOC105339812 [Crassostrea gigas]
MSTRG.8897.2	evm.TU.Scaf10.2891	--	uncharacterized protein LOC105339812 [Crassostrea gigas]
MSTRG.8899.1	evm.TU.Scaf10.2891	--	uncharacterized protein LOC105339812 [Crassostrea gigas]
MSTRG.8903.1	evm.TU.Scaf10.2891	--	uncharacterized protein LOC105339812 [Crassostrea gigas]
MSTRG.8907.1	evm.TU.Scaf10.2891	--	uncharacterized protein LOC105339812 [Crassostrea gigas]
MSTRG.8907.2	evm.TU.Scaf10.2891	--	uncharacterized protein LOC105339812 [Crassostrea gigas]
MSTRG.8909.1	evm.TU.Scaf10.2891	--	uncharacterized protein LOC105339812 [Crassostrea gigas]
MSTRG.8909.1	MSTRG.8917	--	hypothetical protein CGI_10016026 [Crassostrea gigas]
MSTRG.8909.2	evm.TU.Scaf10.2891	--	uncharacterized protein LOC105339812 [Crassostrea gigas]
MSTRG.8909.5	MSTRG.8917	--	hypothetical protein CGI_10016026 [Crassostrea gigas]
MSTRG.8926.1	evm.TU.Scaf10.2753	--	putative nuclease HARBI1 [Crassostrea gigas]
MSTRG.8923.2	evm.TU.Scaf10.2753	--	putative nuclease HARBI1 [Crassostrea gigas]
MSTRG.8982.1	evm.TU.Scaf10.168	--	uncharacterized protein LOC105323249 isoform X1 [Crassostrea gigas]
MSTRG.8982.1	evm.TU.Scaf10.167	--	uncharacterized protein LOC105323250 isoform X1 [Crassostrea gigas]
MSTRG.8982.2	evm.TU.Scaf10.168	--	uncharacterized protein LOC105323249 isoform X1 [Crassostrea gigas]
MSTRG.8982.2	evm.TU.Scaf10.167	--	uncharacterized protein LOC105323250 isoform X1 [Crassostrea gigas]
MSTRG.8993.1	evm.TU.Scaf10.174	--	uncharacterized protein LOC105323244 [Crassostrea gigas]
MSTRG.8994.1	evm.TU.Scaf10.174	--	uncharacterized protein LOC105323244 [Crassostrea gigas]
MSTRG.9000.1	evm.TU.Scaf10.175	--	nascent polypeptide-associated complex subunit alpha, muscle-specific form-like [Crassostrea gigas]
MSTRG.9000.1	evm.TU.Scaf10.176	yngK	UPF0748 protein yngK [Crassostrea gigas]
MSTRG.9000.1	evm.TU.Scaf10.177	--	uncharacterized protein LOC105323241 [Crassostrea gigas]
MSTRG.9000.1	evm.TU.Scaf10.178	--	uncharacterized protein LOC105323240 [Crassostrea gigas]
MSTRG.9000.1	evm.TU.Scaf10.179	--	uncharacterized protein LOC105323239 [Crassostrea gigas]
MSTRG.9040.1	evm.TU.Scaf10.197	GRIK3	Glutamate receptor, ionotropic kainate 3 [Crassostrea gigas]
MSTRG.9040.1	evm.TU.Scaf10.198	Shaw	potassium voltage-gated channel protein Shaw-like isoform X1 [Crassostrea gigas]
MSTRG.9040.1	evm.TU.Scaf10.199	Ggt1	gamma-glutamyltranspeptidase 1-like isoform X2 [Crassostrea gigas]
MSTRG.9059.1	evm.TU.Scaf10.2930	--	uncharacterized protein LOC105327041 isoform X1 [Crassostrea gigas]
MSTRG.9059.1	evm.TU.Scaf10.2844	--	craniofacial development protein 2-like, partial [Crassostrea gigas]
MSTRG.9059.1	evm.TU.Scaf10.2758	--	RNA-directed DNA polymerase from mobile element jockey-like, partial [Pelodiscus sinensis]
MSTRG.9098.1	evm.TU.Scaf10.212	--	transmembrane protein 91-like [Crassostrea gigas]
MSTRG.9098.1	evm.TU.Scaf10.2677	--	-
MSTRG.9101.1	evm.TU.Scaf10.214	Prrt1	uncharacterized protein LOC105319034 isoform X2 [Crassostrea gigas]
MSTRG.9111.1	evm.TU.Scaf10.2828	--	transcription initiation factor TFIID subunit 12-like isoform X1 [Crassostrea gigas]
MSTRG.9111.1	evm.TU.Scaf10.216	--	A disintegrin and metalloproteinase with thrombospondin motifs 6 [Crassostrea gigas]
MSTRG.9111.1	evm.TU.Scaf10.214	Prrt1	uncharacterized protein LOC105319034 isoform X2 [Crassostrea gigas]
MSTRG.9111.1	evm.TU.Scaf10.217	--	zinc metalloproteinase-disintegrin-like atrase-A [Crassostrea gigas]
MSTRG.9131.1	evm.TU.Scaf10.227	rab7A	ras-related protein Rab-20-like [Crassostrea gigas]
MSTRG.9131.1	evm.TU.Scaf10.226	KCNT1	Potassium channel subfamily T member 2 [Crassostrea gigas]
MSTRG.9131.1	evm.TU.Scaf10.228	Ces2e	Deleted in malignant brain tumors 1 protein [Crassostrea gigas]
MSTRG.9137.1	evm.TU.Scaf10.3018	--	hypothetical protein CGI_10020578 [Crassostrea gigas]
MSTRG.9154.1	evm.TU.Scaf10.232	PIFO	protein pitchfork-like [Crassostrea gigas]
MSTRG.9154.2	evm.TU.Scaf10.232	PIFO	protein pitchfork-like [Crassostrea gigas]
MSTRG.9167.1	evm.TU.Scaf10.237	--	NFX1-type zinc finger-containing protein 1-like [Crassostrea gigas]
MSTRG.9167.1	evm.TU.Scaf10.236	Slc17a6	Vesicular glutamate transporter 2 [Crassostrea gigas]
MSTRG.9167.1	evm.TU.Scaf10.238	ZNFX1	NFX1-type zinc finger-containing protein 1-like [Crassostrea gigas]
MSTRG.9172.1	evm.TU.Scaf10.239	HRAS	GTPase HRas [Crassostrea gigas]
MSTRG.9172.1	evm.TU.Scaf10.238	ZNFX1	NFX1-type zinc finger-containing protein 1-like [Crassostrea gigas]
MSTRG.9185.1	evm.TU.Scaf10.245	Gapdh	glyceraldehyde-3-phosphate dehydrogenase-like [Crassostrea gigas]
MSTRG.9185.1	evm.TU.Scaf10.246	Caprin1	caprin-1-like isoform X1 [Crassostrea gigas]
MSTRG.9186.1	evm.TU.Scaf10.245	Gapdh	glyceraldehyde-3-phosphate dehydrogenase-like [Crassostrea gigas]
MSTRG.9186.1	evm.TU.Scaf10.246	Caprin1	caprin-1-like isoform X1 [Crassostrea gigas]
MSTRG.9186.1	evm.TU.Scaf10.244	--	-
MSTRG.9186.1	evm.TU.Scaf10.247_evm.TU.Scaf10.248	--	-
MSTRG.9251.1	evm.TU.Scaf10.268	chs-2	uncharacterized protein LOC105317494 [Crassostrea gigas]
MSTRG.9251.1	evm.TU.Scaf10.269	P4ha1	prolyl 4-hydroxylase subunit alpha-1-like [Crassostrea gigas]
MSTRG.9283.1	evm.TU.Scaf10.285	--	uncharacterized protein LOC105345334 [Crassostrea gigas]
MSTRG.9283.1	evm.TU.Scaf10.286	PSMD9	26S proteasome non-ATPase regulatory subunit 9-like [Crassostrea gigas]
MSTRG.9299.1	evm.TU.Scaf10.294	--	protein trapped in endoderm-1-like [Crassostrea gigas]
MSTRG.9299.1	evm.TU.Scaf10.292	uhrf1bp1l	-
MSTRG.9310.1	evm.TU.Scaf10.297	--	uncharacterized protein LOC105339389 [Crassostrea gigas]
MSTRG.9310.1	evm.TU.Scaf10.2678	Sftpd	lactose-binding lectin l-2-like [Poecilia formosa]
MSTRG.9310.2	evm.TU.Scaf10.297	--	uncharacterized protein LOC105339389 [Crassostrea gigas]
MSTRG.9310.2	evm.TU.Scaf10.2678	Sftpd	lactose-binding lectin l-2-like [Poecilia formosa]
MSTRG.9317.1	evm.TU.Scaf10.304_evm.TU.Scaf10.305	Myo3b	-
MSTRG.9340.1	evm.TU.Scaf10.308	hum-6	Myosin-IIIB [Crassostrea gigas]
MSTRG.9359.1	evm.TU.Scaf10.311	--	tripartite motif-containing protein 2-like [Aplysia californica]
MSTRG.9359.1	evm.TU.Scaf10.307	chs-2	Chitin synthase 1 [Crassostrea gigas]
MSTRG.9359.1	evm.TU.Scaf10.310	chs-2	uncharacterized protein LOC105317562 isoform X2 [Crassostrea gigas]
MSTRG.9360.1	evm.TU.Scaf10.311	--	tripartite motif-containing protein 2-like [Aplysia californica]
MSTRG.9360.1	evm.TU.Scaf10.307	chs-2	Chitin synthase 1 [Crassostrea gigas]
MSTRG.9360.1	evm.TU.Scaf10.310	chs-2	uncharacterized protein LOC105317562 isoform X2 [Crassostrea gigas]
MSTRG.9403.1	evm.TU.Scaf10.323	Osbpl8	oxysterol-binding protein-related protein 8-like isoform X4 [Crassostrea gigas]
MSTRG.9403.1	evm.TU.Scaf10.324	ctr9	RNA polymerase-associated protein CTR9 homolog [Crassostrea gigas]
MSTRG.9414.1	evm.TU.Scaf10.325	Dchs1	protocadherin Fat 4-like [Crassostrea gigas]
MSTRG.9416.1	evm.TU.Scaf10.327	--	uncharacterized protein LOC105319126 isoform X1 [Crassostrea gigas]
MSTRG.9430.1	evm.TU.Scaf10.330	--	ephrin-B2-like isoform X2 [Crassostrea gigas]
MSTRG.9430.1	evm.TU.Scaf10.331	mtpn	myotrophin homolog [Crassostrea gigas]
MSTRG.9453.1	evm.TU.Scaf10.337	--	-
MSTRG.9466.2	evm.TU.Scaf10.340	--	protein FAM124A-like [Crassostrea gigas]
MSTRG.9466.2	evm.TU.Scaf10.341	AMT1-2	putative ammonium transporter 1 isoform X1 [Crassostrea gigas]
MSTRG.9480.1	evm.TU.Scaf10.3151	--	uncharacterized protein LOC105335380 [Crassostrea gigas]
MSTRG.9480.1	evm.TU.Scaf10.2809	--	uncharacterized protein LOC105335380 [Crassostrea gigas]
MSTRG.9481.1	evm.TU.Scaf10.3151	--	uncharacterized protein LOC105335380 [Crassostrea gigas]
MSTRG.9481.1	evm.TU.Scaf10.2809	--	uncharacterized protein LOC105335380 [Crassostrea gigas]
MSTRG.9480.2	evm.TU.Scaf10.3151	--	uncharacterized protein LOC105335380 [Crassostrea gigas]
MSTRG.9480.2	evm.TU.Scaf10.2809	--	uncharacterized protein LOC105335380 [Crassostrea gigas]
MSTRG.9480.3	evm.TU.Scaf10.3151	--	uncharacterized protein LOC105335380 [Crassostrea gigas]
MSTRG.9480.3	evm.TU.Scaf10.2809	--	uncharacterized protein LOC105335380 [Crassostrea gigas]
MSTRG.9499.1	evm.TU.Scaf10.349	RZ1B	serine/arginine-rich splicing factor 6-like isoform X2 [Crassostrea gigas]
MSTRG.9499.1	evm.TU.Scaf10.348	Arl1	ADP-ribosylation factor-like protein 1 [Crassostrea gigas]
MSTRG.9504.1	evm.TU.Scaf10.349	RZ1B	serine/arginine-rich splicing factor 6-like isoform X2 [Crassostrea gigas]
MSTRG.9504.1	evm.TU.Scaf10.3035	--	uncharacterized protein LOC105325207 [Crassostrea gigas]
MSTRG.9511.1	evm.TU.Scaf10.351	--	cysteine-rich motor neuron 1 protein-like [Crassostrea gigas]
MSTRG.9511.2	evm.TU.Scaf10.351	--	cysteine-rich motor neuron 1 protein-like [Crassostrea gigas]
MSTRG.9538.1	evm.TU.Scaf10.360	CYP3A24	cytochrome P450 3A24-like [Crassostrea gigas]
MSTRG.9539.2	evm.TU.Scaf10.360	CYP3A24	cytochrome P450 3A24-like [Crassostrea gigas]
MSTRG.9541.1	evm.TU.Scaf10.2902	--	uncharacterized protein LOC105323428 [Crassostrea gigas]
MSTRG.9541.1	evm.TU.Scaf10.3137	--	uncharacterized protein LOC105329783 [Crassostrea gigas]
MSTRG.9541.1	evm.TU.Scaf10.3013	--	uncharacterized protein LOC105329783 [Crassostrea gigas]
MSTRG.9542.1	evm.TU.Scaf10.2902	--	uncharacterized protein LOC105323428 [Crassostrea gigas]
MSTRG.9542.1	evm.TU.Scaf10.361	--	Actin-binding FH2 [Ophiocordyceps sinensis CO18]
MSTRG.9542.1	evm.TU.Scaf10.3137	--	uncharacterized protein LOC105329783 [Crassostrea gigas]
MSTRG.9542.1	evm.TU.Scaf10.3013	--	uncharacterized protein LOC105329783 [Crassostrea gigas]
MSTRG.9568.1	evm.TU.Scaf10.365	acr-3	acetylcholine receptor subunit beta-like 1 [Crassostrea gigas]
MSTRG.9571.1	evm.TU.Scaf10.365	acr-3	acetylcholine receptor subunit beta-like 1 [Crassostrea gigas]
MSTRG.9571.1	evm.TU.Scaf10.367	--	neuronal acetylcholine receptor subunit alpha-2-like [Crassostrea gigas]
MSTRG.9571.1	evm.TU.Scaf10.366	--	acetylcholine receptor subunit alpha-like [Crassostrea gigas]
MSTRG.9610.1	evm.TU.Scaf10.374	--	-
MSTRG.9615.1	evm.TU.Scaf10.374	--	-
MSTRG.9631.1	evm.TU.Scaf10.2850	--	uncharacterized protein K02A2.6-like [Crassostrea gigas]
MSTRG.9689.1	evm.TU.Scaf10.377	Hvcn1	uncharacterized protein LOC105348672 isoform X1 [Crassostrea gigas]
MSTRG.9692.1	evm.TU.Scaf10.376	FAT4	cadherin-23-like [Crassostrea gigas]
MSTRG.9734.1	evm.TU.Scaf10.378	--	-
MSTRG.9734.1	evm.TU.Scaf10.379	--	hypothetical protein CGI_10009146 [Crassostrea gigas]
MSTRG.9747.1	evm.TU.Scaf10.2700	Recql	ATP-dependent DNA helicase Q1-like isoform X2 [Crassostrea gigas]
MSTRG.9749.1	evm.TU.Scaf10.383	--	uncharacterized protein LOC105342445 isoform X1 [Crassostrea gigas]
MSTRG.9759.1	evm.TU.Scaf10.390	--	Protein htrL [Crassostrea gigas]
MSTRG.9759.1	MSTRG.9755	--	PREDICTED: uncharacterized protein LOC105326643 isoform X2 [Crassostrea gigas]
MSTRG.9789.1	evm.TU.Scaf10.407	--	uncharacterized protein LOC105333455 [Crassostrea gigas]
MSTRG.9789.2	evm.TU.Scaf10.407	--	uncharacterized protein LOC105333455 [Crassostrea gigas]
MSTRG.9799.1	evm.TU.Scaf10.413	siah1	E3 ubiquitin-protein ligase Siah1-like [Crassostrea gigas]
MSTRG.9799.1	evm.TU.Scaf10.414	--	uncharacterized protein LOC105333461 [Crassostrea gigas]
MSTRG.9799.2	evm.TU.Scaf10.413	siah1	E3 ubiquitin-protein ligase Siah1-like [Crassostrea gigas]
MSTRG.9799.2	evm.TU.Scaf10.414	--	uncharacterized protein LOC105333461 [Crassostrea gigas]
MSTRG.9803.6	evm.TU.Scaf10.418	Muc4	fibrillin-2-like [Crassostrea gigas]
MSTRG.9814.1	evm.TU.Scaf10.422	NPC1	Niemann-Pick C1 protein-like [Crassostrea gigas]
MSTRG.9856.1	evm.TU.Scaf10.434	--	hypothetical protein CGI_10004272 [Crassostrea gigas]
MSTRG.9912.1	evm.TU.Scaf10.459	--	fibrillin-2-like [Crassostrea gigas]
MSTRG.9942.1	evm.TU.Scaf10.2900	NPR3	atrial natriuretic peptide receptor 3-like [Crassostrea gigas]
MSTRG.9957.1	evm.TU.Scaf10.467	EFHC1	EF-hand domain-containing protein 1-like [Crassostrea gigas]
MSTRG.9957.1	evm.TU.Scaf10.469	Mpped2	-
MSTRG.9957.1	evm.TU.Scaf10.468	SNTG1	gamma-1-syntrophin-like [Crassostrea gigas]
MSTRG.9968.1	evm.TU.Scaf10.473	--	uncharacterized protein LOC105341490 [Crassostrea gigas]
MSTRG.9968.1	evm.TU.Scaf10.474	ABCG22	ABC transporter G family member 22 [Crassostrea gigas]
MSTRG.9982.1	evm.TU.Scaf10.2732	--	C-C chemokine receptor type 7-like [Crassostrea gigas]
MSTRG.9982.1	evm.TU.Scaf10.480	PLCL2	inactive phospholipase C-like protein 2 [Crassostrea gigas]
MSTRG.9987.1	evm.TU.Scaf10.482	--	uncharacterized protein LOC105341499 [Crassostrea gigas]
MSTRG.9987.1	evm.TU.Scaf10.483	DNASE1	deoxyribonuclease-1-like isoform X3 [Crassostrea gigas]
MSTRG.9987.1	evm.TU.Scaf10.480	PLCL2	inactive phospholipase C-like protein 2 [Crassostrea gigas]
MSTRG.9987.2	evm.TU.Scaf10.482	--	uncharacterized protein LOC105341499 [Crassostrea gigas]
MSTRG.9987.2	evm.TU.Scaf10.483	DNASE1	deoxyribonuclease-1-like isoform X3 [Crassostrea gigas]
MSTRG.9987.2	evm.TU.Scaf10.480	PLCL2	inactive phospholipase C-like protein 2 [Crassostrea gigas]
MSTRG.9990.1	evm.TU.Scaf10.481	USP44	ubiquitin carboxyl-terminal hydrolase 44-like [Crassostrea gigas]
MSTRG.9990.1	evm.TU.Scaf10.482	--	uncharacterized protein LOC105341499 [Crassostrea gigas]
MSTRG.9990.1	evm.TU.Scaf10.483	DNASE1	deoxyribonuclease-1-like isoform X3 [Crassostrea gigas]
MSTRG.9992.1	evm.TU.Scaf10.481	USP44	ubiquitin carboxyl-terminal hydrolase 44-like [Crassostrea gigas]
MSTRG.9992.1	evm.TU.Scaf10.482	--	uncharacterized protein LOC105341499 [Crassostrea gigas]
MSTRG.9992.1	evm.TU.Scaf10.483	DNASE1	deoxyribonuclease-1-like isoform X3 [Crassostrea gigas]
MSTRG.9992.1	evm.TU.Scaf10.484	DNASE1	deoxyribonuclease-1-like isoform X4 [Crassostrea gigas]
MSTRG.10040.1	evm.TU.Scaf10.510	--	uncharacterized protein LOC105335176 isoform X2 [Crassostrea gigas]
MSTRG.10040.1	evm.TU.Scaf10.511	Helz2	helicase with zinc finger domain 2-like [Crassostrea gigas]
MSTRG.10040.1	evm.TU.Scaf10.509	dnajc25	-
MSTRG.10040.2	evm.TU.Scaf10.510	--	uncharacterized protein LOC105335176 isoform X2 [Crassostrea gigas]
MSTRG.10040.2	evm.TU.Scaf10.511	Helz2	helicase with zinc finger domain 2-like [Crassostrea gigas]
MSTRG.10040.2	evm.TU.Scaf10.509	dnajc25	-
MSTRG.10040.3	evm.TU.Scaf10.510	--	uncharacterized protein LOC105335176 isoform X2 [Crassostrea gigas]
MSTRG.10040.3	evm.TU.Scaf10.511	Helz2	helicase with zinc finger domain 2-like [Crassostrea gigas]
MSTRG.10040.3	evm.TU.Scaf10.509	dnajc25	-
MSTRG.10087.1	evm.TU.Scaf10.530	Unc5cl	UNC5C-like protein [Crassostrea gigas]
MSTRG.10094.1	evm.TU.Scaf10.533	RPE	ribulose-phosphate 3-epimerase-like [Crassostrea gigas]
MSTRG.10161.1	evm.TU.Scaf10.3107	--	Tripartite motif-containing protein 2 [Crassostrea gigas]
MSTRG.10164.1	evm.TU.Scaf10.3107	--	Tripartite motif-containing protein 2 [Crassostrea gigas]
MSTRG.10171.1	evm.TU.Scaf10.564	ergic3	endoplasmic reticulum-Golgi intermediate compartment protein 3-like [Crassostrea gigas]
MSTRG.10176.1	evm.TU.Scaf10.2829	--	uncharacterized protein LOC105336071 [Crassostrea gigas]
MSTRG.10187.1	evm.TU.Scaf10.566	Ddx58	probable ATP-dependent RNA helicase DHX58 [Crassostrea gigas]
MSTRG.10187.1	evm.TU.Scaf10.567	--	-
MSTRG.10197.1	evm.TU.Scaf10.572	rpl15	60S ribosomal protein L15-like [Crassostrea gigas]
MSTRG.10197.1	evm.TU.Scaf10.573	zgc:92873	UPF0705 protein C11orf49 homolog isoform X1 [Crassostrea gigas]
MSTRG.10197.1	evm.TU.Scaf10.575	API5	apoptosis inhibitor 5-like [Crassostrea gigas]
MSTRG.10197.1	evm.TU.Scaf10.571	nap1l1-a	-
MSTRG.10197.1	evm.TU.Scaf10.574	zgc:92873	UPF0705 protein C11orf49 homolog isoform X1 [Crassostrea gigas]
MSTRG.10210.1	evm.TU.Scaf10.581	--	uncharacterized protein LOC105318154 isoform X2 [Crassostrea gigas]
MSTRG.10210.1	evm.TU.Scaf10.583	Pxmp4	peroxisomal membrane protein 4-like [Crassostrea gigas]
MSTRG.10210.1	evm.TU.Scaf10.582	--	UPF0711 protein C18orf21 homolog [Crassostrea gigas]
MSTRG.10270.1	evm.TU.Scaf10.604	Glrx2	glutaredoxin-2, mitochondrial-like [Crassostrea gigas]
MSTRG.10270.1	evm.TU.Scaf10.603	TBC1D9	TBC1 domain family member 9-like isoform X2 [Crassostrea gigas]
MSTRG.10303.1	evm.TU.Scaf10.616	tmem241	transmembrane protein 241-like [Crassostrea gigas]
MSTRG.10303.1	evm.TU.Scaf10.618	Chrna7	acetylcholine receptor subunit beta-like [Crassostrea gigas]
MSTRG.10303.1	evm.TU.Scaf10.619	CHRND	neuronal acetylcholine receptor subunit alpha-7-like [Crassostrea gigas]
MSTRG.10303.1	evm.TU.Scaf10.620	CHRNA7	acetylcholine receptor subunit beta-type lev-1-like [Crassostrea gigas]
MSTRG.10303.1	evm.TU.Scaf10.617	Snrnp40	U5 small nuclear ribonucleoprotein 40 kDa protein-like [Crassostrea gigas]
MSTRG.10345.1	evm.TU.Scaf10.632	Ppig	peptidyl-prolyl cis-trans isomerase G-like [Crassostrea gigas]
MSTRG.10345.1	evm.TU.Scaf10.633	slc25a40	solute carrier family 25 member 40-like [Crassostrea gigas]
MSTRG.10347.1	evm.TU.Scaf10.634	--	tenascin-like [Crassostrea gigas]
MSTRG.10347.1	evm.TU.Scaf10.3177	slc22a6	Solute carrier family 22 member 8 [Crassostrea gigas]
MSTRG.10351.2	MSTRG.10352	--	hypothetical protein CGI_10007444 [Crassostrea gigas]
MSTRG.10351.2	evm.TU.Scaf10.3181	--	uncharacterized protein LOC105328328 isoform X2 [Crassostrea gigas]
MSTRG.10351.2	evm.TU.Scaf10.636	--	uncharacterized protein LOC105328327 [Crassostrea gigas]
MSTRG.10373.1	evm.TU.Scaf10.648	NOMO1	Nodal modulator 3 [Crassostrea gigas]
MSTRG.10398.1	evm.TU.Scaf10.654	Mlc-c	Myosin-2 essential light chain [Crassostrea gigas]
MSTRG.10398.1	evm.TU.Scaf10.655	AKT1S1	Proline-rich AKT1 substrate 1 [Crassostrea gigas]
MSTRG.10418.1	evm.TU.Scaf10.658	Bdh1	D-beta-hydroxybutyrate dehydrogenase, mitochondrial-like [Crassostrea gigas]
MSTRG.10418.1	evm.TU.Scaf10.3002	At3g55350	putative nuclease HARBI1 [Crassostrea gigas]
MSTRG.10418.1	evm.TU.Scaf10.2683	--	uncharacterized protein LOC105331836 [Crassostrea gigas]
MSTRG.10483.4	evm.TU.Scaf10.682	--	uncharacterized protein LOC105336570, partial [Crassostrea gigas]
MSTRG.10483.4	evm.TU.Scaf10.681	--	-
MSTRG.10483.5	evm.TU.Scaf10.682	--	uncharacterized protein LOC105336570, partial [Crassostrea gigas]
MSTRG.10483.5	evm.TU.Scaf10.681	--	-
MSTRG.10483.6	evm.TU.Scaf10.682	--	uncharacterized protein LOC105336570, partial [Crassostrea gigas]
MSTRG.10483.6	MSTRG.10484	--	PREDICTED: uncharacterized protein LOC105319545 [Crassostrea gigas]
MSTRG.10483.6	evm.TU.Scaf10.681	--	-
MSTRG.10506.1	evm.TU.Scaf10.695	--	uncharacterized protein LOC105344953 [Crassostrea gigas]
MSTRG.10506.1	evm.TU.Scaf10.693	hibch	3-hydroxyisobutyryl-CoA hydrolase, mitochondrial-like isoform X1 [Crassostrea gigas]
MSTRG.10506.1	evm.TU.Scaf10.696	MYO3B	Myosin-I heavy chain [Crassostrea gigas]
MSTRG.10506.2	evm.TU.Scaf10.695	--	uncharacterized protein LOC105344953 [Crassostrea gigas]
MSTRG.10506.2	evm.TU.Scaf10.693	hibch	3-hydroxyisobutyryl-CoA hydrolase, mitochondrial-like isoform X1 [Crassostrea gigas]
MSTRG.10506.2	evm.TU.Scaf10.696	MYO3B	Myosin-I heavy chain [Crassostrea gigas]
MSTRG.10518.2	evm.TU.Scaf10.697	ERICH3	probable replication factor C subunit 1 isoform X6 [Crassostrea gigas]
MSTRG.10538.1	evm.TU.Scaf10.701	Vsx1	homeobox protein ARX-like [Crassostrea gigas]
MSTRG.10538.2	evm.TU.Scaf10.701	Vsx1	homeobox protein ARX-like [Crassostrea gigas]
MSTRG.10574.2	MSTRG.10580	--	THAP domain-containing protein 3 [Exaiptasia pallida]
MSTRG.10578.1	evm.TU.Scaf10.704	--	uncharacterized protein LOC105345535 isoform X2 [Crassostrea gigas]
MSTRG.10578.1	MSTRG.10580	--	THAP domain-containing protein 3 [Exaiptasia pallida]
MSTRG.10578.1	evm.TU.Scaf10.703	--	hypothetical protein CGI_10007644 [Crassostrea gigas]
MSTRG.10578.1	evm.TU.Scaf10.3116	--	uncharacterized protein LOC105338092 [Crassostrea gigas]
MSTRG.10579.1	evm.TU.Scaf10.704	--	uncharacterized protein LOC105345535 isoform X2 [Crassostrea gigas]
MSTRG.10579.1	MSTRG.10580	--	THAP domain-containing protein 3 [Exaiptasia pallida]
MSTRG.10579.1	evm.TU.Scaf10.703	--	hypothetical protein CGI_10007644 [Crassostrea gigas]
MSTRG.10579.1	evm.TU.Scaf10.3116	--	uncharacterized protein LOC105338092 [Crassostrea gigas]
MSTRG.10581.1	evm.TU.Scaf10.704	--	uncharacterized protein LOC105345535 isoform X2 [Crassostrea gigas]
MSTRG.10581.1	evm.TU.Scaf10.3116	--	uncharacterized protein LOC105338092 [Crassostrea gigas]
MSTRG.10594.1	evm.TU.Scaf10.3116	--	uncharacterized protein LOC105338092 [Crassostrea gigas]
MSTRG.10613.1	evm.TU.Scaf10.710	--	uncharacterized protein LOC105338084 [Crassostrea gigas]
MSTRG.10645.1	evm.TU.Scaf10.2860	RpL39	ribosomal protein L39, partial [Ostrea edulis]
MSTRG.10645.1	evm.TU.Scaf10.734	--	uncharacterized protein LOC105321327 [Crassostrea gigas]
MSTRG.10645.2	evm.TU.Scaf10.2860	RpL39	ribosomal protein L39, partial [Ostrea edulis]
MSTRG.10645.2	evm.TU.Scaf10.734	--	uncharacterized protein LOC105321327 [Crassostrea gigas]
MSTRG.10646.1	evm.TU.Scaf10.735	fam221a	-
MSTRG.10646.1	evm.TU.Scaf10.2860	RpL39	ribosomal protein L39, partial [Ostrea edulis]
MSTRG.10646.1	evm.TU.Scaf10.734	--	uncharacterized protein LOC105321327 [Crassostrea gigas]
MSTRG.10653.1	evm.TU.Scaf10.736	Agbl2	uncharacterized protein LOC105337506 isoform X3 [Crassostrea gigas]
MSTRG.10660.1	evm.TU.Scaf10.2956	--	uncharacterized protein LOC105324610 [Crassostrea gigas]
MSTRG.10678.1	evm.TU.Scaf10.3046	--	tripartite motif-containing protein 2-like [Crassostrea gigas]
MSTRG.10722.6	MSTRG.10721	--	Tripartite motif-containing protein 2 [Crassostrea gigas]
MSTRG.10732.1	evm.TU.Scaf10.760	MUC4	uncharacterized protein LOC105348016 [Crassostrea gigas]
MSTRG.10749.2	evm.TU.Scaf10.765	TECTA	uncharacterized protein LOC105348016 [Crassostrea gigas]
MSTRG.10781.1	evm.TU.Scaf10.767	--	alpha-1,3-mannosyl-glycoprotein 4-beta-N-acetylglucosaminyltransferase-like protein MGAT4E [Crassostrea gigas]
MSTRG.10785.1	evm.TU.Scaf10.768	SLC5A8	sodium-coupled monocarboxylate transporter 1-like [Crassostrea gigas]
MSTRG.10785.1	evm.TU.Scaf10.2994	--	uncharacterized protein LOC105338512 [Crassostrea gigas]
MSTRG.10785.2	evm.TU.Scaf10.768	SLC5A8	sodium-coupled monocarboxylate transporter 1-like [Crassostrea gigas]
MSTRG.10785.2	evm.TU.Scaf10.2994	--	uncharacterized protein LOC105338512 [Crassostrea gigas]
MSTRG.10793.6	evm.TU.Scaf10.3038	tni-4	troponin I-like isoform X1 [Crassostrea gigas]
MSTRG.10816.1	MSTRG.10831	--	PREDICTED: glycine N-acyltransferase-like protein 3 isoform X2 [Crassostrea gigas]
MSTRG.10822.1	evm.TU.Scaf10.2635	--	glycine N-acyltransferase-like protein 3 [Crassostrea gigas]
MSTRG.10822.1	MSTRG.10823	POL	Transposon Ty3-I Gag-Pol polyprotein [Ceratitis capitata]
MSTRG.10816.2	MSTRG.10831	--	PREDICTED: glycine N-acyltransferase-like protein 3 isoform X2 [Crassostrea gigas]
MSTRG.10816.2	MSTRG.10823	POL	Transposon Ty3-I Gag-Pol polyprotein [Ceratitis capitata]
MSTRG.10832.2	MSTRG.10834	--	PREDICTED: glycine N-acyltransferase-like protein 3 isoform X1 [Crassostrea gigas]
MSTRG.10831.3	MSTRG.10834	--	PREDICTED: glycine N-acyltransferase-like protein 3 isoform X1 [Crassostrea gigas]
MSTRG.10832.3	MSTRG.10831	--	PREDICTED: glycine N-acyltransferase-like protein 3 isoform X2 [Crassostrea gigas]
MSTRG.10832.3	MSTRG.10834	--	PREDICTED: glycine N-acyltransferase-like protein 3 isoform X1 [Crassostrea gigas]
MSTRG.10834.1	MSTRG.10831	--	PREDICTED: glycine N-acyltransferase-like protein 3 isoform X2 [Crassostrea gigas]
MSTRG.10834.1	evm.TU.Scaf10.782	hvcn1	uncharacterized protein LOC105336281 [Crassostrea gigas]
MSTRG.10834.4	MSTRG.10831	--	PREDICTED: glycine N-acyltransferase-like protein 3 isoform X2 [Crassostrea gigas]
MSTRG.10835.1	MSTRG.10831	--	PREDICTED: glycine N-acyltransferase-like protein 3 isoform X2 [Crassostrea gigas]
MSTRG.10843.1	MSTRG.10834	--	PREDICTED: glycine N-acyltransferase-like protein 3 isoform X1 [Crassostrea gigas]
MSTRG.10843.1	evm.TU.Scaf10.782	hvcn1	uncharacterized protein LOC105336281 [Crassostrea gigas]
MSTRG.10843.1	evm.TU.Scaf10.783	--	uncharacterized protein LOC105321868 [Crassostrea gigas]
MSTRG.10850.1	evm.TU.Scaf10.782	hvcn1	uncharacterized protein LOC105336281 [Crassostrea gigas]
MSTRG.10850.1	evm.TU.Scaf10.783	--	uncharacterized protein LOC105321868 [Crassostrea gigas]
MSTRG.10861.1	evm.TU.Scaf10.784	hvcn1	uncharacterized protein LOC105336366 [Crassostrea gigas]
MSTRG.10861.1	evm.TU.Scaf10.785	--	A disintegrin and metalloproteinase with thrombospondin motifs 18 [Crassostrea gigas]
MSTRG.10903.1	evm.TU.Scaf10.790	Col6a6	protein PIF-like [Crassostrea gigas]
MSTRG.10903.1	evm.TU.Scaf10.789	Fcer2	perlucin-like [Crassostrea gigas]
MSTRG.10957.1	evm.TU.Scaf10.809	--	copper transport protein ctr6-like [Crassostrea gigas]
MSTRG.10957.1	evm.TU.Scaf10.810	--	copper transport protein ctr6-like [Crassostrea gigas]
MSTRG.10957.1	evm.TU.Scaf10.808	Hmcn1	uncharacterized protein LOC105317299 [Crassostrea gigas]
MSTRG.10967.1	evm.TU.Scaf10.811	nas-15	Zinc metalloproteinase nas-15 [Crassostrea gigas]
MSTRG.11023.1	evm.TU.Scaf10.826	eef1a	elongation factor 1-alpha [Crassostrea gigas]
MSTRG.11023.1	evm.TU.Scaf10.827	TBC1D5	-
MSTRG.11060.1	evm.TU.Scaf10.840	--	NAD-dependent alcohol dehydrogenase [Crassostrea gigas]
MSTRG.11060.1	evm.TU.Scaf10.841	Rbm33	RNA-binding protein 33-like [Crassostrea gigas]
MSTRG.11087.1	evm.TU.Scaf10.3139	--	Fucolectin [Crassostrea gigas]
MSTRG.11111.1	evm.TU.Scaf10.2647	--	hypothetical protein CGI_10009546 [Crassostrea gigas]
MSTRG.11111.1	evm.TU.Scaf10.3185	--	uncharacterized protein LOC105322779 [Crassostrea gigas]
MSTRG.11117.1	evm.TU.Scaf10.3185	--	uncharacterized protein LOC105322779 [Crassostrea gigas]
MSTRG.11111.2	evm.TU.Scaf10.3185	--	uncharacterized protein LOC105322779 [Crassostrea gigas]
MSTRG.11133.1	evm.TU.Scaf10.850	--	hypothetical protein CGI_10027552 [Crassostrea gigas]
MSTRG.11133.1	evm.TU.Scaf10.849	--	DNA polymerase III polC-type [Crassostrea gigas]
MSTRG.11136.2	evm.TU.Scaf10.850	--	hypothetical protein CGI_10027552 [Crassostrea gigas]
MSTRG.11137.1	evm.TU.Scaf10.850	--	hypothetical protein CGI_10027552 [Crassostrea gigas]
MSTRG.11139.1	evm.TU.Scaf10.850	--	hypothetical protein CGI_10027552 [Crassostrea gigas]
MSTRG.11141.1	evm.TU.Scaf10.850	--	hypothetical protein CGI_10027552 [Crassostrea gigas]
MSTRG.11142.1	evm.TU.Scaf10.850	--	hypothetical protein CGI_10027552 [Crassostrea gigas]
MSTRG.11179.1	evm.TU.Scaf10.3008	KLHL3	kelch-like protein 3 [Crassostrea gigas]
MSTRG.11179.1	evm.TU.Scaf10.856	--	splicing regulatory glutamine/lysine-rich protein 1-like [Crassostrea gigas]
MSTRG.11179.1	evm.TU.Scaf10.855	Ccdc60	-
MSTRG.11187.3	evm.TU.Scaf10.859	Tpd52l2	-
MSTRG.11187.3	evm.TU.Scaf10.861	fjx1	four-jointed box protein 1-like [Crassostrea gigas]
MSTRG.11189.1	evm.TU.Scaf10.862	--	uncharacterized protein LOC105337309 [Crassostrea gigas]
MSTRG.11189.1	evm.TU.Scaf10.863	--	hypothetical protein CGI_10005153 [Crassostrea gigas]
MSTRG.11189.1	evm.TU.Scaf10.861	fjx1	four-jointed box protein 1-like [Crassostrea gigas]
MSTRG.11255.1	evm.TU.Scaf10.891	--	hypothetical protein CGI_10023645 [Crassostrea gigas]
MSTRG.11255.1	evm.TU.Scaf10.894	ARSJ	arylsulfatase J-like [Crassostrea gigas]
MSTRG.11256.1	evm.TU.Scaf10.891	--	hypothetical protein CGI_10023645 [Crassostrea gigas]
MSTRG.11257.1	evm.TU.Scaf10.895	--	Collectin-12 [Crassostrea gigas]
MSTRG.11257.1	evm.TU.Scaf10.891	--	hypothetical protein CGI_10023645 [Crassostrea gigas]
MSTRG.11258.1	evm.TU.Scaf10.2989	--	Collectin-12 [Crassostrea gigas]
MSTRG.11258.1	evm.TU.Scaf10.891	--	hypothetical protein CGI_10023645 [Crassostrea gigas]
MSTRG.11258.1	evm.TU.Scaf10.893	Slc11a2	natural resistance-associated macrophage protein 2-like [Crassostrea gigas]
MSTRG.11258.2	evm.TU.Scaf10.2989	--	Collectin-12 [Crassostrea gigas]
MSTRG.11258.2	evm.TU.Scaf10.891	--	hypothetical protein CGI_10023645 [Crassostrea gigas]
MSTRG.11258.2	evm.TU.Scaf10.893	Slc11a2	natural resistance-associated macrophage protein 2-like [Crassostrea gigas]
MSTRG.11262.1	evm.TU.Scaf10.2989	--	Collectin-12 [Crassostrea gigas]
MSTRG.11262.1	evm.TU.Scaf10.894	ARSJ	arylsulfatase J-like [Crassostrea gigas]
MSTRG.11273.1	evm.TU.Scaf10.3048	CNTN4	neurofascin-like isoform X1 [Crassostrea gigas]
MSTRG.11274.1	evm.TU.Scaf10.3048	CNTN4	neurofascin-like isoform X1 [Crassostrea gigas]
MSTRG.11278.1	evm.TU.Scaf10.3048	CNTN4	neurofascin-like isoform X1 [Crassostrea gigas]
MSTRG.11278.1	evm.TU.Scaf10.900	CNTN4	neurofascin-like isoform X1 [Crassostrea gigas]
MSTRG.11279.1	evm.TU.Scaf10.3048	CNTN4	neurofascin-like isoform X1 [Crassostrea gigas]
MSTRG.11279.1	evm.TU.Scaf10.900	CNTN4	neurofascin-like isoform X1 [Crassostrea gigas]
MSTRG.11283.1	evm.TU.Scaf10.900	CNTN4	neurofascin-like isoform X1 [Crassostrea gigas]
MSTRG.11297.1	evm.TU.Scaf10.908	slc30a8	Zinc transporter 8 [Crassostrea gigas]
MSTRG.11297.1	evm.TU.Scaf10.906	--	hypothetical protein CGI_10020524 [Crassostrea gigas]
MSTRG.11297.1	evm.TU.Scaf10.909	Slc30a2	zinc transporter 2-like [Crassostrea gigas]
MSTRG.11317.1	evm.TU.Scaf10.2766	RECQL4B	ATP-dependent DNA helicase Q-like SIM [Crassostrea gigas]
MSTRG.11317.1	evm.TU.Scaf10.3121	--	hypothetical protein CGI_10024316 [Crassostrea gigas]
MSTRG.11317.2	evm.TU.Scaf10.3121	--	hypothetical protein CGI_10024316 [Crassostrea gigas]
MSTRG.11321.1	evm.TU.Scaf10.3121	--	hypothetical protein CGI_10024316 [Crassostrea gigas]
MSTRG.11346.1	evm.TU.Scaf10.915	Ddc	Aromatic-L-amino-acid decarboxylase [Crassostrea gigas]
MSTRG.11347.1	evm.TU.Scaf10.915	Ddc	Aromatic-L-amino-acid decarboxylase [Crassostrea gigas]
MSTRG.11388.1	MSTRG.11392	--	PREDICTED: putative nuclease HARBI1 [Crassostrea gigas]
MSTRG.11393.1	MSTRG.11392	--	PREDICTED: putative nuclease HARBI1 [Crassostrea gigas]
MSTRG.11393.1	evm.TU.Scaf10.916	--	-
MSTRG.11400.1	evm.TU.Scaf10.917	GABBR2	gamma-aminobutyric acid type B receptor subunit 2-like [Crassostrea gigas]
MSTRG.11400.2	evm.TU.Scaf10.917	GABBR2	gamma-aminobutyric acid type B receptor subunit 2-like [Crassostrea gigas]
MSTRG.11424.1	evm.TU.Scaf10.925	--	serine/arginine repetitive matrix protein 2-like isoform X1 [Crassostrea gigas]
MSTRG.11424.1	evm.TU.Scaf10.924	Kif28p	Kinesin-related protein 1 [Crassostrea gigas]
MSTRG.11434.1	evm.TU.Scaf10.2653	--	uncharacterized protein LOC105338256 [Crassostrea gigas]
MSTRG.11458.1	evm.TU.Scaf10.935	--	uncharacterized protein LOC105332614 [Crassostrea gigas]
MSTRG.11458.1	evm.TU.Scaf10.936	TRMT12	tRNA wybutosine-synthesizing protein 2 homolog isoform X2 [Crassostrea gigas]
MSTRG.11479.1	evm.TU.Scaf10.3016	--	uncharacterized protein LOC105330526 [Crassostrea gigas]
MSTRG.11503.1	evm.TU.Scaf10.3051	--	uncharacterized protein LOC105340817 isoform X1 [Crassostrea gigas]
MSTRG.11516.1	evm.TU.Scaf10.949	slc35b1	Solute carrier family 35 member B1 [Crassostrea gigas]
MSTRG.11516.1	evm.TU.Scaf10.951	MNX1	motor neuron and pancreas homeobox protein 1-like [Crassostrea gigas]
MSTRG.11516.2	evm.TU.Scaf10.949	slc35b1	Solute carrier family 35 member B1 [Crassostrea gigas]
MSTRG.11516.2	evm.TU.Scaf10.951	MNX1	motor neuron and pancreas homeobox protein 1-like [Crassostrea gigas]
MSTRG.11528.1	evm.TU.Scaf10.951	MNX1	motor neuron and pancreas homeobox protein 1-like [Crassostrea gigas]
MSTRG.11544.1	evm.TU.Scaf10.959	Svop	synaptic vesicle 2-related protein-like [Crassostrea gigas]
MSTRG.11544.1	evm.TU.Scaf10.957	Vamp8	vesicle-associated membrane protein 8-like [Crassostrea gigas]
MSTRG.11561.1	evm.TU.Scaf10.964	sdha-a	succinate dehydrogenase [ubiquinone] flavoprotein subunit, mitochondrial-like [Crassostrea gigas]
MSTRG.11561.1	evm.TU.Scaf10.965	--	-
MSTRG.11581.1	evm.TU.Scaf10.2840	CG1969	Putative glucosamine 6-phosphate N-acetyltransferase [Crassostrea gigas]
MSTRG.11604.1	MSTRG.11601	--	pol-like protein [Ciona intestinalis]
MSTRG.11604.1	evm.TU.Scaf10.3022	--	hypothetical protein CGI_10005164 [Crassostrea gigas]
MSTRG.11604.1	evm.TU.Scaf10.985	Pask	PAS domain-containing serine/threonine-protein kinase [Crassostrea gigas]
MSTRG.11629.1	evm.TU.Scaf10.997	--	-
MSTRG.11629.1	evm.TU.Scaf10.996	E2f2	transcription factor E2F3-like [Crassostrea gigas]
MSTRG.11629.1	evm.TU.Scaf10.998	RPLP0	60S acidic ribosomal protein P0-like [Crassostrea gigas]
MSTRG.11652.1	evm.TU.Scaf10.1005	Tmem117	hypothetical protein CGI_10022219 [Crassostrea gigas]
MSTRG.11655.1	evm.TU.Scaf10.1005	Tmem117	hypothetical protein CGI_10022219 [Crassostrea gigas]
MSTRG.11655.1	evm.TU.Scaf10.1006	Hells	lymphoid-specific helicase-like isoform X3 [Crassostrea gigas]
MSTRG.11656.1	evm.TU.Scaf10.1005	Tmem117	hypothetical protein CGI_10022219 [Crassostrea gigas]
MSTRG.11656.1	evm.TU.Scaf10.1006	Hells	lymphoid-specific helicase-like isoform X3 [Crassostrea gigas]
MSTRG.11661.1	evm.TU.Scaf10.1007	pacsin1b	-
MSTRG.11661.1	evm.TU.Scaf10.1008	Otulin	uncharacterized protein LOC105343394 isoform X1 [Crassostrea gigas]
MSTRG.11672.2	evm.TU.Scaf10.1011	IDH2	Isocitrate dehydrogenase [NADP], mitochondrial [Crassostrea gigas]
MSTRG.11672.2	evm.TU.Scaf10.1010	NNT	NAD(P) transhydrogenase, mitochondrial-like [Crassostrea gigas]
MSTRG.11672.2	evm.TU.Scaf10.1012	--	doublecortin domain-containing protein 2-like isoform X21 [Crassostrea gigas]
MSTRG.11683.1	evm.TU.Scaf10.1020	Ergic2	endoplasmic reticulum-Golgi intermediate compartment protein 2-like [Crassostrea gigas]
MSTRG.11683.1	evm.TU.Scaf10.1021	dnajc5	cysteine string protein-like isoform X2 [Crassostrea gigas]
MSTRG.11684.1	evm.TU.Scaf10.1020	Ergic2	endoplasmic reticulum-Golgi intermediate compartment protein 2-like [Crassostrea gigas]
MSTRG.11684.1	evm.TU.Scaf10.1021	dnajc5	cysteine string protein-like isoform X2 [Crassostrea gigas]
MSTRG.11721.1	evm.TU.Scaf10.2655	--	uncharacterized protein LOC105324450, partial [Crassostrea gigas]
MSTRG.11721.1	evm.TU.Scaf10.1040	--	uncharacterized protein KIAA0930 homolog [Crassostrea gigas]
MSTRG.11768.1	evm.TU.Scaf10.1048	unc45b	protein unc-45 homolog B-like [Crassostrea gigas]
MSTRG.11772.1	evm.TU.Scaf10.1052	FBXL7	F-box/LRR-repeat protein 7-like isoform X2 [Crassostrea gigas]
MSTRG.11808.1	evm.TU.Scaf10.3010	TY3B-G	uncharacterized protein K02A2.6-like [Crassostrea gigas]
MSTRG.11809.1	evm.TU.Scaf10.1057	--	uncharacterized protein LOC105322239 [Crassostrea gigas]
MSTRG.11819.1	evm.TU.Scaf10.3023	--	hypothetical protein CGI_10022520 [Crassostrea gigas]
MSTRG.11819.1	evm.TU.Scaf10.1060	--	hypothetical protein CGI_10011250 [Crassostrea gigas]
MSTRG.11820.1	evm.TU.Scaf10.3023	--	hypothetical protein CGI_10022520 [Crassostrea gigas]
MSTRG.11820.1	evm.TU.Scaf10.1061	TRAPPC9	trafficking protein particle complex subunit 9-like isoform X1 [Crassostrea gigas]
MSTRG.11911.1	evm.TU.Scaf10.1103	--	hypothetical protein CGI_10019687 [Crassostrea gigas]
MSTRG.11911.1	evm.TU.Scaf10.1104	FGFR1OP2	FGFR1 oncogene partner 2 homolog [Crassostrea gigas]
MSTRG.11911.1	evm.TU.Scaf10.1105	Mob2	-
MSTRG.11930.1	evm.TU.Scaf10.1115	--	Syndecan [Crassostrea gigas]
MSTRG.11933.1	evm.TU.Scaf10.1116	ATP5MC3	ATP synthase lipid-binding protein, mitochondrial-like [Crassostrea gigas]
MSTRG.11933.1	evm.TU.Scaf10.1117	Cont	contactin-like [Crassostrea gigas]
MSTRG.11967.1	evm.TU.Scaf10.1136	--	uncharacterized protein LOC105341358 [Crassostrea gigas]
MSTRG.11995.1	evm.TU.Scaf10.1152	--	-
MSTRG.11995.1	evm.TU.Scaf10.1153	--	AAC-rich mRNA clone AAC4 protein-like [Crassostrea gigas]
MSTRG.11995.1	evm.TU.Scaf10.1155	--	glutamic acid-rich protein-like [Crassostrea gigas]
MSTRG.11995.1	evm.TU.Scaf10.1151	STAM2	signal transducing adapter molecule 2-like isoform X1 [Crassostrea gigas]
MSTRG.11995.2	evm.TU.Scaf10.1152	--	-
MSTRG.11995.2	evm.TU.Scaf10.1153	--	AAC-rich mRNA clone AAC4 protein-like [Crassostrea gigas]
MSTRG.11995.2	evm.TU.Scaf10.1155	--	glutamic acid-rich protein-like [Crassostrea gigas]
MSTRG.11995.2	evm.TU.Scaf10.1151	STAM2	signal transducing adapter molecule 2-like isoform X1 [Crassostrea gigas]
MSTRG.11995.3	evm.TU.Scaf10.1152	--	-
MSTRG.11995.3	evm.TU.Scaf10.1153	--	AAC-rich mRNA clone AAC4 protein-like [Crassostrea gigas]
MSTRG.11995.3	evm.TU.Scaf10.1155	--	glutamic acid-rich protein-like [Crassostrea gigas]
MSTRG.11995.3	evm.TU.Scaf10.1151	STAM2	signal transducing adapter molecule 2-like isoform X1 [Crassostrea gigas]
MSTRG.12007.1	evm.TU.Scaf10.1161	--	uncharacterized protein LOC105326351, partial [Crassostrea gigas]
MSTRG.12007.1	evm.TU.Scaf10.1162	--	uncharacterized protein LOC105326351, partial [Crassostrea gigas]
MSTRG.12007.1	evm.TU.Scaf10.1163	--	uncharacterized protein LOC105340655 [Crassostrea gigas]
MSTRG.12086.1	evm.TU.Scaf10.1195	PROS1	fibrillin-2-like [Crassostrea gigas]
MSTRG.12087.1	evm.TU.Scaf10.1195	PROS1	fibrillin-2-like [Crassostrea gigas]
MSTRG.12115.1	evm.TU.Scaf10.1196	--	Fibrillin-2 [Crassostrea gigas]
MSTRG.12116.1	evm.TU.Scaf10.2741	pol	uncharacterized protein LOC105319660 isoform X1 [Crassostrea gigas]
MSTRG.12116.1	evm.TU.Scaf10.1196	--	Fibrillin-2 [Crassostrea gigas]
MSTRG.12121.1	evm.TU.Scaf10.2741	pol	uncharacterized protein LOC105319660 isoform X1 [Crassostrea gigas]
MSTRG.12124.1	evm.TU.Scaf10.2741	pol	uncharacterized protein LOC105319660 isoform X1 [Crassostrea gigas]
MSTRG.12125.1	evm.TU.Scaf10.2741	pol	uncharacterized protein LOC105319660 isoform X1 [Crassostrea gigas]
MSTRG.12119.2	evm.TU.Scaf10.2741	pol	uncharacterized protein LOC105319660 isoform X1 [Crassostrea gigas]
MSTRG.12119.3	evm.TU.Scaf10.2741	pol	uncharacterized protein LOC105319660 isoform X1 [Crassostrea gigas]
MSTRG.12136.1	evm.TU.Scaf10.2965	--	uncharacterized protein LOC105328562 [Crassostrea gigas]
MSTRG.12136.1	evm.TU.Scaf10.2897	--	uncharacterized protein LOC105343675 isoform X2 [Crassostrea gigas]
MSTRG.12136.1	evm.TU.Scaf10.3060	--	hypothetical protein CGI_10017828 [Crassostrea gigas]
MSTRG.12136.1	evm.TU.Scaf10.3102	--	uncharacterized protein LOC105328562 [Crassostrea gigas]
MSTRG.12138.2	evm.TU.Scaf10.2897	--	uncharacterized protein LOC105343675 isoform X2 [Crassostrea gigas]
MSTRG.12138.2	evm.TU.Scaf10.3060	--	hypothetical protein CGI_10017828 [Crassostrea gigas]
MSTRG.12138.2	evm.TU.Scaf10.3102	--	uncharacterized protein LOC105328562 [Crassostrea gigas]
MSTRG.12138.6	evm.TU.Scaf10.2965	--	uncharacterized protein LOC105328562 [Crassostrea gigas]
MSTRG.12138.6	evm.TU.Scaf10.3102	--	uncharacterized protein LOC105328562 [Crassostrea gigas]
MSTRG.12138.6	MSTRG.12143	TIGD6	PREDICTED: LOW QUALITY PROTEIN: pogo transposable element with KRAB domain [Stegastes partitus]
MSTRG.12138.8	evm.TU.Scaf10.2965	--	uncharacterized protein LOC105328562 [Crassostrea gigas]
MSTRG.12138.8	MSTRG.12143	TIGD6	PREDICTED: LOW QUALITY PROTEIN: pogo transposable element with KRAB domain [Stegastes partitus]
MSTRG.12138.7	evm.TU.Scaf10.2965	--	uncharacterized protein LOC105328562 [Crassostrea gigas]
MSTRG.12138.7	MSTRG.12143	TIGD6	PREDICTED: LOW QUALITY PROTEIN: pogo transposable element with KRAB domain [Stegastes partitus]
MSTRG.12138.9	evm.TU.Scaf10.2965	--	uncharacterized protein LOC105328562 [Crassostrea gigas]
MSTRG.12138.9	evm.TU.Scaf10.3102	--	uncharacterized protein LOC105328562 [Crassostrea gigas]
MSTRG.12138.9	MSTRG.12143	TIGD6	PREDICTED: LOW QUALITY PROTEIN: pogo transposable element with KRAB domain [Stegastes partitus]
MSTRG.12156.1	evm.TU.Scaf10.1199	--	putative beta-hexosaminidase isoform X1 [Crassostrea gigas]
MSTRG.12156.1	evm.TU.Scaf10.1197	--	Endothelial cells scavenger receptor [Crassostrea gigas]
MSTRG.12178.3	evm.TU.Scaf10.1205_evm.TU.Scaf10.1206	--	-
MSTRG.12178.3	evm.TU.Scaf10.1207	--	uncharacterized protein LOC105327936 [Crassostrea gigas]
MSTRG.12194.1	evm.TU.Scaf10.1207	--	uncharacterized protein LOC105327936 [Crassostrea gigas]
MSTRG.12209.1	evm.TU.Scaf10.3033	--	testicular haploid expressed gene protein-like [Crassostrea gigas]
MSTRG.12209.2	evm.TU.Scaf10.3033	--	testicular haploid expressed gene protein-like [Crassostrea gigas]
MSTRG.12214.1	evm.TU.Scaf10.1211	--	hypothetical protein CGI_10003791 [Crassostrea gigas]
MSTRG.12260.1	evm.TU.Scaf10.1230	--	protocadherin gamma-B5-like [Crassostrea gigas]
MSTRG.12277.1	evm.TU.Scaf10.1235	--	uncharacterized protein LOC105329492 isoform X1 [Crassostrea gigas]
MSTRG.12277.2	evm.TU.Scaf10.1234	--	hypothetical protein CGI_10002853 [Crassostrea gigas]
MSTRG.12277.2	evm.TU.Scaf10.1235	--	uncharacterized protein LOC105329492 isoform X1 [Crassostrea gigas]
MSTRG.12310.1	evm.TU.Scaf10.1236	sleB	uncharacterized protein LOC105329491 [Crassostrea gigas]
MSTRG.12310.1	evm.TU.Scaf10.1237	--	uncharacterized protein LOC105329490 [Crassostrea gigas]
MSTRG.12360.1	evm.TU.Scaf10.1260	TUBGCP5	Gamma-tubulin complex component 5 [Crassostrea gigas]
MSTRG.12360.1	evm.TU.Scaf10.1261	--	uncharacterized protein LOC105340647 [Crassostrea gigas]
MSTRG.12374.1	evm.TU.Scaf10.1268	Pigv	GPI mannosyltransferase 2-like isoform X1 [Crassostrea gigas]
MSTRG.12374.1	evm.TU.Scaf10.1270	Mfap1a	microfibrillar-associated protein 1-like [Crassostrea gigas]
MSTRG.12400.1	evm.TU.Scaf10.1277	--	uncharacterized protein LOC105331303 [Crassostrea gigas]
MSTRG.12414.1	evm.TU.Scaf10.1278	--	uncharacterized protein LOC105348785 [Crassostrea gigas]
MSTRG.12421.1	evm.TU.Scaf10.2681	--	putative nuclease HARBI1 [Crassostrea gigas]
MSTRG.12421.1	evm.TU.Scaf10.1279	--	uncharacterized protein LOC105341739 [Crassostrea gigas]
MSTRG.12473.3	evm.TU.Scaf10.3120	--	testicular haploid expressed gene protein-like [Crassostrea gigas]
MSTRG.12476.2	evm.TU.Scaf10.1299	--	uncharacterized protein LOC105331215 [Crassostrea gigas]
MSTRG.12476.2	evm.TU.Scaf10.1300	--	neuronal acetylcholine receptor subunit alpha-6-like [Aplysia californica]
MSTRG.12476.2	evm.TU.Scaf10.1301	Chrna1	Neuronal acetylcholine receptor subunit alpha-5 [Crassostrea gigas]
MSTRG.12476.2	evm.TU.Scaf10.1302	rarg	retinoic acid receptor gamma-like isoform X1 [Crassostrea gigas]
MSTRG.12490.1	evm.TU.Scaf10.1307	lmbr1l	Limb region 1-like protein [Crassostrea gigas]
MSTRG.12490.1	evm.TU.Scaf10.1308	LMBR1L	protein LMBR1L-like, partial [Crassostrea gigas]
MSTRG.12490.1	evm.TU.Scaf10.1309	Thoc5	THO complex subunit 5 homolog isoform X2 [Crassostrea gigas]
MSTRG.12499.10	evm.TU.Scaf10.1315_evm.TU.Scaf10.1316	SLC51A	-
MSTRG.12499.10	evm.TU.Scaf10.1314	zfh1	-
MSTRG.12499.10	evm.TU.Scaf10.1317	SLC51A	organic solute transporter subunit alpha-like [Crassostrea gigas]
MSTRG.12523.1	evm.TU.Scaf10.1325	Dll	homeobox protein Dlx6a-like [Crassostrea gigas]
MSTRG.12541.2	evm.TU.Scaf10.1336	AIG1	androgen-induced gene 1 protein-like isoform X1 [Crassostrea gigas]
MSTRG.12541.2	evm.TU.Scaf10.1335	Pikfyve	1-phosphatidylinositol 3-phosphate 5-kinase-like isoform X1 [Crassostrea gigas]
MSTRG.12577.1	evm.TU.Scaf10.3015	--	uncharacterized protein LOC105333425 isoform X2 [Crassostrea gigas]
MSTRG.12577.1	evm.TU.Scaf10.1352	--	uncharacterized protein LOC105337818 [Crassostrea gigas]
MSTRG.12580.1	evm.TU.Scaf10.1352	--	uncharacterized protein LOC105337818 [Crassostrea gigas]
MSTRG.12580.2	evm.TU.Scaf10.1352	--	uncharacterized protein LOC105337818 [Crassostrea gigas]
MSTRG.12591.1	evm.TU.Scaf10.1356	--	uncharacterized protein LOC105333431 isoform X2 [Crassostrea gigas]
MSTRG.12591.1	evm.TU.Scaf10.1358	--	uncharacterized protein LOC105333429 [Crassostrea gigas]
MSTRG.12591.1	evm.TU.Scaf10.1355	Chn1	-
MSTRG.12617.1	evm.TU.Scaf10.1376	sult1st3	sulfotransferase family cytosolic 1B member 1-like [Crassostrea gigas]
MSTRG.12617.1	evm.TU.Scaf10.1377	Kcnn2	small conductance calcium-activated potassium channel protein-like [Crassostrea gigas]
MSTRG.12617.2	evm.TU.Scaf10.1376	sult1st3	sulfotransferase family cytosolic 1B member 1-like [Crassostrea gigas]
MSTRG.12617.2	evm.TU.Scaf10.1377	Kcnn2	small conductance calcium-activated potassium channel protein-like [Crassostrea gigas]
MSTRG.12619.1	evm.TU.Scaf10.1377	Kcnn2	small conductance calcium-activated potassium channel protein-like [Crassostrea gigas]
MSTRG.12629.1	evm.TU.Scaf10.1385	--	-
MSTRG.12629.1	evm.TU.Scaf10.1384	--	E3 ubiquitin-protein ligase TRIM23-like, partial [Crassostrea gigas]
MSTRG.12657.1	evm.TU.Scaf10.1402	Adhfe1	hydroxyacid-oxoacid transhydrogenase, mitochondrial-like isoform X2 [Crassostrea gigas]
MSTRG.12657.1	evm.TU.Scaf10.1401	MSH6	DNA mismatch repair protein Msh6-like isoform X1 [Crassostrea gigas]
MSTRG.12657.1	evm.TU.Scaf10.3066	--	uncharacterized protein LOC105344643 [Crassostrea gigas]
MSTRG.12671.1	evm.TU.Scaf10.1410	MYD88	myeloid differentiation primary response protein MyD88-like [Crassostrea gigas]
MSTRG.12671.1	evm.TU.Scaf10.2834	Ndufa9	NADH dehydrogenase [ubiquinone] 1 alpha subcomplex subunit 9, mitochondrial-like [Crassostrea gigas]
MSTRG.12679.1	evm.TU.Scaf10.1410	MYD88	myeloid differentiation primary response protein MyD88-like [Crassostrea gigas]
MSTRG.12679.1	evm.TU.Scaf10.1409	--	uncharacterized protein LOC105336802 isoform X1 [Crassostrea gigas]
MSTRG.12679.1	evm.TU.Scaf10.1411	--	uncharacterized protein LOC105344653 [Crassostrea gigas]
MSTRG.12682.1	evm.TU.Scaf10.1410	MYD88	myeloid differentiation primary response protein MyD88-like [Crassostrea gigas]
MSTRG.12686.1	evm.TU.Scaf10.1414	LIN7C	protein lin-7 homolog C-like [Crassostrea gigas]
MSTRG.12686.1	evm.TU.Scaf10.1416	Kctd6	BTB/POZ domain-containing protein KCTD6 [Crassostrea gigas]
MSTRG.12686.1	evm.TU.Scaf10.1415	PPP1R15B	protein starmaker-like [Crassostrea gigas]
MSTRG.12688.1	evm.TU.Scaf10.1414	LIN7C	protein lin-7 homolog C-like [Crassostrea gigas]
MSTRG.12688.1	evm.TU.Scaf10.1415	PPP1R15B	protein starmaker-like [Crassostrea gigas]
MSTRG.12697.1	evm.TU.Scaf10.1417	--	zinc finger protein 177-like isoform X2 [Crassostrea gigas]
MSTRG.12734.2	evm.TU.Scaf10.2827	--	uncharacterized protein LOC105344662 [Crassostrea gigas]
MSTRG.12736.1	evm.TU.Scaf10.2827	--	uncharacterized protein LOC105344662 [Crassostrea gigas]
MSTRG.12736.1	MSTRG.12734	--	PREDICTED: putative nuclease HARBI1 [Crassostrea gigas]
MSTRG.12737.1	MSTRG.12734	--	PREDICTED: putative nuclease HARBI1 [Crassostrea gigas]
MSTRG.12738.1	MSTRG.12734	--	PREDICTED: putative nuclease HARBI1 [Crassostrea gigas]
MSTRG.12737.2	MSTRG.12734	--	PREDICTED: putative nuclease HARBI1 [Crassostrea gigas]
MSTRG.12751.1	MSTRG.12755	--	hypothetical protein CGI_10010662 [Crassostrea gigas]
MSTRG.12763.1	MSTRG.12755	--	hypothetical protein CGI_10010662 [Crassostrea gigas]
MSTRG.12770.1	evm.TU.Scaf10.1438	--	transmembrane protein 47-like [Crassostrea gigas]
MSTRG.12775.1	evm.TU.Scaf10.1424	--	uncharacterized protein LOC105318834 [Crassostrea gigas]
MSTRG.12775.1	evm.TU.Scaf10.1425	--	-
MSTRG.12800.1	evm.TU.Scaf10.1451	nprV	uncharacterized protein LOC105326993 [Crassostrea gigas]
MSTRG.12808.1	evm.TU.Scaf10.1432	--	uncharacterized protein LOC105347241 [Crassostrea gigas]
MSTRG.12808.1	evm.TU.Scaf10.3099	--	hypothetical protein CGI_10014062 [Crassostrea gigas]
MSTRG.12809.3	evm.TU.Scaf10.2993	--	uncharacterized protein LOC105326988 [Crassostrea gigas]
MSTRG.12809.3	evm.TU.Scaf10.3117	--	hypothetical protein CGI_10028433 [Crassostrea gigas]
MSTRG.12810.1	evm.TU.Scaf10.2993	--	uncharacterized protein LOC105326988 [Crassostrea gigas]
MSTRG.12810.1	evm.TU.Scaf10.3117	--	hypothetical protein CGI_10028433 [Crassostrea gigas]
MSTRG.12811.1	evm.TU.Scaf10.1454	--	uncharacterized protein LOC105326987 [Crassostrea gigas]
MSTRG.12819.1	evm.TU.Scaf10.1436	SULT1B1	sulfotransferase 1C2-like [Crassostrea gigas]
MSTRG.12819.1	evm.TU.Scaf10.1437	--	uncharacterized protein LOC105333483 [Crassostrea gigas]
MSTRG.12820.1	evm.TU.Scaf10.1436	SULT1B1	sulfotransferase 1C2-like [Crassostrea gigas]
MSTRG.12820.1	evm.TU.Scaf10.1437	--	uncharacterized protein LOC105333483 [Crassostrea gigas]
MSTRG.12820.2	evm.TU.Scaf10.1436	SULT1B1	sulfotransferase 1C2-like [Crassostrea gigas]
MSTRG.12820.2	evm.TU.Scaf10.1437	--	uncharacterized protein LOC105333483 [Crassostrea gigas]
MSTRG.12822.1	evm.TU.Scaf10.1437	--	uncharacterized protein LOC105333483 [Crassostrea gigas]
MSTRG.12824.1	evm.TU.Scaf10.1439	--	uncharacterized protein F44E2.8-like [Crassostrea gigas]
MSTRG.12824.2	evm.TU.Scaf10.1439	--	uncharacterized protein F44E2.8-like [Crassostrea gigas]
MSTRG.12872.1	evm.TU.Scaf10.2854	--	Multiple epidermal growth factor-like domains 11 [Crassostrea gigas]
MSTRG.12873.1	evm.TU.Scaf10.2854	--	Multiple epidermal growth factor-like domains 11 [Crassostrea gigas]
MSTRG.12889.1	evm.TU.Scaf10.1456	CYP1A2	Cytochrome P450 1A2 [Crassostrea gigas]
MSTRG.12894.1	evm.TU.Scaf10.1458	--	equistatin-like [Crassostrea gigas]
MSTRG.12901.1	evm.TU.Scaf10.1459	Glra3	glycine receptor subunit alpha-3-like [Crassostrea gigas]
MSTRG.12914.1	evm.TU.Scaf10.1460	--	uncharacterized protein LOC105342697 isoform X2 [Crassostrea gigas]
MSTRG.12970.1	evm.TU.Scaf10.2846	--	uncharacterized protein LOC105320918 isoform X2 [Crassostrea gigas]
MSTRG.12973.1	evm.TU.Scaf10.2846	--	uncharacterized protein LOC105320918 isoform X2 [Crassostrea gigas]
MSTRG.12973.1	evm.TU.Scaf10.2794	--	uncharacterized protein LOC105329496 [Crassostrea gigas]
MSTRG.13098.2	evm.TU.Scaf10.1533	ANKS1B	ankyrin repeat and sterile alpha motif domain-containing protein 1B-like isoform X4 [Crassostrea gigas]
MSTRG.13109.1	MSTRG.13108	--	Zinc finger protein 1 [Crassostrea gigas]
MSTRG.13115.1	evm.TU.Scaf10.1544	--	CD97 antigen [Crassostrea gigas]
MSTRG.13117.1	evm.TU.Scaf10.1544	--	CD97 antigen [Crassostrea gigas]
MSTRG.13141.2	MSTRG.13149	--	Retrovirus-related Pol polyprotein from transposon 412 [Exaiptasia pallida]
MSTRG.13145.1	MSTRG.13149	--	Retrovirus-related Pol polyprotein from transposon 412 [Exaiptasia pallida]
MSTRG.13145.1	MSTRG.13150	pol	Retrovirus-related Pol polyprotein from transposon 412, partial [Stegodyphus mimosarum]
MSTRG.13148.1	MSTRG.13154	--	PREDICTED: uncharacterized protein LOC109618262 [Crassostrea gigas]
MSTRG.13148.2	MSTRG.13154	--	PREDICTED: uncharacterized protein LOC109618262 [Crassostrea gigas]
MSTRG.13148.3	MSTRG.13150	pol	Retrovirus-related Pol polyprotein from transposon 412, partial [Stegodyphus mimosarum]
MSTRG.13148.3	evm.TU.Scaf10.2743	--	hypothetical protein CGI_10010815 [Crassostrea gigas]
MSTRG.13155.1	MSTRG.13150	pol	Retrovirus-related Pol polyprotein from transposon 412, partial [Stegodyphus mimosarum]
MSTRG.13155.1	evm.TU.Scaf10.2743	--	hypothetical protein CGI_10010815 [Crassostrea gigas]
MSTRG.13157.1	MSTRG.13154	--	PREDICTED: uncharacterized protein LOC109618262 [Crassostrea gigas]
MSTRG.13158.1	MSTRG.13154	--	PREDICTED: uncharacterized protein LOC109618262 [Crassostrea gigas]
MSTRG.13180.1	evm.TU.Scaf10.1552	sex-1	Nuclear receptor ROR-gamma [Crassostrea gigas]
MSTRG.13180.1	evm.TU.Scaf10.1553	RARG	retinoic acid receptor alpha-A-like [Crassostrea gigas]
MSTRG.13180.1	evm.TU.Scaf10.1554	--	retinoic acid receptor alpha-A-like [Crassostrea gigas]
MSTRG.13180.1	evm.TU.Scaf10.1555	--	retinoic acid receptor alpha-A-like [Crassostrea gigas]
MSTRG.13181.4	evm.TU.Scaf10.1553	RARG	retinoic acid receptor alpha-A-like [Crassostrea gigas]
MSTRG.13181.4	evm.TU.Scaf10.1554	--	retinoic acid receptor alpha-A-like [Crassostrea gigas]
MSTRG.13181.4	evm.TU.Scaf10.1556	nhr-23	nuclear receptor subfamily 1 group D member 2-like [Crassostrea gigas]
MSTRG.13194.1	evm.TU.Scaf10.1562	Slc6a5	Sodium- and chloride-dependent glycine transporter 2 [Crassostrea gigas]
MSTRG.13202.1	evm.TU.Scaf10.1566	--	complement C1q tumor necrosis factor-related protein 3-like [Crassostrea gigas]
MSTRG.13202.1	evm.TU.Scaf10.2933	--	complement C1q-like protein 3 [Crassostrea gigas]
MSTRG.13250.1	MSTRG.13248	--	PREDICTED: adhesion G protein-coupled receptor L3 isoform X1 [Crassostrea gigas]
MSTRG.13250.1	evm.TU.Scaf10.2788	--	uncharacterized protein K02A2.6-like [Crassostrea gigas]
MSTRG.13250.1	evm.TU.Scaf10.1576	--	brain-specific angiogenesis inhibitor 1-like [Crassostrea gigas]
MSTRG.13302.1	evm.TU.Scaf10.1592	--	-
MSTRG.13302.1	evm.TU.Scaf10.1593	CML28	calmodulin-A-like [Crassostrea gigas]
MSTRG.13302.2	evm.TU.Scaf10.1592	--	-
MSTRG.13302.2	evm.TU.Scaf10.1593	CML28	calmodulin-A-like [Crassostrea gigas]
MSTRG.13302.2	evm.TU.Scaf10.2841	--	uncharacterized protein LOC105342725 [Crassostrea gigas]
MSTRG.13346.1	evm.TU.Scaf10.1601	--	uncharacterized protein LOC105337694, partial [Crassostrea gigas]
MSTRG.13390.1	evm.TU.Scaf10.2752	--	uncharacterized protein F54H12.2-like [Crassostrea gigas]
MSTRG.13390.1	evm.TU.Scaf10.2851	--	proteoglycan 4-like [Crassostrea gigas]
MSTRG.13390.1	evm.TU.Scaf10.1615	ADGRL3	latrophilin-2-like [Crassostrea gigas]
MSTRG.13394.3	evm.TU.Scaf10.2851	--	proteoglycan 4-like [Crassostrea gigas]
MSTRG.13398.1	evm.TU.Scaf10.1618	chrna3	acetylcholine receptor subunit delta-like [Crassostrea gigas]
MSTRG.13440.1	evm.TU.Scaf10.1636	--	Transcription factor TFIIIB component B''-like protein [Crassostrea gigas]
MSTRG.13440.1	evm.TU.Scaf10.1637	--	transcription factor TFIIIB component B'' homolog [Crassostrea gigas]
MSTRG.13442.1	evm.TU.Scaf10.1636	--	Transcription factor TFIIIB component B''-like protein [Crassostrea gigas]
MSTRG.13442.1	evm.TU.Scaf10.1635	--	uncharacterized protein LOC105340486 [Crassostrea gigas]
MSTRG.13458.1	evm.TU.Scaf10.1646	--	uncharacterized protein LOC105340495 [Crassostrea gigas]
MSTRG.13458.1	evm.TU.Scaf10.1649	--	Protein tyrosine phosphatase type IVA 2 [Crassostrea gigas]
MSTRG.13458.1	evm.TU.Scaf10.1648	SDF2	stromal cell-derived factor 2-like [Crassostrea gigas]
MSTRG.13472.1	evm.TU.Scaf10.1652	--	uncharacterized protein LOC105324291 [Crassostrea gigas]
MSTRG.13472.1	evm.TU.Scaf10.1651	--	uncharacterized protein LOC105329053 isoform X1 [Crassostrea gigas]
MSTRG.13487.1	evm.TU.Scaf10.1659	--	zinc finger protein 595-like [Crassostrea gigas]
MSTRG.13487.1	evm.TU.Scaf10.1657	Ptchd3	patched domain-containing protein 3-like [Crassostrea gigas]
MSTRG.13487.1	evm.TU.Scaf10.1660	GTF3C2	general transcription factor 3C polypeptide 2-like [Crassostrea gigas]
MSTRG.13499.1	evm.TU.Scaf10.1661	SPR	probable G-protein coupled receptor 139 [Crassostrea gigas]
MSTRG.13499.1	evm.TU.Scaf10.1662	SPR	probable G-protein coupled receptor 139 [Crassostrea gigas]
MSTRG.13536.1	MSTRG.13541	--	PREDICTED: tigger transposable element-derived protein 1 [Salmo salar]
MSTRG.13536.1	evm.TU.Scaf10.3074	--	hypothetical protein CGI_10008517 [Crassostrea gigas]
MSTRG.13537.1	MSTRG.13541	--	PREDICTED: tigger transposable element-derived protein 1 [Salmo salar]
MSTRG.13537.1	evm.TU.Scaf10.3074	--	hypothetical protein CGI_10008517 [Crassostrea gigas]
MSTRG.13544.1	MSTRG.13541	--	PREDICTED: tigger transposable element-derived protein 1 [Salmo salar]
MSTRG.13544.1	evm.TU.Scaf10.3074	--	hypothetical protein CGI_10008517 [Crassostrea gigas]
MSTRG.13545.2	MSTRG.13550	--	copper/zinc superoxide dismutase [Pinctada fucata]
MSTRG.13547.1	MSTRG.13550	--	copper/zinc superoxide dismutase [Pinctada fucata]
MSTRG.13548.1	MSTRG.13550	--	copper/zinc superoxide dismutase [Pinctada fucata]
MSTRG.13549.1	MSTRG.13545	--	Mitogen-activated protein kinase kinase kinase 4 [Exaiptasia pallida]
MSTRG.13549.1	MSTRG.13550	--	copper/zinc superoxide dismutase [Pinctada fucata]
MSTRG.13573.1	evm.TU.Scaf10.1666	traf3ip1	-
MSTRG.13573.1	evm.TU.Scaf10.1667	--	uncharacterized protein LOC105318853 [Crassostrea gigas]
MSTRG.13585.5	evm.TU.Scaf10.1674	CLEC4D	perlucin-like [Crassostrea gigas]
MSTRG.13585.5	evm.TU.Scaf10.1675	--	temptin-like [Crassostrea gigas]
MSTRG.13585.5	evm.TU.Scaf10.1673	--	Temptin [Crassostrea gigas]
MSTRG.13585.5	evm.TU.Scaf10.1676	FAT1	Protocadherin Fat 1 [Crassostrea gigas]
MSTRG.13640.7	evm.TU.Scaf10.1701	Hvcn1	uncharacterized protein LOC105346315 [Crassostrea gigas]
MSTRG.13643.3	evm.TU.Scaf10.2877	K02A2.6	uncharacterized protein LOC105323894, partial [Crassostrea gigas]
MSTRG.13673.1	evm.TU.Scaf10.1717	--	uncharacterized protein LOC105348567 [Crassostrea gigas]
MSTRG.13673.1	evm.TU.Scaf10.1718	--	uncharacterized protein LOC105348568 [Crassostrea gigas]
MSTRG.13673.1	evm.TU.Scaf10.1719	--	uncharacterized protein LOC105348569 [Crassostrea gigas]
MSTRG.13698.1	evm.TU.Scaf10.1729	stau2	-
MSTRG.13725.1	evm.TU.Scaf10.1739	G-s-alpha-60A	guanine nucleotide-binding protein G(s) subunit alpha-like [Crassostrea gigas]
MSTRG.13743.1	evm.TU.Scaf10.1746	B0103C08-B0602B01.13	probable polyamine oxidase 2 [Crassostrea gigas]
MSTRG.13749.1	evm.TU.Scaf10.1749	brn	beta-1,3-galactosyltransferase brn-like [Crassostrea gigas]
MSTRG.13782.1	evm.TU.Scaf10.1765	--	uncharacterized protein LOC105330351 [Crassostrea gigas]
MSTRG.13782.1	evm.TU.Scaf10.2939	--	uncharacterized protein LOC105327068 [Crassostrea gigas]
MSTRG.13807.1	evm.TU.Scaf10.2641	--	uncharacterized protein LOC105346226 [Crassostrea gigas]
MSTRG.13811.1	evm.TU.Scaf10.2641	--	uncharacterized protein LOC105346226 [Crassostrea gigas]
MSTRG.13818.1	evm.TU.Scaf10.1775	Npy6r	Octopamine receptor beta-1R [Crassostrea gigas]
MSTRG.13820.1	evm.TU.Scaf10.1775	Npy6r	Octopamine receptor beta-1R [Crassostrea gigas]
MSTRG.13824.1	evm.TU.Scaf10.1775	Npy6r	Octopamine receptor beta-1R [Crassostrea gigas]
MSTRG.13824.1	evm.TU.Scaf10.1776	--	melanocortin receptor 3-like [Crassostrea gigas]
MSTRG.13824.2	evm.TU.Scaf10.1775	Npy6r	Octopamine receptor beta-1R [Crassostrea gigas]
MSTRG.13824.2	evm.TU.Scaf10.1776	--	melanocortin receptor 3-like [Crassostrea gigas]
MSTRG.13824.3	evm.TU.Scaf10.1775	Npy6r	Octopamine receptor beta-1R [Crassostrea gigas]
MSTRG.13824.3	evm.TU.Scaf10.1776	--	melanocortin receptor 3-like [Crassostrea gigas]
MSTRG.13826.1	evm.TU.Scaf10.1775	Npy6r	Octopamine receptor beta-1R [Crassostrea gigas]
MSTRG.13826.1	evm.TU.Scaf10.1776	--	melanocortin receptor 3-like [Crassostrea gigas]
MSTRG.13828.1	evm.TU.Scaf10.1776	--	melanocortin receptor 3-like [Crassostrea gigas]
MSTRG.13835.1	MSTRG.13841	pol	Retrovirus-related Pol polyprotein from transposon 412 [Exaiptasia pallida]
MSTRG.13835.1	MSTRG.13838	--	hypothetical protein CGI_10010775 [Crassostrea gigas]
MSTRG.13835.1	MSTRG.13839	--	Transposon Tf2-6 polyprotein [Exaiptasia pallida]
MSTRG.13840.1	evm.TU.Scaf10.3157	--	putative deoxyribonuclease TATDN2 [Crassostrea gigas]
MSTRG.13840.1	MSTRG.13838	--	hypothetical protein CGI_10010775 [Crassostrea gigas]
MSTRG.13842.1	MSTRG.13841	pol	Retrovirus-related Pol polyprotein from transposon 412 [Exaiptasia pallida]
MSTRG.13842.1	MSTRG.13838	--	hypothetical protein CGI_10010775 [Crassostrea gigas]
MSTRG.13842.1	MSTRG.13839	--	Transposon Tf2-6 polyprotein [Exaiptasia pallida]
MSTRG.13846.2	MSTRG.13841	pol	Retrovirus-related Pol polyprotein from transposon 412 [Exaiptasia pallida]
MSTRG.13847.1	MSTRG.13841	pol	Retrovirus-related Pol polyprotein from transposon 412 [Exaiptasia pallida]
MSTRG.13848.1	evm.TU.Scaf10.2696	--	-
MSTRG.13851.1	evm.TU.Scaf10.2696	--	-
MSTRG.13851.1	evm.TU.Scaf10.1777	Mlp84B	Muscle LIM protein Mlp84B [Crassostrea gigas]
MSTRG.13856.1	evm.TU.Scaf10.1777	Mlp84B	Muscle LIM protein Mlp84B [Crassostrea gigas]
MSTRG.13859.1	evm.TU.Scaf10.1777	Mlp84B	Muscle LIM protein Mlp84B [Crassostrea gigas]
MSTRG.13920.1	evm.TU.Scaf10.2680	--	hypothetical protein CGI_10002380 [Crassostrea gigas]
MSTRG.13920.1	evm.TU.Scaf10.2782	--	Three prime repair exonuclease 1 [Crassostrea gigas]
MSTRG.13920.1	evm.TU.Scaf10.1799	--	hypothetical protein CGI_10012139 [Crassostrea gigas]
MSTRG.13921.1	evm.TU.Scaf10.2680	--	hypothetical protein CGI_10002380 [Crassostrea gigas]
MSTRG.13921.1	evm.TU.Scaf10.2782	--	Three prime repair exonuclease 1 [Crassostrea gigas]
MSTRG.13924.1	evm.TU.Scaf10.2714	--	uncharacterized protein LOC105328081 [Crassostrea gigas]
MSTRG.13924.2	evm.TU.Scaf10.2680	--	hypothetical protein CGI_10002380 [Crassostrea gigas]
MSTRG.13924.2	evm.TU.Scaf10.2782	--	Three prime repair exonuclease 1 [Crassostrea gigas]
MSTRG.13926.1	evm.TU.Scaf10.2680	--	hypothetical protein CGI_10002380 [Crassostrea gigas]
MSTRG.13926.1	evm.TU.Scaf10.2782	--	Three prime repair exonuclease 1 [Crassostrea gigas]
MSTRG.13926.1	evm.TU.Scaf10.2714	--	uncharacterized protein LOC105328081 [Crassostrea gigas]
MSTRG.13935.1	evm.TU.Scaf10.2816	--	hypothetical protein CGI_10001164 [Crassostrea gigas]
MSTRG.13935.1	evm.TU.Scaf10.1804	DPD1	uncharacterized protein LOC105330772 [Crassostrea gigas]
MSTRG.13935.1	evm.TU.Scaf10.2999	--	uncharacterized protein LOC105322041 [Crassostrea gigas]
MSTRG.13953.1	evm.TU.Scaf10.1816	--	hypothetical protein CGI_10012139 [Crassostrea gigas]
MSTRG.13954.1	evm.TU.Scaf10.1816	--	hypothetical protein CGI_10012139 [Crassostrea gigas]
MSTRG.13954.2	evm.TU.Scaf10.1816	--	hypothetical protein CGI_10012139 [Crassostrea gigas]
MSTRG.13964.1	MSTRG.13960	--	PREDICTED: RNA-directed DNA polymerase from mobile element jockey-like [Larimichthys crocea]
MSTRG.14025.1	evm.TU.Scaf10.2770	--	uncharacterized protein LOC105329361 [Crassostrea gigas]
MSTRG.14029.1	evm.TU.Scaf10.3026	--	uncharacterized protein LOC105324479 [Crassostrea gigas]
MSTRG.14029.1	MSTRG.14059	--	PREDICTED: uncharacterized protein LOC105322960 [Crassostrea gigas]
MSTRG.14029.1	MSTRG.14060	--	PREDICTED: uncharacterized protein LOC105322041 [Crassostrea gigas]
MSTRG.14031.1	evm.TU.Scaf10.2693	--	Collectin-11 [Crassostrea gigas]
MSTRG.14039.1	MSTRG.14050	--	PREDICTED: tigger transposable element-derived protein 1-like [Branchiostoma belcheri]
MSTRG.14048.2	MSTRG.14050	--	PREDICTED: tigger transposable element-derived protein 1-like [Branchiostoma belcheri]
MSTRG.14048.3	MSTRG.14050	--	PREDICTED: tigger transposable element-derived protein 1-like [Branchiostoma belcheri]
MSTRG.14058.1	MSTRG.14059	--	PREDICTED: uncharacterized protein LOC105322960 [Crassostrea gigas]
MSTRG.14058.1	MSTRG.14060	--	PREDICTED: uncharacterized protein LOC105322041 [Crassostrea gigas]
MSTRG.14063.1	evm.TU.Scaf10.3026	--	uncharacterized protein LOC105324479 [Crassostrea gigas]
MSTRG.14063.1	MSTRG.14059	--	PREDICTED: uncharacterized protein LOC105322960 [Crassostrea gigas]
MSTRG.14063.1	MSTRG.14060	--	PREDICTED: uncharacterized protein LOC105322041 [Crassostrea gigas]
MSTRG.14073.1	MSTRG.14079	--	PREDICTED: RNA-directed DNA polymerase from mobile element jockey-like [Priapulus caudatus]
[truncated: 9,592 more rows]
