# Supplementary material for: Transcription Analysis for Core Networks of lncRNAs–mRNAs: Implication for Potential Role in Sterility of Crassostrea gigas
Source: Biology (Basel). 2022 Feb 27;11(3):378. doi: 10.3390/biology11030378 (PMC8945556; doi:10.3390/biology11030378)
Supplement: Supplementary file 1 [file biology-11-00378-s001.zip › Supplemental Table S6.xls]

## Sheet: all_trans
lncRNA	mRNA	Symbol	Description
MSTRG.21735.1	evm.TU.Scaf3.3337	TSSK1B	testis-specific serine/threonine-protein kinase 1-like [Crassostrea gigas]
MSTRG.32073.2	MSTRG.58734	--	PREDICTED: uncharacterized protein LOC105335922 isoform X2 [Crassostrea gigas]
MSTRG.10646.1	evm.TU.Scaf7.994	--	uncharacterized protein LOC105330660 [Crassostrea gigas]
MSTRG.12473.3	evm.TU.Scaf1.1201	--	-
MSTRG.78173.1	evm.TU.Scaf6.3567	KLHL38	kelch-like protein 3 [Crassostrea gigas]
MSTRG.52188.1	evm.TU.Scaf7.2865	--	uncharacterized protein LOC105344180 [Crassostrea gigas]
MSTRG.9185.1	evm.TU.Scaf2.1042	--	uncharacterized protein LOC105326096 [Crassostrea gigas]
MSTRG.55205.1	evm.TU.Scaf9.1331	si:ch211-163l21.7	-
MSTRG.21735.1	evm.TU.Scaf5.856	Spatc1	Speriolin [Crassostrea gigas]
MSTRG.78173.1	evm.TU.Scaf5.1578	KLHL10	kelch-like protein 10 [Crassostrea gigas]
MSTRG.3843.2	MSTRG.61056	--	Neuron navigator 2 [Crassostrea gigas]
MSTRG.22129.1	evm.TU.Scaf1.3351	--	uncharacterized protein LOC105349133 [Crassostrea gigas]
MSTRG.10646.1	evm.TU.Scaf1.3383	--	uncharacterized protein LOC105347183 [Crassostrea gigas]
MSTRG.43852.1	MSTRG.61056	--	Neuron navigator 2 [Crassostrea gigas]
MSTRG.52188.1	MSTRG.61056	--	Neuron navigator 2 [Crassostrea gigas]
MSTRG.43852.1	evm.TU.Scaf7.2865	--	uncharacterized protein LOC105344180 [Crassostrea gigas]
MSTRG.3880.2	evm.TU.Scaf8.2329	klhl31	uncharacterized protein LOC105323166 [Crassostrea gigas]
MSTRG.22129.2	evm.TU.Scaf1.3351	--	uncharacterized protein LOC105349133 [Crassostrea gigas]
MSTRG.21735.1	evm.TU.Scaf4.310	SAMD15	hypothetical protein CGI_10024797 [Crassostrea gigas]
MSTRG.10646.1	evm.TU.Scaf5.856	Spatc1	Speriolin [Crassostrea gigas]
MSTRG.42586.1	evm.TU.Scaf6.1096	TGFBI	periostin-like [Crassostrea gigas]
MSTRG.36200.3	evm.TU.Scaf3.2639	--	uncharacterized protein LOC105335786 isoform X1 [Crassostrea gigas]
MSTRG.3843.2	evm.TU.Scaf2.2493	--	uncharacterized protein LOC105332599 [Crassostrea gigas]
MSTRG.12473.3	evm.TU.Scaf5.876	FSCN1	fascin-like [Crassostrea gigas]
MSTRG.43851.2	evm.TU.Scaf3.306	--	-
MSTRG.3843.4	evm.TU.Scaf3.2639	--	uncharacterized protein LOC105335786 isoform X1 [Crassostrea gigas]
MSTRG.10646.1	evm.TU.Scaf6.838	FAM78A	protein FAM78B-like [Crassostrea gigas]
MSTRG.12473.3	evm.TU.Scaf7.752	--	hypothetical protein CGI_10010671 [Crassostrea gigas]
MSTRG.32073.2	evm.TU.Scaf9.1331	si:ch211-163l21.7	-
MSTRG.55205.1	evm.TU.Scaf8.411	--	mucin-19-like [Crassostrea gigas]
MSTRG.32079.1	evm.TU.Scaf3.3337	TSSK1B	testis-specific serine/threonine-protein kinase 1-like [Crassostrea gigas]
MSTRG.39151.1	MSTRG.39146	--	PREDICTED: uncharacterized protein LOC105322724 [Crassostrea gigas]
MSTRG.2978.1	MSTRG.39146	--	PREDICTED: uncharacterized protein LOC105322724 [Crassostrea gigas]
MSTRG.3843.2	evm.TU.Scaf7.2865	--	uncharacterized protein LOC105344180 [Crassostrea gigas]
MSTRG.3880.6	MSTRG.2999	--	PREDICTED: uncharacterized protein LOC105345638 [Crassostrea gigas]
MSTRG.12473.3	evm.TU.Scaf4.632	--	uncharacterized protein LOC105317529 [Crassostrea gigas]
MSTRG.28339.2	evm.TU.Scaf3.2193	--	uncharacterized protein C4orf22 homolog [Crassostrea gigas]
MSTRG.10646.1	evm.TU.Scaf2.663	--	uncharacterized protein LOC105318710 [Crassostrea gigas]
MSTRG.10646.1	evm.TU.Scaf1.2996	Tssk4	testis-specific serine/threonine-protein kinase 4-like [Crassostrea gigas]
MSTRG.80004.1	evm.TU.Scaf10.2857	--	uncharacterized protein LOC105331774 [Crassostrea gigas]
MSTRG.10645.2	evm.TU.Scaf6.2984	Lrriq3	uncharacterized protein LOC105334925 isoform X1 [Crassostrea gigas]
MSTRG.32079.1	evm.TU.Scaf6.348	--	uncharacterized protein LOC105321005 [Crassostrea gigas]
MSTRG.10646.1	evm.TU.Scaf2.20	BTBD16	BTB/POZ domain-containing protein 16-like isoform X6 [Crassostrea gigas]
MSTRG.35205.1	MSTRG.3707	--	Signal transducer and transcription activator 6 [Crassostrea gigas]
MSTRG.3843.1	evm.TU.Scaf4.1254	--	uncharacterized protein LOC105318144 [Crassostrea gigas]
MSTRG.59494.4	evm.TU.Scaf1.3434	--	hypothetical protein CGI_10027841 [Crassostrea gigas]
MSTRG.2978.1	evm.TU.Scaf8.2365	--	uncharacterized protein LOC105333785 [Crassostrea gigas]
MSTRG.43852.1	evm.TU.Scaf4.260	SLC10A2	ileal sodium/bile acid cotransporter-like [Crassostrea gigas]
MSTRG.43852.1	evm.TU.Scaf2.2493	--	uncharacterized protein LOC105332599 [Crassostrea gigas]
MSTRG.42528.1	MSTRG.2585	--	PREDICTED: uncharacterized protein LOC105347226 [Crassostrea gigas]
MSTRG.42586.1	evm.TU.Scaf7.1443	At3g21360	clavaminate synthase-like protein At3g21360 [Crassostrea gigas]
MSTRG.82477.1	MSTRG.57710	--	Tripartite motif-containing protein 2 [Crassostrea gigas]
MSTRG.55205.1	MSTRG.58734	--	PREDICTED: uncharacterized protein LOC105335922 isoform X2 [Crassostrea gigas]
MSTRG.52188.1	evm.TU.Scaf4.260	SLC10A2	ileal sodium/bile acid cotransporter-like [Crassostrea gigas]
MSTRG.4198.1	evm.TU.Scaf6.204	CCDC105	-
MSTRG.80004.1	evm.TU.Scaf4.2233	Iqch	IQ domain-containing protein H [Crassostrea gigas]
MSTRG.39294.1	evm.TU.Scaf4.2934	--	uncharacterized protein LOC105340626 [Crassostrea gigas]
MSTRG.80004.1	evm.TU.Scaf3.1264	--	uncharacterized protein LOC105317351 [Crassostrea gigas]
MSTRG.28331.5	evm.TU.Scaf1.767	--	-
MSTRG.63971.1	evm.TU.Scaf3.1264	--	uncharacterized protein LOC105317351 [Crassostrea gigas]
MSTRG.21735.1	evm.TU.Scaf1.2996	Tssk4	testis-specific serine/threonine-protein kinase 4-like [Crassostrea gigas]
MSTRG.4092.1	evm.TU.Scaf10.2000	--	uncharacterized protein LOC105323186 [Crassostrea gigas]
MSTRG.10646.1	evm.TU.Scaf10.1999	--	uncharacterized protein LOC105323186 [Crassostrea gigas]
MSTRG.80004.1	MSTRG.49575	Klhl24	Kelch-like protein 3 [Crassostrea gigas]
MSTRG.4198.1	evm.TU.Scaf2.2343	--	hypothetical protein CGI_10024631 [Crassostrea gigas]
MSTRG.3571.1	evm.TU.Scaf3.1360	--	uncharacterized protein LOC105333674 [Crassostrea gigas]
MSTRG.10646.1	MSTRG.2585	--	PREDICTED: uncharacterized protein LOC105347226 [Crassostrea gigas]
MSTRG.82477.1	evm.TU.Scaf10.2124	--	astacin-like [Crassostrea gigas]
MSTRG.82147.2	evm.TU.Scaf64.21	CNOT2	CCR4-NOT transcription complex subunit 2-like isoform X3 [Crassostrea gigas]
MSTRG.64142.2	MSTRG.61056	--	Neuron navigator 2 [Crassostrea gigas]
MSTRG.63971.1	evm.TU.Scaf10.2857	--	uncharacterized protein LOC105331774 [Crassostrea gigas]
MSTRG.3843.3	evm.TU.Scaf6.873	--	uncharacterized protein LOC105329782 [Crassostrea gigas]
MSTRG.3843.2	MSTRG.39146	--	PREDICTED: uncharacterized protein LOC105322724 [Crassostrea gigas]
MSTRG.4198.1	evm.TU.Scaf6.1347	Rsph1	radial spoke head 1 homolog [Crassostrea gigas]
MSTRG.52188.1	evm.TU.Scaf2.2493	--	uncharacterized protein LOC105332599 [Crassostrea gigas]
MSTRG.21735.1	evm.TU.Scaf7.1375	--	uncharacterized protein LOC105333525 [Crassostrea gigas]
MSTRG.59494.4	evm.TU.Scaf10.1029	--	trichohyalin-like [Crassostrea gigas]
MSTRG.12473.3	MSTRG.36170	--	Neural-cadherin [Crassostrea gigas]
MSTRG.22129.2	MSTRG.71041	--	PREDICTED: zinc finger protein RFP [Crassostrea gigas]
MSTRG.4092.1	evm.TU.Scaf6.3393	KLHL38	Kelch-like protein 2 [Crassostrea gigas]
MSTRG.3880.2	evm.TU.Scaf2.2343	--	hypothetical protein CGI_10024631 [Crassostrea gigas]
MSTRG.21735.1	evm.TU.Scaf1.3383	--	uncharacterized protein LOC105347183 [Crassostrea gigas]
MSTRG.28331.5	MSTRG.58734	--	PREDICTED: uncharacterized protein LOC105335922 isoform X2 [Crassostrea gigas]
MSTRG.10646.1	evm.TU.Scaf1.2496	--	uncharacterized protein C1orf158 homolog [Crassostrea gigas]
MSTRG.3880.5	evm.TU.Scaf2.2343	--	hypothetical protein CGI_10024631 [Crassostrea gigas]
MSTRG.43852.1	evm.TU.Scaf3.2665_evm.TU.Scaf3.2666	--	-
MSTRG.32073.2	evm.TU.Scaf1.767	--	-
MSTRG.28339.2	evm.TU.Scaf3.3321	--	uncharacterized protein LOC105347298 [Crassostrea gigas]
MSTRG.13573.1	MSTRG.39146	--	PREDICTED: uncharacterized protein LOC105322724 [Crassostrea gigas]
MSTRG.42586.1	evm.TU.Scaf7.240	--	uncharacterized protein LOC105343621 [Crassostrea gigas]
MSTRG.42586.1	evm.TU.Scaf3.1751	--	uncharacterized protein LOC105347067 [Crassostrea gigas]
MSTRG.28331.9	MSTRG.2999	--	PREDICTED: uncharacterized protein LOC105345638 [Crassostrea gigas]
MSTRG.29030.1	evm.TU.Scaf2.1042	--	uncharacterized protein LOC105326096 [Crassostrea gigas]
MSTRG.42586.1	evm.TU.Scaf1.2164	Tmeff2	tomoregulin-2-like [Crassostrea gigas]
MSTRG.1504.2	evm.TU.Scaf3.889	--	uncharacterized protein LOC105332206 [Crassostrea gigas]
MSTRG.80004.1	evm.TU.Scaf1.717	Gabarapl2	gamma-aminobutyric acid receptor-associated protein-like 2 [Crassostrea gigas]
MSTRG.82477.1	evm.TU.Scaf10.1054	--	perlucin-like protein [Crassostrea gigas]
MSTRG.3571.1	evm.TU.Scaf5.133	CFAP221	cilia- and flagella-associated protein 221-like [Crassostrea gigas]
MSTRG.42586.1	evm.TU.Scaf6.216	--	uncharacterized protein LOC105337550 [Crassostrea gigas]
MSTRG.13487.1	MSTRG.53541	--	PREDICTED: serine protease inhibitor Cvsi-2-like isoform X2 [Crassostrea gigas]
MSTRG.82147.2	evm.TU.Scaf1.460	SAMD9	sterile alpha motif domain-containing protein 9-like [Crassostrea gigas]
MSTRG.32079.1	evm.TU.Scaf5.856	Spatc1	Speriolin [Crassostrea gigas]
MSTRG.3880.5	evm.TU.Scaf3.3067	--	uncharacterized protein LOC105330058 [Crassostrea gigas]
MSTRG.39151.1	evm.TU.Scaf7.2865	--	uncharacterized protein LOC105344180 [Crassostrea gigas]
MSTRG.28334.1	evm.TU.Scaf1.767	--	-
MSTRG.67989.3	evm.TU.Scaf10.1788	--	uncharacterized protein LOC105325484 isoform X1 [Crassostrea gigas]
MSTRG.36200.3	evm.TU.Scaf6.1239	--	signal transducer and transcription activator 6-like [Crassostrea gigas]
MSTRG.39294.1	evm.TU.Scaf3.846	--	uncharacterized protein LOC105334790 [Crassostrea gigas]
MSTRG.10646.1	evm.TU.Scaf9.1098	EFCAB12	EF-hand calcium-binding domain-containing protein 12-like [Crassostrea gigas]
MSTRG.32073.3	evm.TU.Scaf6.3567	KLHL38	kelch-like protein 3 [Crassostrea gigas]
MSTRG.39151.1	evm.TU.Scaf2.2493	--	uncharacterized protein LOC105332599 [Crassostrea gigas]
MSTRG.13487.1	evm.TU.Scaf8.2799	--	uncharacterized protein LOC105324740 [Crassostrea gigas]
MSTRG.12209.1	evm.TU.Scaf4.310	SAMD15	hypothetical protein CGI_10024797 [Crassostrea gigas]
MSTRG.13573.1	evm.TU.Scaf2.2493	--	uncharacterized protein LOC105332599 [Crassostrea gigas]
MSTRG.10646.1	evm.TU.Scaf4.649	--	hypothetical protein CGI_10017327 [Crassostrea gigas]
MSTRG.81712.1	evm.TU.Scaf1.2363	--	putative mediator of RNA polymerase II transcription subunit 24 [Crassostrea gigas]
MSTRG.12209.1	evm.TU.Scaf6.1450	--	uncharacterized protein LOC105319244 [Crassostrea gigas]
MSTRG.3571.1	evm.TU.Scaf4.587_evm.TU.Scaf4.588	--	-
MSTRG.3571.1	evm.TU.Scaf4.187	--	uncharacterized protein LOC105325252 [Crassostrea gigas]
MSTRG.64142.2	evm.TU.Scaf2.2493	--	uncharacterized protein LOC105332599 [Crassostrea gigas]
MSTRG.21735.1	evm.TU.Scaf7.994	--	uncharacterized protein LOC105330660 [Crassostrea gigas]
MSTRG.39151.1	MSTRG.61056	--	Neuron navigator 2 [Crassostrea gigas]
MSTRG.28339.2	evm.TU.Scaf5.91	--	hypothetical protein CGI_10026421 [Crassostrea gigas]
MSTRG.741.4	evm.TU.Scaf4.1794	--	protein Hook homolog 1-like [Crassostrea gigas]
MSTRG.3880.8	evm.TU.Scaf2.2561	--	uncharacterized protein LOC105336120 [Crassostrea gigas]
MSTRG.63971.1	MSTRG.49575	Klhl24	Kelch-like protein 3 [Crassostrea gigas]
MSTRG.39151.1	evm.TU.Scaf8.2365	--	uncharacterized protein LOC105333785 [Crassostrea gigas]
MSTRG.17112.1	evm.TU.Scaf10.350	--	kielin/chordin-like protein [Crassostrea gigas]
MSTRG.28331.8	MSTRG.4956	--	PREDICTED: THAP domain-containing protein 11-like [Crassostrea gigas]
MSTRG.3880.1	evm.TU.Scaf1.3351	--	uncharacterized protein LOC105349133 [Crassostrea gigas]
MSTRG.2799.3	evm.TU.Scaf4.1726	TMX1	thioredoxin-related transmembrane protein 1-like isoform X1 [Crassostrea gigas]
MSTRG.52188.1	evm.TU.Scaf3.2665_evm.TU.Scaf3.2666	--	-
MSTRG.3880.8	evm.TU.Scaf2.2315	--	hypothetical protein CGI_10009950 [Crassostrea gigas]
MSTRG.3843.4	evm.TU.Scaf5.1578	KLHL10	kelch-like protein 10 [Crassostrea gigas]
MSTRG.16419.1	evm.TU.Scaf4.2472	--	Violaxanthin de-epoxidase [Crassostrea gigas]
MSTRG.588.1	evm.TU.Scaf2.1042	--	uncharacterized protein LOC105326096 [Crassostrea gigas]
MSTRG.3880.8	evm.TU.Scaf2.2343	--	hypothetical protein CGI_10024631 [Crassostrea gigas]
MSTRG.59494.4	evm.TU.Scaf3.846	--	uncharacterized protein LOC105334790 [Crassostrea gigas]
MSTRG.13487.1	evm.TU.Scaf6.2438	--	uncharacterized protein LOC105345652 isoform X1 [Crassostrea gigas]
MSTRG.42586.1	evm.TU.Scaf8.1505	CTSL	cathepsin L1-like [Crassostrea gigas]
MSTRG.42586.1	evm.TU.Scaf6.2625	C1QB	-
MSTRG.28331.5	evm.TU.Scaf9.1331	si:ch211-163l21.7	-
MSTRG.32079.1	evm.TU.Scaf1.2996	Tssk4	testis-specific serine/threonine-protein kinase 4-like [Crassostrea gigas]
MSTRG.47074.1	evm.TU.Scaf3.889	--	uncharacterized protein LOC105332206 [Crassostrea gigas]
MSTRG.32073.2	evm.TU.Scaf1.3434	--	hypothetical protein CGI_10027841 [Crassostrea gigas]
MSTRG.10646.1	evm.TU.Scaf1.3314	klhl31	kelch-like protein 2 [Crassostrea gigas]
MSTRG.13487.1	evm.TU.Scaf7.305	--	uncharacterized protein LOC105320257 [Crassostrea gigas]
MSTRG.42586.1	evm.TU.Scaf1.2024	--	macrophage mannose receptor 1-like isoform X1 [Crassostrea gigas]
MSTRG.3843.2	evm.TU.Scaf4.260	SLC10A2	ileal sodium/bile acid cotransporter-like [Crassostrea gigas]
MSTRG.32073.2	evm.TU.Scaf8.411	--	mucin-19-like [Crassostrea gigas]
MSTRG.22129.1	MSTRG.71041	--	PREDICTED: zinc finger protein RFP [Crassostrea gigas]
MSTRG.42586.1	evm.TU.Scaf10.1787	--	integumentary mucin C.1-like isoform X1 [Crassostrea gigas]
MSTRG.22725.2	evm.TU.Scaf3.2128	--	uncharacterized protein LOC105329813 [Crassostrea gigas]
MSTRG.42586.1	evm.TU.Scaf1.1444	Cpa2	carboxypeptidase B-like [Crassostrea gigas]
MSTRG.42586.1	evm.TU.Scaf2.1163	--	uncharacterized protein LOC105324988 [Crassostrea gigas]
MSTRG.10646.1	evm.TU.Scaf4.310	SAMD15	hypothetical protein CGI_10024797 [Crassostrea gigas]
MSTRG.80004.1	evm.TU.Scaf1.2907	Necab1	N-terminal EF-hand calcium-binding protein 3 [Crassostrea gigas]
MSTRG.32073.3	evm.TU.Scaf2.690	--	-
MSTRG.3843.4	evm.TU.Scaf3.1920	--	uncharacterized protein LOC105347445 [Crassostrea gigas]
MSTRG.10646.1	evm.TU.Scaf8.1881	klhl31	uncharacterized protein LOC105323166 [Crassostrea gigas]
MSTRG.13487.1	evm.TU.Scaf7.510	--	uncharacterized protein LOC105331275 [Crassostrea gigas]
MSTRG.42586.1	evm.TU.Scaf6.133	--	hemagglutinin/amebocyte aggregation factor-like [Crassostrea gigas]
MSTRG.21729.3	evm.TU.Scaf10.1029	--	trichohyalin-like [Crassostrea gigas]
MSTRG.63971.1	evm.TU.Scaf4.2233	Iqch	IQ domain-containing protein H [Crassostrea gigas]
MSTRG.44041.1	evm.TU.Scaf7.1697	--	hypothetical protein CGI_10020607 [Crassostrea gigas]
MSTRG.78173.3	evm.TU.Scaf3.3067	--	uncharacterized protein LOC105330058 [Crassostrea gigas]
MSTRG.42586.1	evm.TU.Scaf3.1635	PNLIPRP2	pancreatic triacylglycerol lipase-like [Crassostrea gigas]
MSTRG.39294.1	evm.TU.Scaf1.3434	--	hypothetical protein CGI_10027841 [Crassostrea gigas]
MSTRG.82477.1	evm.TU.Scaf3.1749	--	uncharacterized protein LOC105347070 [Crassostrea gigas]
MSTRG.3571.1	evm.TU.Scaf3.1940	--	Troponin C, skeletal muscle [Crassostrea gigas]
MSTRG.59494.4	evm.TU.Scaf2.578	--	uncharacterized protein C6orf163 homolog [Crassostrea gigas]
MSTRG.39047.1	evm.TU.Scaf3.2193	--	uncharacterized protein C4orf22 homolog [Crassostrea gigas]
MSTRG.82477.1	evm.TU.Scaf1.2126	--	uncharacterized protein LOC105338110 [Crassostrea gigas]
MSTRG.3571.1	evm.TU.Scaf10.1029	--	trichohyalin-like [Crassostrea gigas]
MSTRG.28331.7	evm.TU.Scaf2.2343	--	hypothetical protein CGI_10024631 [Crassostrea gigas]
MSTRG.22129.1	evm.TU.Scaf6.371	--	testis-expressed sequence 26 protein-like isoform X1 [Crassostrea gigas]
MSTRG.10646.1	evm.TU.Scaf7.1375	--	uncharacterized protein LOC105333525 [Crassostrea gigas]
MSTRG.80004.1	evm.TU.Scaf3.2290	--	uncharacterized protein LOC105335516 [Crassostrea gigas]
MSTRG.13487.1	evm.TU.Scaf6.1013	--	kunitz-type protease inhibitor 1-like isoform X1 [Crassostrea gigas]
MSTRG.35205.1	MSTRG.2999	--	PREDICTED: uncharacterized protein LOC105345638 [Crassostrea gigas]
MSTRG.42586.1	evm.TU.Scaf6.2436	--	uncharacterized protein LOC105342156 [Crassostrea gigas]
MSTRG.13487.1	evm.TU.Scaf2.2136	MSRB3	methionine-R-sulfoxide reductase B3-like [Crassostrea gigas]
MSTRG.32079.1	evm.TU.Scaf1.3383	--	uncharacterized protein LOC105347183 [Crassostrea gigas]
MSTRG.59494.4	evm.TU.Scaf4.2934	--	uncharacterized protein LOC105340626 [Crassostrea gigas]
MSTRG.12473.3	evm.TU.Scaf10.695	--	uncharacterized protein LOC105344953 [Crassostrea gigas]
MSTRG.32079.1	evm.TU.Scaf1.1594	--	uncharacterized protein LOC105318227 [Crassostrea gigas]
MSTRG.16419.1	evm.TU.Scaf1.1444	Cpa2	carboxypeptidase B-like [Crassostrea gigas]
MSTRG.13250.1	evm.TU.Scaf4.1227	--	uncharacterized protein LOC105345504 isoform X3 [Crassostrea gigas]
MSTRG.63971.1	evm.TU.Scaf10.1782	--	tax1-binding protein 1 homolog B-like [Crassostrea gigas]
MSTRG.28331.8	evm.TU.Scaf7.2865	--	uncharacterized protein LOC105344180 [Crassostrea gigas]
MSTRG.36200.3	evm.TU.Scaf3.1920	--	uncharacterized protein LOC105347445 [Crassostrea gigas]
MSTRG.28331.4	evm.TU.Scaf2.2343	--	hypothetical protein CGI_10024631 [Crassostrea gigas]
MSTRG.9185.1	evm.TU.Scaf5.1055	--	-
MSTRG.10646.1	evm.TU.Scaf2.2176	--	uncharacterized protein LOC105336091 [Crassostrea gigas]
MSTRG.17112.1	evm.TU.Scaf2.266_evm.TU.Scaf2.267	MRC1	-
MSTRG.54106.1	evm.TU.Scaf9.2198	--	uncharacterized protein LOC105343336 [Crassostrea gigas]
MSTRG.13487.1	evm.TU.Scaf4.1672	rnaset2	ribonuclease Oy-like [Crassostrea gigas]
MSTRG.13573.1	MSTRG.61056	--	Neuron navigator 2 [Crassostrea gigas]
MSTRG.32073.2	MSTRG.541	--	E3 ubiquitin-protein ligase MIB2 [Crassostrea gigas]
MSTRG.3571.1	evm.TU.Scaf2.578	--	uncharacterized protein C6orf163 homolog [Crassostrea gigas]
MSTRG.82477.1	evm.TU.Scaf7.1828	--	serine protease inhibitor Cvsi-2-like [Crassostrea gigas]
MSTRG.57047.1	evm.TU.Scaf10.2149	--	uncharacterized protein LOC105333374 [Crassostrea gigas]
MSTRG.42586.1	evm.TU.Scaf3.2733	--	uncharacterized protein LOC105336475 [Crassostrea gigas]
MSTRG.16419.1	evm.TU.Scaf6.2625	C1QB	-
MSTRG.59494.4	MSTRG.541	--	E3 ubiquitin-protein ligase MIB2 [Crassostrea gigas]
MSTRG.21735.1	evm.TU.Scaf6.1450	--	uncharacterized protein LOC105319244 [Crassostrea gigas]
MSTRG.63971.1	evm.TU.Scaf3.2290	--	uncharacterized protein LOC105335516 [Crassostrea gigas]
MSTRG.49268.2	evm.TU.Scaf1.1672	SPPL3	signal peptide peptidase-like 3 [Crassostrea gigas]
MSTRG.32079.1	evm.TU.Scaf4.310	SAMD15	hypothetical protein CGI_10024797 [Crassostrea gigas]
MSTRG.12473.3	evm.TU.Scaf10.2000	--	uncharacterized protein LOC105323186 [Crassostrea gigas]
MSTRG.10646.1	evm.TU.Scaf2.1975	--	A-kinase anchor protein 14-like [Crassostrea gigas]
MSTRG.3843.8	evm.TU.Scaf1.3351	--	uncharacterized protein LOC105349133 [Crassostrea gigas]
MSTRG.13487.1	evm.TU.Scaf5.1218	fsta	uncharacterized protein LOC105323808, partial [Crassostrea gigas]
MSTRG.55205.1	evm.TU.Scaf1.3434	--	hypothetical protein CGI_10027841 [Crassostrea gigas]
MSTRG.22129.2	evm.TU.Scaf10.456	--	uncharacterized protein LOC105347025 [Crassostrea gigas]
MSTRG.3571.1	evm.TU.Scaf6.2443	C11orf1	UPF0686 protein C11orf1-like [Crassostrea gigas]
MSTRG.10646.1	evm.TU.Scaf10.1029	--	trichohyalin-like [Crassostrea gigas]
MSTRG.10646.1	evm.TU.Scaf3.3360	--	uncharacterized protein LOC105334779 [Crassostrea gigas]
MSTRG.35205.1	evm.TU.Scaf4.718	--	uncharacterized protein LOC105326384 [Crassostrea gigas]
MSTRG.80004.1	evm.TU.Scaf10.1782	--	tax1-binding protein 1 homolog B-like [Crassostrea gigas]
MSTRG.42586.1	evm.TU.Scaf4.2523	--	Calcium and integrin-binding family member 2 [Crassostrea gigas]
MSTRG.63844.1	evm.TU.Scaf1.657	--	RNA-binding protein Musashi homolog 2-like isoform X1 [Crassostrea gigas]
MSTRG.12523.1	evm.TU.Scaf4.2743	--	uncharacterized protein LOC105317410 [Crassostrea gigas]
MSTRG.3571.1	evm.TU.Scaf8.1881	klhl31	uncharacterized protein LOC105323166 [Crassostrea gigas]
MSTRG.9185.1	evm.TU.Scaf4.1937	Stard9	-
MSTRG.28331.5	evm.TU.Scaf8.411	--	mucin-19-like [Crassostrea gigas]
MSTRG.32073.3	evm.TU.Scaf3.1920	--	uncharacterized protein LOC105347445 [Crassostrea gigas]
MSTRG.39042.1	evm.TU.Scaf1.2471	--	uncharacterized protein LOC105341730 [Crassostrea gigas]
MSTRG.13487.1	evm.TU.Scaf6.2436	--	uncharacterized protein LOC105342156 [Crassostrea gigas]
MSTRG.22725.2	evm.TU.Scaf1.470	NEK11	serine/threonine-protein kinase Nek11-like isoform X1 [Crassostrea gigas]
MSTRG.40509.1	evm.TU.Scaf1.505	Tsnaxip1	translin-associated factor X-interacting protein 1-like [Crassostrea gigas]
MSTRG.4092.1	evm.TU.Scaf4.523	C3orf30	uncharacterized protein LOC105337005 [Crassostrea gigas]
MSTRG.21735.1	evm.TU.Scaf2.663	--	uncharacterized protein LOC105318710 [Crassostrea gigas]
MSTRG.53706.1	evm.TU.Scaf6.923	--	transmembrane protein 26-like [Crassostrea gigas]
MSTRG.21735.1	evm.TU.Scaf10.1999	--	uncharacterized protein LOC105323186 [Crassostrea gigas]
MSTRG.42586.1	evm.TU.Scaf3.2294	OVCH2	suppressor of tumorigenicity 14 protein homolog [Crassostrea gigas]
MSTRG.81712.1	evm.TU.Scaf4.200	--	hypothetical protein CGI_10013165 [Crassostrea gigas]
MSTRG.3843.4	evm.TU.Scaf6.1239	--	signal transducer and transcription activator 6-like [Crassostrea gigas]
MSTRG.22129.2	evm.TU.Scaf10.2407	--	uncharacterized protein LOC105345905 [Crassostrea gigas]
MSTRG.39294.1	evm.TU.Scaf2.931	--	uncharacterized protein LOC105325644 [Crassostrea gigas]
MSTRG.22129.1	evm.TU.Scaf1.2471	--	uncharacterized protein LOC105341730 [Crassostrea gigas]
MSTRG.7138.1	evm.TU.Scaf1.2678	--	uncharacterized protein LOC105322457 [Crassostrea gigas]
MSTRG.21735.1	evm.TU.Scaf6.348	--	uncharacterized protein LOC105321005 [Crassostrea gigas]
MSTRG.13487.1	evm.TU.Scaf5.882	--	kielin/chordin-like protein [Crassostrea gigas]
MSTRG.10646.1	evm.TU.Scaf6.2745	CFAP45	protein CFAP45, mitochondrial-like isoform X1 [Crassostrea gigas]
MSTRG.3880.2	evm.TU.Scaf6.204	CCDC105	-
MSTRG.13573.1	evm.TU.Scaf6.2984	Lrriq3	uncharacterized protein LOC105334925 isoform X1 [Crassostrea gigas]
MSTRG.10646.1	evm.TU.Scaf5.876	FSCN1	fascin-like [Crassostrea gigas]
MSTRG.22129.2	evm.TU.Scaf6.371	--	testis-expressed sequence 26 protein-like isoform X1 [Crassostrea gigas]
MSTRG.13487.1	evm.TU.Scaf10.1634	--	uncharacterized protein LOC105340507 [Crassostrea gigas]
MSTRG.10646.1	evm.TU.Scaf3.3337	TSSK1B	testis-specific serine/threonine-protein kinase 1-like [Crassostrea gigas]
MSTRG.5786.1	evm.TU.Scaf2.1527_evm.TU.Scaf2.1528	--	-
MSTRG.2978.1	evm.TU.Scaf2.2493	--	uncharacterized protein LOC105332599 [Crassostrea gigas]
MSTRG.36200.3	evm.TU.Scaf2.690	--	-
MSTRG.63959.5	MSTRG.39295	--	Transposon TX1 uncharacterized 149 kDa protein [Exaiptasia pallida]
MSTRG.13487.1	evm.TU.Scaf6.2342	--	very low-density lipoprotein receptor-like [Crassostrea gigas]
MSTRG.3880.8	evm.TU.Scaf5.91	--	hypothetical protein CGI_10026421 [Crassostrea gigas]
MSTRG.54106.1	evm.TU.Scaf5.91	--	hypothetical protein CGI_10026421 [Crassostrea gigas]
MSTRG.49268.2	evm.TU.Scaf3.592	--	uncharacterized protein LOC105348308 [Crassostrea gigas]
MSTRG.67989.3	evm.TU.Scaf6.1716	tdo2	tryptophan 2,3-dioxygenase-like [Crassostrea gigas]
MSTRG.63959.5	evm.TU.Scaf1.2110	isyna1-b	inositol-3-phosphate synthase-like [Crassostrea gigas]
MSTRG.16419.1	evm.TU.Scaf6.216	--	uncharacterized protein LOC105337550 [Crassostrea gigas]
MSTRG.3451.1	evm.TU.Scaf10.887	KIF6	Kinesin-like protein KIF6 [Crassostrea gigas]
MSTRG.37949.1	MSTRG.10477	--	Tolloid-like protein 1 [Crassostrea gigas]
MSTRG.15551.1	evm.TU.Scaf2.2493	--	uncharacterized protein LOC105332599 [Crassostrea gigas]
MSTRG.13487.1	evm.TU.Scaf1.2024	--	macrophage mannose receptor 1-like isoform X1 [Crassostrea gigas]
MSTRG.4092.1	evm.TU.Scaf4.632	--	uncharacterized protein LOC105317529 [Crassostrea gigas]
MSTRG.79882.1	evm.TU.Scaf1.1515	Mto1	protein MTO1 homolog, mitochondrial-like [Crassostrea gigas]
MSTRG.9987.1	evm.TU.Scaf9.106	kug	protocadherin Fat 1-like [Crassostrea gigas]
MSTRG.63971.1	evm.TU.Scaf1.2907	Necab1	N-terminal EF-hand calcium-binding protein 3 [Crassostrea gigas]
MSTRG.22129.2	evm.TU.Scaf1.2471	--	uncharacterized protein LOC105341730 [Crassostrea gigas]
MSTRG.64142.2	evm.TU.Scaf7.2865	--	uncharacterized protein LOC105344180 [Crassostrea gigas]
MSTRG.13487.1	evm.TU.Scaf7.240	--	uncharacterized protein LOC105343621 [Crassostrea gigas]
MSTRG.4092.1	evm.TU.Scaf10.1999	--	uncharacterized protein LOC105323186 [Crassostrea gigas]
MSTRG.53431.1	MSTRG.53434	--	Ficolin-1, partial [Crassostrea gigas]
MSTRG.3843.2	evm.TU.Scaf3.2665_evm.TU.Scaf3.2666	--	-
MSTRG.45763.2	MSTRG.45763	--	TPA_exp: polyprotein [Lytechinus variegatus]
MSTRG.21735.1	evm.TU.Scaf2.20	BTBD16	BTB/POZ domain-containing protein 16-like isoform X6 [Crassostrea gigas]
MSTRG.39075.1	evm.TU.Scaf10.2107	--	hypothetical protein CGI_10015188 [Crassostrea gigas]
MSTRG.82477.1	evm.TU.Scaf1.1442	--	protein NOV-like [Crassostrea gigas]
MSTRG.3571.1	evm.TU.Scaf5.1032	--	uncharacterized protein LOC105348151 [Crassostrea gigas]
MSTRG.15551.1	MSTRG.61056	--	Neuron navigator 2 [Crassostrea gigas]
MSTRG.39075.2	evm.TU.Scaf6.873	--	uncharacterized protein LOC105329782 [Crassostrea gigas]
MSTRG.10646.1	evm.TU.Scaf6.558	Lrrc51	leucine-rich repeat-containing protein 51-like [Crassostrea gigas]
MSTRG.16419.1	evm.TU.Scaf4.2523	--	Calcium and integrin-binding family member 2 [Crassostrea gigas]
MSTRG.13487.1	evm.TU.Scaf7.569	--	uncharacterized protein LOC105323049 [Crassostrea gigas]
MSTRG.13487.1	MSTRG.1009	--	PREDICTED: uncharacterized protein LOC105343973 [Crassostrea gigas]
MSTRG.28339.2	evm.TU.Scaf2.2343	--	hypothetical protein CGI_10024631 [Crassostrea gigas]
MSTRG.82477.1	evm.TU.Scaf6.2352	COL14A1	Matrilin-2 [Crassostrea gigas]
MSTRG.22129.3	evm.TU.Scaf1.3351	--	uncharacterized protein LOC105349133 [Crassostrea gigas]
MSTRG.13487.1	evm.TU.Scaf5.1198	--	uncharacterized protein LOC105343538 [Crassostrea gigas]
MSTRG.39151.1	MSTRG.4956	--	PREDICTED: THAP domain-containing protein 11-like [Crassostrea gigas]
MSTRG.82477.1	evm.TU.Scaf10.1370	--	uncharacterized protein LOC105333446 [Crassostrea gigas]
MSTRG.3843.2	evm.TU.Scaf8.2365	--	uncharacterized protein LOC105333785 [Crassostrea gigas]
MSTRG.47073.1	evm.TU.Scaf10.2149	--	uncharacterized protein LOC105333374 [Crassostrea gigas]
MSTRG.10645.2	evm.TU.Scaf2.931	--	uncharacterized protein LOC105325644 [Crassostrea gigas]
MSTRG.13487.1	evm.TU.Scaf3.332	Tmprss2	trypsin-1-like [Crassostrea gigas]
MSTRG.3571.1	evm.TU.Scaf4.649	--	hypothetical protein CGI_10017327 [Crassostrea gigas]
MSTRG.47074.1	evm.TU.Scaf10.2149	--	uncharacterized protein LOC105333374 [Crassostrea gigas]
MSTRG.9185.1	MSTRG.11203	--	hypothetical protein CGI_10017120 [Crassostrea gigas]
MSTRG.63844.1	evm.TU.Scaf4.1782	PEX11A	peroxisomal membrane protein 11B-like [Crassostrea gigas]
MSTRG.42586.1	evm.TU.Scaf9.484	--	uncharacterized protein LOC105320185 isoform X1 [Crassostrea gigas]
MSTRG.13487.1	evm.TU.Scaf1.1444	Cpa2	carboxypeptidase B-like [Crassostrea gigas]
MSTRG.52188.1	MSTRG.4956	--	PREDICTED: THAP domain-containing protein 11-like [Crassostrea gigas]
MSTRG.3571.1	evm.TU.Scaf2.761	--	Polycomb group RING finger protein 3 [Crassostrea gigas]
MSTRG.13487.1	evm.TU.Scaf4.460	Os03g0429000	cysteine proteinase inhibitor 1-like [Crassostrea gigas]
MSTRG.3843.4	evm.TU.Scaf3.1264	--	uncharacterized protein LOC105317351 [Crassostrea gigas]
MSTRG.22129.2	evm.TU.Scaf10.351	--	cysteine-rich motor neuron 1 protein-like [Crassostrea gigas]
MSTRG.3880.6	MSTRG.3707	--	Signal transducer and transcription activator 6 [Crassostrea gigas]
MSTRG.4092.1	evm.TU.Scaf6.1450	--	uncharacterized protein LOC105319244 [Crassostrea gigas]
MSTRG.64142.2	evm.TU.Scaf4.260	SLC10A2	ileal sodium/bile acid cotransporter-like [Crassostrea gigas]
MSTRG.16877.1	evm.TU.Scaf2.1078	--	uncharacterized protein LOC105322901 [Crassostrea gigas]
MSTRG.17112.1	evm.TU.Scaf10.486	--	uncharacterized protein LOC105321645 [Crassostrea gigas]
MSTRG.21729.3	evm.TU.Scaf2.578	--	uncharacterized protein C6orf163 homolog [Crassostrea gigas]
MSTRG.16419.1	evm.TU.Scaf7.1443	At3g21360	clavaminate synthase-like protein At3g21360 [Crassostrea gigas]
MSTRG.28339.2	evm.TU.Scaf9.2198	--	uncharacterized protein LOC105343336 [Crassostrea gigas]
MSTRG.1504.2	evm.TU.Scaf5.712	Aoc1	putative amine oxidase [copper-containing] [Crassostrea gigas]
MSTRG.12209.1	evm.TU.Scaf7.1375	--	uncharacterized protein LOC105333525 [Crassostrea gigas]
MSTRG.22725.2	evm.TU.Scaf3.1311	ERMP1	endoplasmic reticulum metallopeptidase 1-like [Crassostrea gigas]
MSTRG.9185.1	evm.TU.Scaf4.3050	--	uncharacterized protein LOC105319355 [Crassostrea gigas]
MSTRG.82477.1	evm.TU.Scaf1.2127	--	uncharacterized protein LOC105338111 [Crassostrea gigas]
MSTRG.42586.1	evm.TU.Scaf1.2944	--	uncharacterized protein LOC105342238 [Crassostrea gigas]
MSTRG.78173.1	evm.TU.Scaf2.1078	--	uncharacterized protein LOC105322901 [Crassostrea gigas]
MSTRG.63971.1	evm.TU.Scaf2.1867	lrp2bp	LRP2-binding protein-like [Crassostrea gigas]
MSTRG.3843.4	evm.TU.Scaf2.1867	lrp2bp	LRP2-binding protein-like [Crassostrea gigas]
MSTRG.80004.1	evm.TU.Scaf2.1867	lrp2bp	LRP2-binding protein-like [Crassostrea gigas]
MSTRG.63971.1	evm.TU.Scaf1.717	Gabarapl2	gamma-aminobutyric acid receptor-associated protein-like 2 [Crassostrea gigas]
MSTRG.4198.1	evm.TU.Scaf5.91	--	hypothetical protein CGI_10026421 [Crassostrea gigas]
MSTRG.15221.1	evm.TU.Scaf4.2455	Rsph4a	radial spoke head protein 4 homolog A-like [Crassostrea gigas]
MSTRG.15221.2	evm.TU.Scaf4.2455	Rsph4a	radial spoke head protein 4 homolog A-like [Crassostrea gigas]
MSTRG.1504.2	evm.TU.Scaf10.2149	--	uncharacterized protein LOC105333374 [Crassostrea gigas]
MSTRG.10646.1	evm.TU.Scaf1.978	--	ataxin-2-like protein isoform X1 [Crassostrea gigas]
MSTRG.52188.1	MSTRG.39146	--	PREDICTED: uncharacterized protein LOC105322724 [Crassostrea gigas]
MSTRG.56356.6	evm.TU.Scaf8.2340	FET3	Laccase-2 [Crassostrea gigas]
MSTRG.28331.5	evm.TU.Scaf8.160	DNAH6	dynein heavy chain 6, axonemal-like isoform X3 [Crassostrea gigas]
MSTRG.81712.1	evm.TU.Scaf10.3183	Pxt	Chorion peroxidase [Crassostrea gigas]
MSTRG.3843.4	evm.TU.Scaf1.2907	Necab1	N-terminal EF-hand calcium-binding protein 3 [Crassostrea gigas]
MSTRG.9185.1	evm.TU.Scaf4.1940	--	uncharacterized protein LOC105319349 [Crassostrea gigas]
MSTRG.12473.3	evm.TU.Scaf3.846	--	uncharacterized protein LOC105334790 [Crassostrea gigas]
MSTRG.78173.2	evm.TU.Scaf3.2306	MYT1	-
MSTRG.32079.1	evm.TU.Scaf7.994	--	uncharacterized protein LOC105330660 [Crassostrea gigas]
MSTRG.42528.1	evm.TU.Scaf5.876	FSCN1	fascin-like [Crassostrea gigas]
MSTRG.12473.3	MSTRG.2585	--	PREDICTED: uncharacterized protein LOC105347226 [Crassostrea gigas]
MSTRG.35083.2	MSTRG.35089	--	-
MSTRG.9814.1	MSTRG.3707	--	Signal transducer and transcription activator 6 [Crassostrea gigas]
MSTRG.16419.1	evm.TU.Scaf1.2164	Tmeff2	tomoregulin-2-like [Crassostrea gigas]
MSTRG.32079.1	evm.TU.Scaf6.3271	--	uncharacterized protein LOC105334357 [Crassostrea gigas]
MSTRG.3843.8	evm.TU.Scaf1.2471	--	uncharacterized protein LOC105341730 [Crassostrea gigas]
MSTRG.21735.1	evm.TU.Scaf1.1594	--	uncharacterized protein LOC105318227 [Crassostrea gigas]
MSTRG.28331.4	evm.TU.Scaf3.3067	--	uncharacterized protein LOC105330058 [Crassostrea gigas]
MSTRG.79882.3	evm.TU.Scaf1.1515	Mto1	protein MTO1 homolog, mitochondrial-like [Crassostrea gigas]
MSTRG.26314.5	evm.TU.Scaf8.160	DNAH6	dynein heavy chain 6, axonemal-like isoform X3 [Crassostrea gigas]
MSTRG.21729.3	evm.TU.Scaf5.876	FSCN1	fascin-like [Crassostrea gigas]
MSTRG.4198.1	evm.TU.Scaf9.2198	--	uncharacterized protein LOC105343336 [Crassostrea gigas]
MSTRG.22725.2	evm.TU.Scaf4.586	USE1	vesicle transport protein USE1-like [Crassostrea gigas]
MSTRG.13487.1	evm.TU.Scaf6.2788	--	uncharacterized protein LOC105329702 [Crassostrea gigas]
MSTRG.39151.1	evm.TU.Scaf4.260	SLC10A2	ileal sodium/bile acid cotransporter-like [Crassostrea gigas]
MSTRG.16419.1	evm.TU.Scaf10.1787	--	integumentary mucin C.1-like isoform X1 [Crassostrea gigas]
MSTRG.42586.1	evm.TU.Scaf3.994	AGRN	serine protease inhibitor dipetalogastin-like [Crassostrea gigas]
MSTRG.40509.1	evm.TU.Scaf3.425	stpg1	O(6)-methylguanine-induced apoptosis 2-like [Crassostrea gigas]
MSTRG.3880.1	evm.TU.Scaf1.2471	--	uncharacterized protein LOC105341730 [Crassostrea gigas]
MSTRG.3880.8	evm.TU.Scaf3.3321	--	uncharacterized protein LOC105347298 [Crassostrea gigas]
MSTRG.2799.3	evm.TU.Scaf9.641	MBD4	uncharacterized protein LOC105342553 [Crassostrea gigas]
MSTRG.2799.3	evm.TU.Scaf1.2624	Mtss1l	metastasis suppressor protein 1-like isoform X4 [Crassostrea gigas]
MSTRG.32079.1	evm.TU.Scaf3.1264	--	uncharacterized protein LOC105317351 [Crassostrea gigas]
MSTRG.43852.1	MSTRG.39146	--	PREDICTED: uncharacterized protein LOC105322724 [Crassostrea gigas]
MSTRG.82477.1	evm.TU.Scaf7.105	CLEC4D	perlucin-like protein isoform X2 [Crassostrea gigas]
MSTRG.82477.1	evm.TU.Scaf4.1817	ctnA	Countin-1 [Crassostrea gigas]
MSTRG.51962.1	evm.TU.Scaf10.383	--	uncharacterized protein LOC105342445 isoform X1 [Crassostrea gigas]
MSTRG.16419.1	evm.TU.Scaf6.1096	TGFBI	periostin-like [Crassostrea gigas]
MSTRG.13250.1	evm.TU.Scaf4.2176	NPC2	epididymal secretory protein E1-like [Crassostrea gigas]
MSTRG.13487.1	evm.TU.Scaf7.538	--	uncharacterized protein LOC105345829 [Crassostrea gigas]
MSTRG.16419.1	evm.TU.Scaf3.1751	--	uncharacterized protein LOC105347067 [Crassostrea gigas]
MSTRG.80004.1	evm.TU.Scaf6.348	--	uncharacterized protein LOC105321005 [Crassostrea gigas]
MSTRG.13487.1	evm.TU.Scaf3.1635	PNLIPRP2	pancreatic triacylglycerol lipase-like [Crassostrea gigas]
MSTRG.16419.1	evm.TU.Scaf8.1505	CTSL	cathepsin L1-like [Crassostrea gigas]
MSTRG.47073.1	evm.TU.Scaf5.712	Aoc1	putative amine oxidase [copper-containing] [Crassostrea gigas]
MSTRG.22129.2	evm.TU.Scaf2.1547	--	-
MSTRG.3571.1	evm.TU.Scaf3.1191	Rsph10b	radial spoke head 10 homolog B-like isoform X2 [Crassostrea gigas]
MSTRG.16419.1	evm.TU.Scaf3.1635	PNLIPRP2	pancreatic triacylglycerol lipase-like [Crassostrea gigas]
MSTRG.12209.1	evm.TU.Scaf3.3337	TSSK1B	testis-specific serine/threonine-protein kinase 1-like [Crassostrea gigas]
MSTRG.40509.1	evm.TU.Scaf3.2232	--	coiled-coil domain-containing protein 178-like [Crassostrea gigas]
MSTRG.3843.3	evm.TU.Scaf4.2945	--	uncharacterized protein LOC105341788 [Crassostrea gigas]
MSTRG.80004.1	evm.TU.Scaf6.3271	--	uncharacterized protein LOC105334357 [Crassostrea gigas]
MSTRG.53199.1	MSTRG.541	--	E3 ubiquitin-protein ligase MIB2 [Crassostrea gigas]
MSTRG.22129.1	evm.TU.Scaf10.456	--	uncharacterized protein LOC105347025 [Crassostrea gigas]
MSTRG.12473.3	evm.TU.Scaf4.523	C3orf30	uncharacterized protein LOC105337005 [Crassostrea gigas]
MSTRG.3880.6	evm.TU.Scaf4.718	--	uncharacterized protein LOC105326384 [Crassostrea gigas]
MSTRG.29030.1	evm.TU.Scaf4.1937	Stard9	-
MSTRG.6798.1	evm.TU.Scaf9.1747	--	uncharacterized protein LOC105317746 [Crassostrea gigas]
MSTRG.3571.1	evm.TU.Scaf9.1098	EFCAB12	EF-hand calcium-binding domain-containing protein 12-like [Crassostrea gigas]
MSTRG.54106.1	MSTRG.79870	--	PREDICTED: tubulin-specific chaperone C-like, partial [Crassostrea gigas]
MSTRG.3880.9	evm.TU.Scaf1.3351	--	uncharacterized protein LOC105349133 [Crassostrea gigas]
MSTRG.42586.1	evm.TU.Scaf10.2504	--	hemagglutinin/amebocyte aggregation factor-like [Crassostrea gigas]
MSTRG.53199.1	evm.TU.Scaf1.3434	--	hypothetical protein CGI_10027841 [Crassostrea gigas]
MSTRG.42528.1	evm.TU.Scaf10.1029	--	trichohyalin-like [Crassostrea gigas]
MSTRG.12473.3	evm.TU.Scaf6.3393	KLHL38	Kelch-like protein 2 [Crassostrea gigas]
MSTRG.42586.1	evm.TU.Scaf7.538	--	uncharacterized protein LOC105345829 [Crassostrea gigas]
MSTRG.3843.4	evm.TU.Scaf6.348	--	uncharacterized protein LOC105321005 [Crassostrea gigas]
MSTRG.13487.1	evm.TU.Scaf4.1159	Bcan	echinoidin-like [Crassostrea gigas]
MSTRG.29030.1	evm.TU.Scaf5.1055	--	-
MSTRG.56971.1	evm.TU.Scaf3.2547	--	hypothetical protein CGI_10006869 [Crassostrea gigas]
MSTRG.39151.1	evm.TU.Scaf3.2665_evm.TU.Scaf3.2666	--	-
MSTRG.54106.1	evm.TU.Scaf3.3321	--	uncharacterized protein LOC105347298 [Crassostrea gigas]
MSTRG.10646.1	evm.TU.Scaf1.787	WDR97	hypothetical protein CGI_10025114 [Crassostrea gigas]
MSTRG.63844.1	evm.TU.Scaf6.2988	Mtf2	metal-response element-binding transcription factor 2-like isoform X2 [Crassostrea gigas]
MSTRG.28334.1	MSTRG.58734	--	PREDICTED: uncharacterized protein LOC105335922 isoform X2 [Crassostrea gigas]
MSTRG.3843.4	evm.TU.Scaf6.898	--	Carbohydrate sulfotransferase 1 [Crassostrea gigas]
MSTRG.10646.1	evm.TU.Scaf4.632	--	uncharacterized protein LOC105317529 [Crassostrea gigas]
MSTRG.80004.1	MSTRG.23382	--	hypothetical protein CGI_10017909 [Crassostrea gigas]
MSTRG.12523.1	evm.TU.Scaf10.2527	CG42265	otopetrin-1-like [Crassostrea gigas]
MSTRG.17112.1	evm.TU.Scaf6.2348	--	von Willebrand factor C domain-containing protein 2-like [Crassostrea gigas]
MSTRG.16419.1	evm.TU.Scaf1.2024	--	macrophage mannose receptor 1-like isoform X1 [Crassostrea gigas]
MSTRG.2799.3	evm.TU.Scaf6.1390	Ubc2	ubiquitin-conjugating enzyme E2 E1-like [Crassostrea gigas]
MSTRG.32079.1	evm.TU.Scaf2.663	--	uncharacterized protein LOC105318710 [Crassostrea gigas]
MSTRG.3843.2	evm.TU.Scaf6.3436	--	uncharacterized protein LOC105332919 [Crassostrea gigas]
MSTRG.21735.1	evm.TU.Scaf7.1108	--	uncharacterized protein LOC105345299 isoform X1 [Crassostrea gigas]
MSTRG.2799.3	evm.TU.Scaf1.2860	--	uncharacterized protein LOC105332026 [Crassostrea gigas]
MSTRG.1504.2	evm.TU.Scaf8.833	--	uncharacterized protein LOC105345445 [Crassostrea gigas]
MSTRG.3843.4	evm.TU.Scaf2.690	--	-
MSTRG.28334.1	evm.TU.Scaf8.160	DNAH6	dynein heavy chain 6, axonemal-like isoform X3 [Crassostrea gigas]
MSTRG.3571.1	MSTRG.541	--	E3 ubiquitin-protein ligase MIB2 [Crassostrea gigas]
MSTRG.32073.2	evm.TU.Scaf8.160	DNAH6	dynein heavy chain 6, axonemal-like isoform X3 [Crassostrea gigas]
MSTRG.16419.1	evm.TU.Scaf7.1298	--	uncharacterized protein LOC105347489 [Crassostrea gigas]
MSTRG.42528.1	evm.TU.Scaf7.994	--	uncharacterized protein LOC105330660 [Crassostrea gigas]
MSTRG.3571.1	evm.TU.Scaf5.1430	KLHL10	kelch-like protein 10 [Crassostrea gigas]
MSTRG.21729.3	evm.TU.Scaf3.846	--	uncharacterized protein LOC105334790 [Crassostrea gigas]
MSTRG.12209.1	evm.TU.Scaf5.856	Spatc1	Speriolin [Crassostrea gigas]
MSTRG.28331.9	evm.TU.Scaf1.2471	--	uncharacterized protein LOC105341730 [Crassostrea gigas]
MSTRG.67989.2	evm.TU.Scaf151.8	--	alpha-2Db adrenergic receptor-like [Crassostrea gigas]
MSTRG.81712.1	evm.TU.Scaf3.625	--	uncharacterized protein LOC105336048 [Crassostrea gigas]
MSTRG.3843.1	evm.TU.Scaf10.2107	--	hypothetical protein CGI_10015188 [Crassostrea gigas]
MSTRG.28334.1	evm.TU.Scaf8.348	--	mucin-19-like [Crassostrea gigas]
MSTRG.43852.1	evm.TU.Scaf6.3436	--	uncharacterized protein LOC105332919 [Crassostrea gigas]
MSTRG.28334.1	evm.TU.Scaf10.1446	--	uncharacterized protein LOC105346218 [Crassostrea gigas]
MSTRG.35205.1	evm.TU.Scaf8.2329	klhl31	uncharacterized protein LOC105323166 [Crassostrea gigas]
MSTRG.588.1	evm.TU.Scaf4.1937	Stard9	-
MSTRG.22129.1	evm.TU.Scaf10.2407	--	uncharacterized protein LOC105345905 [Crassostrea gigas]
MSTRG.29030.1	evm.TU.Scaf4.3050	--	uncharacterized protein LOC105319355 [Crassostrea gigas]
MSTRG.7138.1	evm.TU.Scaf10.1210	MUC4	-
MSTRG.42586.1	evm.TU.Scaf5.1198	--	uncharacterized protein LOC105343538 [Crassostrea gigas]
MSTRG.21729.3	evm.TU.Scaf8.1881	klhl31	uncharacterized protein LOC105323166 [Crassostrea gigas]
MSTRG.52322.1	evm.TU.Scaf10.2107	--	hypothetical protein CGI_10015188 [Crassostrea gigas]
MSTRG.39151.1	evm.TU.Scaf6.3436	--	uncharacterized protein LOC105332919 [Crassostrea gigas]
MSTRG.2799.3	evm.TU.Scaf9.622	nito	putative RNA-binding protein 15B [Crassostrea gigas]
MSTRG.4198.1	evm.TU.Scaf3.3321	--	uncharacterized protein LOC105347298 [Crassostrea gigas]
MSTRG.13487.1	evm.TU.Scaf8.1008	Prss8	tryptase-like isoform X1 [Crassostrea gigas]
MSTRG.82147.2	evm.TU.Scaf5.712	Aoc1	putative amine oxidase [copper-containing] [Crassostrea gigas]
MSTRG.42528.1	evm.TU.Scaf10.1999	--	uncharacterized protein LOC105323186 [Crassostrea gigas]
MSTRG.10646.1	evm.TU.Scaf6.3393	KLHL38	Kelch-like protein 2 [Crassostrea gigas]
MSTRG.42586.1	evm.TU.Scaf9.2469	--	short-chain collagen C4-like [Crassostrea gigas]
MSTRG.56408.1	evm.TU.Scaf4.1937	Stard9	-
MSTRG.56408.2	evm.TU.Scaf4.1937	Stard9	-
MSTRG.16419.1	evm.TU.Scaf7.240	--	uncharacterized protein LOC105343621 [Crassostrea gigas]
MSTRG.80004.1	evm.TU.Scaf4.1395	odf3	outer dense fiber protein 3-like isoform X1 [Crassostrea gigas]
MSTRG.33704.1	evm.TU.Scaf10.557	hbx9	transcription factor mef2A-like isoform X6 [Crassostrea gigas]
MSTRG.16419.1	evm.TU.Scaf1.2944	--	uncharacterized protein LOC105342238 [Crassostrea gigas]
MSTRG.5786.1	evm.TU.Scaf2.1078	--	uncharacterized protein LOC105322901 [Crassostrea gigas]
MSTRG.13487.1	evm.TU.Scaf1.2025	--	C-type lectin domain family 4 member E-like [Crassostrea gigas]
MSTRG.33704.1	evm.TU.Scaf6.2663	BORA	protein aurora borealis-like [Crassostrea gigas]
MSTRG.4092.1	evm.TU.Scaf7.752	--	hypothetical protein CGI_10010671 [Crassostrea gigas]
MSTRG.42586.1	evm.TU.Scaf6.2788	--	uncharacterized protein LOC105329702 [Crassostrea gigas]
MSTRG.45337.2	evm.TU.Scaf3.3282	--	uncharacterized protein LOC105346133 [Crassostrea gigas]
MSTRG.57047.1	evm.TU.Scaf3.889	--	uncharacterized protein LOC105332206 [Crassostrea gigas]
MSTRG.40509.1	evm.TU.Scaf7.1123	Dnajb13	dnaJ homolog subfamily B member 13-like [Crassostrea gigas]
MSTRG.82477.1	evm.TU.Scaf9.807	--	uncharacterized protein LOC105346799 [Crassostrea gigas]
MSTRG.55205.1	evm.TU.Scaf1.767	--	-
MSTRG.47073.1	evm.TU.Scaf3.889	--	uncharacterized protein LOC105332206 [Crassostrea gigas]
MSTRG.80004.1	evm.TU.Scaf199.5	--	hypothetical protein CGI_10019986 [Crassostrea gigas]
MSTRG.21735.1	evm.TU.Scaf3.711	IQCK	IQ domain-containing protein K-like [Crassostrea gigas]
MSTRG.741.4	evm.TU.Scaf4.1795	--	myb-like protein X isoform X1 [Crassostrea gigas]
MSTRG.80004.1	evm.TU.Scaf2.2051	At2g15310	ADP-ribosylation factor 1-like 1 isoform X1 [Crassostrea gigas]
MSTRG.36200.3	evm.TU.Scaf2.1867	lrp2bp	LRP2-binding protein-like [Crassostrea gigas]
MSTRG.63971.1	evm.TU.Scaf6.3271	--	uncharacterized protein LOC105334357 [Crassostrea gigas]
MSTRG.2978.1	evm.TU.Scaf6.2984	Lrriq3	uncharacterized protein LOC105334925 isoform X1 [Crassostrea gigas]
MSTRG.55591.1	evm.TU.Scaf1.2471	--	uncharacterized protein LOC105341730 [Crassostrea gigas]
MSTRG.47074.1	evm.TU.Scaf5.712	Aoc1	putative amine oxidase [copper-containing] [Crassostrea gigas]
MSTRG.26314.4	MSTRG.56066	--	TPA_exp: polyprotein [Lytechinus variegatus]
MSTRG.3880.2	evm.TU.Scaf4.718	--	uncharacterized protein LOC105326384 [Crassostrea gigas]
MSTRG.42586.1	evm.TU.Scaf5.1218	fsta	uncharacterized protein LOC105323808, partial [Crassostrea gigas]
MSTRG.13487.1	evm.TU.Scaf1.561	--	hypothetical protein CGI_10027079 [Crassostrea gigas]
MSTRG.10646.1	evm.TU.Scaf2.578	--	uncharacterized protein C6orf163 homolog [Crassostrea gigas]
MSTRG.4198.1	MSTRG.52249	--	hypothetical protein CGI_10003246 [Crassostrea gigas]
MSTRG.28342.1	evm.TU.Scaf3.3321	--	uncharacterized protein LOC105347298 [Crassostrea gigas]
MSTRG.28342.1	MSTRG.541	--	E3 ubiquitin-protein ligase MIB2 [Crassostrea gigas]
MSTRG.3571.1	evm.TU.Scaf1.3434	--	hypothetical protein CGI_10027841 [Crassostrea gigas]
MSTRG.40509.1	evm.TU.Scaf4.582	--	uncharacterized protein LOC105346956 isoform X1 [Crassostrea gigas]
MSTRG.82477.1	evm.TU.Scaf10.1189	--	uncharacterized protein LOC105348215 isoform X1 [Crassostrea gigas]
MSTRG.13487.1	evm.TU.Scaf3.2192	Mep1b	astacin-like metalloprotease toxin 2 isoform X1 [Crassostrea gigas]
MSTRG.3843.5	MSTRG.61333	--	PREDICTED: uncharacterized protein LOC105341788 [Crassostrea gigas]
MSTRG.67646.1	evm.TU.Scaf9.1331	si:ch211-163l21.7	-
MSTRG.29030.1	MSTRG.11203	--	hypothetical protein CGI_10017120 [Crassostrea gigas]
MSTRG.13487.1	evm.TU.Scaf2.429	FTH1	yolk ferritin-like isoform X1 [Crassostrea gigas]
MSTRG.63971.1	evm.TU.Scaf4.1395	odf3	outer dense fiber protein 3-like isoform X1 [Crassostrea gigas]
MSTRG.63971.1	evm.TU.Scaf6.348	--	uncharacterized protein LOC105321005 [Crassostrea gigas]
MSTRG.21729.3	MSTRG.36170	--	Neural-cadherin [Crassostrea gigas]
MSTRG.63844.1	evm.TU.Scaf2.1358	Cdc20	cell division cycle protein 20 homolog [Crassostrea gigas]
MSTRG.16419.1	evm.TU.Scaf3.2294	OVCH2	suppressor of tumorigenicity 14 protein homolog [Crassostrea gigas]
MSTRG.42528.1	evm.TU.Scaf6.838	FAM78A	protein FAM78B-like [Crassostrea gigas]
MSTRG.28339.2	evm.TU.Scaf6.1347	Rsph1	radial spoke head 1 homolog [Crassostrea gigas]
MSTRG.3843.3	evm.TU.Scaf5.704	Enkur	Enkurin [Crassostrea gigas]
MSTRG.22129.2	evm.TU.Scaf2.834	PGLYRP2	peptidoglycan-recognition protein SC2-like [Crassostrea gigas]
MSTRG.22129.1	evm.TU.Scaf10.351	--	cysteine-rich motor neuron 1 protein-like [Crassostrea gigas]
MSTRG.42528.1	evm.TU.Scaf4.632	--	uncharacterized protein LOC105317529 [Crassostrea gigas]
MSTRG.16419.1	evm.TU.Scaf6.2436	--	uncharacterized protein LOC105342156 [Crassostrea gigas]
MSTRG.9185.1	MSTRG.50211	--	hypothetical protein CGI_10002304 [Crassostrea gigas]
MSTRG.3843.4	evm.TU.Scaf1.717	Gabarapl2	gamma-aminobutyric acid receptor-associated protein-like 2 [Crassostrea gigas]
MSTRG.9185.1	evm.TU.Scaf47.13	--	hypothetical protein CGI_10018117 [Crassostrea gigas]
MSTRG.32079.1	evm.TU.Scaf3.3360	--	uncharacterized protein LOC105334779 [Crassostrea gigas]
MSTRG.32073.3	evm.TU.Scaf5.1578	KLHL10	kelch-like protein 10 [Crassostrea gigas]
MSTRG.21735.1	evm.TU.Scaf3.3360	--	uncharacterized protein LOC105334779 [Crassostrea gigas]
MSTRG.82477.1	evm.TU.Scaf1.1323	celCCG	endoglucanase 14-like [Crassostrea gigas]
MSTRG.45337.2	evm.TU.Scaf1.3536	--	uncharacterized protein LOC105327068 [Crassostrea gigas]
MSTRG.42586.1	evm.TU.Scaf4.2472	--	Violaxanthin de-epoxidase [Crassostrea gigas]
MSTRG.12473.3	evm.TU.Scaf10.1999	--	uncharacterized protein LOC105323186 [Crassostrea gigas]
MSTRG.12473.3	evm.TU.Scaf2.931	--	uncharacterized protein LOC105325644 [Crassostrea gigas]
MSTRG.28331.7	evm.TU.Scaf3.2193	--	uncharacterized protein C4orf22 homolog [Crassostrea gigas]
MSTRG.2978.1	MSTRG.61056	--	Neuron navigator 2 [Crassostrea gigas]
MSTRG.32079.1	evm.TU.Scaf3.711	IQCK	IQ domain-containing protein K-like [Crassostrea gigas]
MSTRG.13487.1	evm.TU.Scaf3.1493	PNLIP	pancreatic triacylglycerol lipase-like [Crassostrea gigas]
MSTRG.42586.1	evm.TU.Scaf8.970	--	uncharacterized protein LOC105320218 isoform X1 [Crassostrea gigas]
MSTRG.13487.1	evm.TU.Scaf3.994	AGRN	serine protease inhibitor dipetalogastin-like [Crassostrea gigas]
MSTRG.40509.1	evm.TU.Scaf3.1656	DNAH3	dynein heavy chain 3, axonemal-like isoform X5 [Crassostrea gigas]
MSTRG.41016.1	MSTRG.4326	--	PREDICTED: uncharacterized protein LOC105338661 [Crassostrea gigas]
MSTRG.52188.1	evm.TU.Scaf6.3436	--	uncharacterized protein LOC105332919 [Crassostrea gigas]
MSTRG.82147.2	evm.TU.Scaf7.941	--	uncharacterized protein LOC105345660 [Crassostrea gigas]
MSTRG.3843.4	evm.TU.Scaf6.1380	GUK1	guanylate kinase-like isoform X1 [Crassostrea gigas]
MSTRG.12473.3	evm.TU.Scaf10.1029	--	trichohyalin-like [Crassostrea gigas]
MSTRG.39299.1	evm.TU.Scaf9.1181	Cfap100	coiled-coil domain-containing protein 37-like [Crassostrea gigas]
MSTRG.42586.1	evm.TU.Scaf1.2920	--	uncharacterized protein LOC105335615 [Crassostrea gigas]
MSTRG.32079.1	evm.TU.Scaf7.1375	--	uncharacterized protein LOC105333525 [Crassostrea gigas]
MSTRG.56868.1	evm.TU.Scaf10.456	--	uncharacterized protein LOC105347025 [Crassostrea gigas]
MSTRG.16419.1	evm.TU.Scaf6.929	Col14a1	Collagen alpha-1(XIV) chain [Crassostrea gigas]
MSTRG.63971.1	evm.TU.Scaf199.5	--	hypothetical protein CGI_10019986 [Crassostrea gigas]
MSTRG.28334.1	evm.TU.Scaf9.1331	si:ch211-163l21.7	-
MSTRG.9814.1	evm.TU.Scaf8.2329	klhl31	uncharacterized protein LOC105323166 [Crassostrea gigas]
MSTRG.22725.2	evm.TU.Scaf2.1744	--	uncharacterized protein LOC105339911 [Crassostrea gigas]
MSTRG.79882.4	evm.TU.Scaf1.1515	Mto1	protein MTO1 homolog, mitochondrial-like [Crassostrea gigas]
MSTRG.13487.1	evm.TU.Scaf1.1323	celCCG	endoglucanase 14-like [Crassostrea gigas]
MSTRG.32079.1	evm.TU.Scaf2.20	BTBD16	BTB/POZ domain-containing protein 16-like isoform X6 [Crassostrea gigas]
MSTRG.67710.1	evm.TU.Scaf7.2398	--	uncharacterized protein LOC105335220 [Crassostrea gigas]
MSTRG.13487.1	evm.TU.Scaf8.325	--	uncharacterized protein LOC105324085 [Crassostrea gigas]
MSTRG.42528.1	evm.TU.Scaf1.3383	--	uncharacterized protein LOC105347183 [Crassostrea gigas]
MSTRG.22129.3	evm.TU.Scaf1.2471	--	uncharacterized protein LOC105341730 [Crassostrea gigas]
MSTRG.42528.1	evm.TU.Scaf5.856	Spatc1	Speriolin [Crassostrea gigas]
MSTRG.42586.1	evm.TU.Scaf4.1173	CLEC17A	perlucin-like isoform X3 [Crassostrea gigas]
MSTRG.47171.1	evm.TU.Scaf4.118	Tpgs2	tubulin polyglutamylase complex subunit 2-like isoform X1 [Crassostrea gigas]
MSTRG.55205.1	MSTRG.541	--	E3 ubiquitin-protein ligase MIB2 [Crassostrea gigas]
MSTRG.38174.1	evm.TU.Scaf10.1137	--	uncharacterized protein LOC105330938 isoform X1 [Crassostrea gigas]
MSTRG.9912.1	evm.TU.Scaf4.2599	COL6A6	collagen alpha-4(VI) chain-like [Crassostrea gigas]
MSTRG.67646.1	MSTRG.58734	--	PREDICTED: uncharacterized protein LOC105335922 isoform X2 [Crassostrea gigas]
MSTRG.4092.1	evm.TU.Scaf7.1375	--	uncharacterized protein LOC105333525 [Crassostrea gigas]
MSTRG.40509.1	evm.TU.Scaf6.110	Efhb	EF-hand domain-containing family member B-like [Crassostrea gigas]
MSTRG.40509.1	evm.TU.Scaf9.1737	Ccdc146	coiled-coil domain-containing protein 146-like [Crassostrea gigas]
MSTRG.82477.1	evm.TU.Scaf9.1746	PRRX2	hypothetical protein CGI_10013214 [Crassostrea gigas]
MSTRG.47074.1	evm.TU.Scaf8.833	--	uncharacterized protein LOC105345445 [Crassostrea gigas]
MSTRG.57047.1	evm.TU.Scaf5.712	Aoc1	putative amine oxidase [copper-containing] [Crassostrea gigas]
MSTRG.26314.5	evm.TU.Scaf1.767	--	-
MSTRG.28331.8	MSTRG.81715	--	PREDICTED: putative nuclease HARBI1 [Crassostrea gigas]
MSTRG.3571.1	evm.TU.Scaf1.2232	--	uncharacterized protein LOC105336124 [Crassostrea gigas]
MSTRG.3843.2	MSTRG.4956	--	PREDICTED: THAP domain-containing protein 11-like [Crassostrea gigas]
MSTRG.3571.1	evm.TU.Scaf2.2176	--	uncharacterized protein LOC105336091 [Crassostrea gigas]
MSTRG.4092.1	MSTRG.2585	--	PREDICTED: uncharacterized protein LOC105347226 [Crassostrea gigas]
MSTRG.39042.1	evm.TU.Scaf6.371	--	testis-expressed sequence 26 protein-like isoform X1 [Crassostrea gigas]
MSTRG.15551.1	MSTRG.39146	--	PREDICTED: uncharacterized protein LOC105322724 [Crassostrea gigas]
MSTRG.13487.1	evm.TU.Scaf6.216	--	uncharacterized protein LOC105337550 [Crassostrea gigas]
MSTRG.52322.1	evm.TU.Scaf2.1527_evm.TU.Scaf2.1528	--	-
MSTRG.40509.1	evm.TU.Scaf1.1930	Gas8	growth arrest-specific protein 8-like [Crassostrea gigas]
MSTRG.63971.1	evm.TU.Scaf2.2051	At2g15310	ADP-ribosylation factor 1-like 1 isoform X1 [Crassostrea gigas]
MSTRG.13487.1	evm.TU.Scaf6.1156	--	uncharacterized protein LOC105338017 [Crassostrea gigas]
MSTRG.10646.1	evm.TU.Scaf2.761	--	Polycomb group RING finger protein 3 [Crassostrea gigas]
MSTRG.42586.1	evm.TU.Scaf2.2136	MSRB3	methionine-R-sulfoxide reductase B3-like [Crassostrea gigas]
MSTRG.21735.1	evm.TU.Scaf6.2745	CFAP45	protein CFAP45, mitochondrial-like isoform X1 [Crassostrea gigas]
MSTRG.42586.1	evm.TU.Scaf9.614	POSTN	transforming growth factor-beta-induced protein ig-h3-like [Crassostrea gigas]
MSTRG.82477.1	evm.TU.Scaf9.1785	--	uncharacterized protein LOC105325988 [Crassostrea gigas]
MSTRG.56868.1	evm.TU.Scaf10.2407	--	uncharacterized protein LOC105345905 [Crassostrea gigas]
MSTRG.3880.8	evm.TU.Scaf3.3067	--	uncharacterized protein LOC105330058 [Crassostrea gigas]
MSTRG.9185.1	evm.TU.Scaf2.1075	--	uncharacterized protein LOC105322901 [Crassostrea gigas]
MSTRG.13573.1	evm.TU.Scaf8.2365	--	uncharacterized protein LOC105333785 [Crassostrea gigas]
MSTRG.75994.3	evm.TU.Scaf5.1075	AOC1	putative amine oxidase [copper-containing] [Crassostrea gigas]
MSTRG.36200.3	evm.TU.Scaf6.898	--	Carbohydrate sulfotransferase 1 [Crassostrea gigas]
MSTRG.16419.1	evm.TU.Scaf6.118	--	uncharacterized protein LOC105345021 [Crassostrea gigas]
MSTRG.2799.3	evm.TU.Scaf1.2767	RREB1	ras-responsive element-binding protein 1-like isoform X3 [Crassostrea gigas]
MSTRG.3843.1	evm.TU.Scaf6.873	--	uncharacterized protein LOC105329782 [Crassostrea gigas]
MSTRG.16877.1	evm.TU.Scaf6.3567	KLHL38	kelch-like protein 3 [Crassostrea gigas]
MSTRG.43852.1	MSTRG.4956	--	PREDICTED: THAP domain-containing protein 11-like [Crassostrea gigas]
MSTRG.42586.1	evm.TU.Scaf3.1493	PNLIP	pancreatic triacylglycerol lipase-like [Crassostrea gigas]
MSTRG.10646.1	evm.TU.Scaf6.1450	--	uncharacterized protein LOC105319244 [Crassostrea gigas]
MSTRG.43851.2	evm.TU.Scaf10.887	KIF6	Kinesin-like protein KIF6 [Crassostrea gigas]
MSTRG.42586.1	evm.TU.Scaf6.2992	--	Kv channel-interacting protein 4-like [Crassostrea gigas]
MSTRG.32079.1	evm.TU.Scaf1.2907	Necab1	N-terminal EF-hand calcium-binding protein 3 [Crassostrea gigas]
MSTRG.40509.1	evm.TU.Scaf3.127	--	uncharacterized protein C9orf135 homolog [Crassostrea gigas]
MSTRG.59486.2	MSTRG.72213	--	PREDICTED: piggyBac transposable element-derived protein 4-like [Crassostrea gigas]
MSTRG.3843.4	evm.TU.Scaf6.3567	KLHL38	kelch-like protein 3 [Crassostrea gigas]
MSTRG.49268.2	evm.TU.Scaf10.432	SULT1C4	sulfotransferase 1C4-like [Crassostrea gigas]
MSTRG.67989.2	MSTRG.53434	--	Ficolin-1, partial [Crassostrea gigas]
MSTRG.32079.1	MSTRG.41016	--	Tripartite motif-containing protein 2 [Crassostrea gigas]
MSTRG.2799.3	evm.TU.Scaf5.764	--	hypothetical protein LOTGIDRAFT_238301 [Lottia gigantea]
MSTRG.78173.1	evm.TU.Scaf2.690	--	-
MSTRG.42528.1	evm.TU.Scaf2.663	--	uncharacterized protein LOC105318710 [Crassostrea gigas]
MSTRG.28331.5	evm.TU.Scaf10.1446	--	uncharacterized protein LOC105346218 [Crassostrea gigas]
MSTRG.81712.1	evm.TU.Scaf10.2547	Pxt	Chorion peroxidase [Crassostrea gigas]
MSTRG.54106.1	evm.TU.Scaf3.1013	--	uncharacterized protein LOC105341099 [Crassostrea gigas]
MSTRG.3571.1	MSTRG.60840	--	Low-density lipoprotein receptor-related protein 1B [Crassostrea gigas]
MSTRG.36200.3	evm.TU.Scaf1.717	Gabarapl2	gamma-aminobutyric acid receptor-associated protein-like 2 [Crassostrea gigas]
MSTRG.33704.1	evm.TU.Scaf2.536	--	uncharacterized protein C5orf34 homolog [Crassostrea gigas]
MSTRG.3880.9	evm.TU.Scaf1.2471	--	uncharacterized protein LOC105341730 [Crassostrea gigas]
MSTRG.54106.1	evm.TU.Scaf9.2288	--	midasin-like [Crassostrea gigas]
MSTRG.59494.4	evm.TU.Scaf8.1881	klhl31	uncharacterized protein LOC105323166 [Crassostrea gigas]
MSTRG.63908.1	evm.TU.Scaf5.119	CCDC47	coiled-coil domain-containing protein 47-like [Crassostrea gigas]
MSTRG.22129.1	evm.TU.Scaf2.1547	--	-
MSTRG.3880.1	MSTRG.71041	--	PREDICTED: zinc finger protein RFP [Crassostrea gigas]
MSTRG.4092.1	evm.TU.Scaf4.310	SAMD15	hypothetical protein CGI_10024797 [Crassostrea gigas]
MSTRG.39294.1	evm.TU.Scaf10.1029	--	trichohyalin-like [Crassostrea gigas]
MSTRG.49268.2	evm.TU.Scaf4.786	WDR20	WD repeat-containing protein 20-like isoform X1 [Crassostrea gigas]
MSTRG.12473.3	evm.TU.Scaf4.2934	--	uncharacterized protein LOC105340626 [Crassostrea gigas]
MSTRG.12473.3	evm.TU.Scaf4.35	--	uncharacterized protein C2orf73 homolog isoform X3 [Crassostrea gigas]
MSTRG.7356.1	evm.TU.Scaf4.2962	--	uncharacterized protein LOC105331811 [Crassostrea gigas]
MSTRG.3843.8	MSTRG.71041	--	PREDICTED: zinc finger protein RFP [Crassostrea gigas]
MSTRG.29030.1	evm.TU.Scaf47.13	--	hypothetical protein CGI_10018117 [Crassostrea gigas]
MSTRG.5786.1	MSTRG.61333	--	PREDICTED: uncharacterized protein LOC105341788 [Crassostrea gigas]
MSTRG.39294.1	MSTRG.541	--	E3 ubiquitin-protein ligase MIB2 [Crassostrea gigas]
MSTRG.82147.3	evm.TU.Scaf3.889	--	uncharacterized protein LOC105332206 [Crassostrea gigas]
MSTRG.55205.1	evm.TU.Scaf4.2934	--	uncharacterized protein LOC105340626 [Crassostrea gigas]
MSTRG.16419.1	evm.TU.Scaf6.2197	--	uncharacterized protein LOC105345683 isoform X1 [Crassostrea gigas]
MSTRG.42528.1	evm.TU.Scaf9.1098	EFCAB12	EF-hand calcium-binding domain-containing protein 12-like [Crassostrea gigas]
MSTRG.42586.1	evm.TU.Scaf6.1132	--	uncharacterized protein LOC105325858 [Crassostrea gigas]
MSTRG.16419.1	evm.TU.Scaf6.133	--	hemagglutinin/amebocyte aggregation factor-like [Crassostrea gigas]
MSTRG.4092.1	evm.TU.Scaf1.3314	klhl31	kelch-like protein 2 [Crassostrea gigas]
MSTRG.16419.1	evm.TU.Scaf10.1705	--	uncharacterized protein LOC105348244 [Crassostrea gigas]
MSTRG.16419.1	evm.TU.Scaf7.103	--	perlucin-like protein [Crassostrea gigas]
MSTRG.3843.3	evm.TU.Scaf9.1181	Cfap100	coiled-coil domain-containing protein 37-like [Crassostrea gigas]
MSTRG.13487.1	evm.TU.Scaf2.1546	--	hypothetical protein CGI_10003570 [Crassostrea gigas]
MSTRG.2799.3	evm.TU.Scaf3.225	STOX1	Storkhead-box protein 1 [Crassostrea gigas]
MSTRG.13573.1	evm.TU.Scaf7.2865	--	uncharacterized protein LOC105344180 [Crassostrea gigas]
MSTRG.13487.1	evm.TU.Scaf1.287	--	uncharacterized protein LOC105340544 [Crassostrea gigas]
MSTRG.2799.3	evm.TU.Scaf4.983	sconB	F-box/WD repeat-containing protein 2-like [Crassostrea gigas]
MSTRG.588.1	evm.TU.Scaf5.1055	--	-
MSTRG.13487.1	evm.TU.Scaf1.2685	--	-
MSTRG.42528.1	evm.TU.Scaf8.1881	klhl31	uncharacterized protein LOC105323166 [Crassostrea gigas]
MSTRG.4092.1	evm.TU.Scaf1.1201	--	-
MSTRG.42528.1	evm.TU.Scaf10.2000	--	uncharacterized protein LOC105323186 [Crassostrea gigas]
MSTRG.82477.1	evm.TU.Scaf10.713	--	hypothetical protein CGI_10010736 [Crassostrea gigas]
MSTRG.40509.1	evm.TU.Scaf4.2659	AK7	adenylate kinase 7-like [Crassostrea gigas]
MSTRG.32079.1	evm.TU.Scaf3.156	LEXM	uncharacterized protein C1orf177 homolog [Crassostrea gigas]
MSTRG.70320.1	evm.TU.Scaf10.235	--	Wall-associated receptor kinase 5 [Crassostrea gigas]
MSTRG.28331.4	evm.TU.Scaf2.2561	--	uncharacterized protein LOC105336120 [Crassostrea gigas]
MSTRG.46752.5	evm.TU.Scaf4.1178	--	myoglobin-like [Crassostrea gigas]
MSTRG.78173.1	evm.TU.Scaf3.1920	--	uncharacterized protein LOC105347445 [Crassostrea gigas]
MSTRG.36200.3	evm.TU.Scaf3.1264	--	uncharacterized protein LOC105317351 [Crassostrea gigas]
MSTRG.59915.1	evm.TU.Scaf10.887	KIF6	Kinesin-like protein KIF6 [Crassostrea gigas]
MSTRG.24859.3	evm.TU.Scaf151.8	--	alpha-2Db adrenergic receptor-like [Crassostrea gigas]
MSTRG.82477.1	evm.TU.Scaf1.290	--	uncharacterized protein LOC105340547 [Crassostrea gigas]
MSTRG.10646.1	evm.TU.Scaf7.752	--	hypothetical protein CGI_10010671 [Crassostrea gigas]
MSTRG.32079.1	evm.TU.Scaf4.2686	--	uncharacterized protein LOC105337714 [Crassostrea gigas]
MSTRG.82477.1	evm.TU.Scaf8.1008	Prss8	tryptase-like isoform X1 [Crassostrea gigas]
MSTRG.3217.1	evm.TU.Scaf3.2193	--	uncharacterized protein C4orf22 homolog [Crassostrea gigas]
MSTRG.55205.1	evm.TU.Scaf10.1446	--	uncharacterized protein LOC105346218 [Crassostrea gigas]
MSTRG.28331.8	MSTRG.61056	--	Neuron navigator 2 [Crassostrea gigas]
MSTRG.39299.1	evm.TU.Scaf4.2945	--	uncharacterized protein LOC105341788 [Crassostrea gigas]
MSTRG.54106.1	evm.TU.Scaf4.187	--	uncharacterized protein LOC105325252 [Crassostrea gigas]
MSTRG.42528.1	evm.TU.Scaf1.3314	klhl31	kelch-like protein 2 [Crassostrea gigas]
MSTRG.82477.1	evm.TU.Scaf4.2521	--	hypothetical protein ZOSMA_87G00870 [Zostera marina]
MSTRG.42586.1	evm.TU.Scaf2.1368	--	hypothetical protein CGI_10013312 [Crassostrea gigas]
MSTRG.62144.2	evm.TU.Scaf6.2259	Zdhhc17	-
MSTRG.79356.1	evm.TU.Scaf1.667	HSFY1	heat shock transcription factor, X-linked-like [Crassostrea gigas]
MSTRG.21729.3	MSTRG.2585	--	PREDICTED: uncharacterized protein LOC105347226 [Crassostrea gigas]
MSTRG.12209.1	evm.TU.Scaf10.1999	--	uncharacterized protein LOC105323186 [Crassostrea gigas]
MSTRG.13487.1	evm.TU.Scaf7.1828	--	serine protease inhibitor Cvsi-2-like [Crassostrea gigas]
MSTRG.42586.1	evm.TU.Scaf6.247	--	hemicentin-2-like [Crassostrea gigas]
MSTRG.28331.5	evm.TU.Scaf8.348	--	mucin-19-like [Crassostrea gigas]
MSTRG.37949.1	evm.TU.Scaf6.837	Plpp6	presqualene diphosphate phosphatase-like [Crassostrea gigas]
MSTRG.80407.3	evm.TU.Scaf9.1585	cep41	centrosomal protein of 41 kDa-like isoform X2 [Crassostrea gigas]
MSTRG.10646.1	evm.TU.Scaf4.523	C3orf30	uncharacterized protein LOC105337005 [Crassostrea gigas]
MSTRG.33622.1	evm.TU.Scaf2.151	glpK2	putative glycerol kinase 5 isoform X1 [Crassostrea gigas]
MSTRG.39075.1	evm.TU.Scaf4.1254	--	uncharacterized protein LOC105318144 [Crassostrea gigas]
MSTRG.21735.1	evm.TU.Scaf6.838	FAM78A	protein FAM78B-like [Crassostrea gigas]
MSTRG.82477.1	evm.TU.Scaf1.287	--	uncharacterized protein LOC105340544 [Crassostrea gigas]
MSTRG.3571.1	evm.TU.Scaf6.1557	SPATA4	-
MSTRG.16419.1	evm.TU.Scaf6.2788	--	uncharacterized protein LOC105329702 [Crassostrea gigas]
MSTRG.28339.2	evm.TU.Scaf2.2315	--	hypothetical protein CGI_10009950 [Crassostrea gigas]
MSTRG.10823.2	MSTRG.10823	POL	Transposon Ty3-I Gag-Pol polyprotein [Ceratitis capitata]
MSTRG.67962.1	evm.TU.Scaf4.51	MARCO	Deleted in malignant brain tumors 1 protein [Crassostrea gigas]
MSTRG.13487.1	evm.TU.Scaf4.2523	--	Calcium and integrin-binding family member 2 [Crassostrea gigas]
MSTRG.13487.1	evm.TU.Scaf3.2530	Fat4	protocadherin-like wing polarity protein stan [Crassostrea gigas]
MSTRG.28331.8	evm.TU.Scaf4.260	SLC10A2	ileal sodium/bile acid cotransporter-like [Crassostrea gigas]
MSTRG.42528.1	evm.TU.Scaf7.752	--	hypothetical protein CGI_10010671 [Crassostrea gigas]
MSTRG.49268.2	evm.TU.Scaf4.34	FBXO33	F-box only protein 33-like [Crassostrea gigas]
MSTRG.42528.1	evm.TU.Scaf6.3393	KLHL38	Kelch-like protein 2 [Crassostrea gigas]
MSTRG.10646.1	evm.TU.Scaf10.2000	--	uncharacterized protein LOC105323186 [Crassostrea gigas]
MSTRG.13487.1	evm.TU.Scaf6.2625	C1QB	-
MSTRG.42586.1	evm.TU.Scaf2.429	FTH1	yolk ferritin-like isoform X1 [Crassostrea gigas]
MSTRG.13487.1	evm.TU.Scaf7.105	CLEC4D	perlucin-like protein isoform X2 [Crassostrea gigas]
MSTRG.42528.1	evm.TU.Scaf6.558	Lrrc51	leucine-rich repeat-containing protein 51-like [Crassostrea gigas]
MSTRG.2799.3	evm.TU.Scaf6.1295	ANKLE2	ankyrin repeat and LEM domain-containing protein 2-like [Crassostrea gigas]
MSTRG.3843.3	evm.TU.Scaf4.3063	--	putative nuclease HARBI1 [Crassostrea gigas]
MSTRG.59494.4	evm.TU.Scaf5.876	FSCN1	fascin-like [Crassostrea gigas]
MSTRG.53199.1	evm.TU.Scaf10.1029	--	trichohyalin-like [Crassostrea gigas]
MSTRG.79882.3	evm.TU.Scaf4.1824	--	sushi, von Willebrand factor type A, EGF and pentraxin domain-containing protein 1-like [Crassostrea gigas]
MSTRG.80004.1	evm.TU.Scaf4.1271	--	hypothetical protein CGI_10025228 [Crassostrea gigas]
MSTRG.16877.1	evm.TU.Scaf9.675	--	hypothetical protein CGI_10001234 [Crassostrea gigas]
MSTRG.4092.1	evm.TU.Scaf5.876	FSCN1	fascin-like [Crassostrea gigas]
MSTRG.37949.1	evm.TU.Scaf3.2338	nphp4	Nephrocystin-4 [Crassostrea gigas]
MSTRG.17112.1	evm.TU.Scaf4.3171	--	uncharacterized protein LOC105334563 [Crassostrea gigas]
MSTRG.39882.17	evm.TU.Scaf5.712	Aoc1	putative amine oxidase [copper-containing] [Crassostrea gigas]
MSTRG.32079.1	evm.TU.Scaf6.327	--	uncharacterized protein LOC105331662 [Crassostrea gigas]
MSTRG.28342.1	evm.TU.Scaf5.91	--	hypothetical protein CGI_10026421 [Crassostrea gigas]
MSTRG.59547.1	evm.TU.Scaf8.833	--	uncharacterized protein LOC105345445 [Crassostrea gigas]
MSTRG.39294.1	evm.TU.Scaf1.1201	--	-
MSTRG.49817.1	evm.TU.Scaf1.1447	--	hypothetical protein [Oscillatoria sp. PCC 10802]
MSTRG.42528.1	evm.TU.Scaf10.695	--	uncharacterized protein LOC105344953 [Crassostrea gigas]
MSTRG.13487.1	evm.TU.Scaf6.247	--	hemicentin-2-like [Crassostrea gigas]
MSTRG.13487.1	evm.TU.Scaf8.1505	CTSL	cathepsin L1-like [Crassostrea gigas]
MSTRG.78173.1	evm.TU.Scaf6.1380	GUK1	guanylate kinase-like isoform X1 [Crassostrea gigas]
MSTRG.41016.1	evm.TU.Scaf3.1918	--	uncharacterized protein LOC105347444 [Crassostrea gigas]
MSTRG.16419.1	evm.TU.Scaf9.614	POSTN	transforming growth factor-beta-induced protein ig-h3-like [Crassostrea gigas]
MSTRG.42586.1	evm.TU.Scaf10.1705	--	uncharacterized protein LOC105348244 [Crassostrea gigas]
MSTRG.13487.1	evm.TU.Scaf1.1298	--	serine protease inhibitor dipetalogastin-like [Crassostrea gigas]
MSTRG.39294.1	evm.TU.Scaf4.35	--	uncharacterized protein C2orf73 homolog isoform X3 [Crassostrea gigas]
MSTRG.56971.1	evm.TU.Scaf7.1971	CPT1A	-
MSTRG.16419.1	evm.TU.Scaf2.1163	--	uncharacterized protein LOC105324988 [Crassostrea gigas]
MSTRG.42586.1	evm.TU.Scaf8.1041	--	uncharacterized protein LOC105332731 [Crassostrea gigas]
MSTRG.2799.3	evm.TU.Scaf5.451	Inpp1	inositol polyphosphate 1-phosphatase-like [Crassostrea gigas]
MSTRG.21735.1	evm.TU.Scaf1.2496	--	uncharacterized protein C1orf158 homolog [Crassostrea gigas]
MSTRG.42586.1	evm.TU.Scaf7.103	--	perlucin-like protein [Crassostrea gigas]
MSTRG.82477.1	evm.TU.Scaf8.2646	--	serine protease inhibitor Cvsi-2-like [Crassostrea gigas]
MSTRG.82477.1	evm.TU.Scaf6.1162	--	uncharacterized protein LOC105328221 [Crassostrea gigas]
MSTRG.63971.1	MSTRG.23382	--	hypothetical protein CGI_10017909 [Crassostrea gigas]
MSTRG.33704.1	evm.TU.Scaf6.572	Fbxw7	F-box/WD repeat-containing protein 7-like [Crassostrea gigas]
MSTRG.57868.2	evm.TU.Scaf7.1277	--	uncharacterized protein LOC105333664 [Crassostrea gigas]
MSTRG.56868.1	MSTRG.71041	--	PREDICTED: zinc finger protein RFP [Crassostrea gigas]
MSTRG.13487.1	evm.TU.Scaf10.2395	--	uncharacterized protein LOC105345895 [Crassostrea gigas]
MSTRG.82477.1	evm.TU.Scaf7.1626	PYROXD1	pyridine nucleotide-disulfide oxidoreductase domain-containing protein 1-like [Crassostrea gigas]
MSTRG.70802.1	evm.TU.Scaf1.657	--	RNA-binding protein Musashi homolog 2-like isoform X1 [Crassostrea gigas]
MSTRG.39299.1	evm.TU.Scaf6.873	--	uncharacterized protein LOC105329782 [Crassostrea gigas]
MSTRG.28339.2	evm.TU.Scaf6.204	CCDC105	-
MSTRG.46752.5	evm.TU.Scaf4.2176	NPC2	epididymal secretory protein E1-like [Crassostrea gigas]
MSTRG.42586.1	evm.TU.Scaf5.882	--	kielin/chordin-like protein [Crassostrea gigas]
MSTRG.39151.1	evm.TU.Scaf6.3480	dbo	kelch-like protein 3 [Crassostrea gigas]
MSTRG.588.1	evm.TU.Scaf47.13	--	hypothetical protein CGI_10018117 [Crassostrea gigas]
MSTRG.39294.1	evm.TU.Scaf7.752	--	hypothetical protein CGI_10010671 [Crassostrea gigas]
MSTRG.5778.1	MSTRG.61333	--	PREDICTED: uncharacterized protein LOC105341788 [Crassostrea gigas]
MSTRG.21729.3	evm.TU.Scaf9.1098	EFCAB12	EF-hand calcium-binding domain-containing protein 12-like [Crassostrea gigas]
MSTRG.47074.1	evm.TU.Scaf4.1794	--	protein Hook homolog 1-like [Crassostrea gigas]
MSTRG.21735.1	evm.TU.Scaf4.2686	--	uncharacterized protein LOC105337714 [Crassostrea gigas]
MSTRG.21729.3	evm.TU.Scaf7.752	--	hypothetical protein CGI_10010671 [Crassostrea gigas]
MSTRG.42528.1	evm.TU.Scaf4.649	--	hypothetical protein CGI_10017327 [Crassostrea gigas]
MSTRG.2799.3	evm.TU.Scaf3.1836	Ube2o	E2/E3 hybrid ubiquitin-protein ligase UBE2O-like [Crassostrea gigas]
MSTRG.741.4	evm.TU.Scaf10.2149	--	uncharacterized protein LOC105333374 [Crassostrea gigas]
MSTRG.63971.1	evm.TU.Scaf4.1271	--	hypothetical protein CGI_10025228 [Crassostrea gigas]
MSTRG.28331.5	MSTRG.541	--	E3 ubiquitin-protein ligase MIB2 [Crassostrea gigas]
MSTRG.47073.1	evm.TU.Scaf4.1794	--	protein Hook homolog 1-like [Crassostrea gigas]
MSTRG.32079.1	evm.TU.Scaf7.1108	--	uncharacterized protein LOC105345299 isoform X1 [Crassostrea gigas]
MSTRG.39075.2	evm.TU.Scaf5.704	Enkur	Enkurin [Crassostrea gigas]
MSTRG.21735.1	evm.TU.Scaf6.3271	--	uncharacterized protein LOC105334357 [Crassostrea gigas]
MSTRG.41016.1	evm.TU.Scaf205.1	C3orf30	uncharacterized protein LOC105337005 [Crassostrea gigas]
MSTRG.80004.1	evm.TU.Scaf3.2639	--	uncharacterized protein LOC105335786 isoform X1 [Crassostrea gigas]
MSTRG.28334.1	evm.TU.Scaf8.411	--	mucin-19-like [Crassostrea gigas]
MSTRG.29030.1	evm.TU.Scaf4.1940	--	uncharacterized protein LOC105319349 [Crassostrea gigas]
MSTRG.16419.1	evm.TU.Scaf6.2992	--	Kv channel-interacting protein 4-like [Crassostrea gigas]
MSTRG.42586.1	evm.TU.Scaf4.1300	Bcan	echinoidin-like [Crassostrea gigas]
MSTRG.3843.3	evm.TU.Scaf1.1201	--	-
MSTRG.22129.1	evm.TU.Scaf2.834	PGLYRP2	peptidoglycan-recognition protein SC2-like [Crassostrea gigas]
MSTRG.17112.1	evm.TU.Scaf8.1598	--	EF-hand domain-containing protein D1 [Crassostrea gigas]
MSTRG.22725.2	evm.TU.Scaf4.2090	Map3k9	mitogen-activated protein kinase kinase kinase 10-like [Crassostrea gigas]
MSTRG.42586.1	evm.TU.Scaf3.1756	--	uncharacterized protein LOC105347061 [Crassostrea gigas]
MSTRG.3880.8	evm.TU.Scaf3.2193	--	uncharacterized protein C4orf22 homolog [Crassostrea gigas]
MSTRG.42586.1	evm.TU.Scaf1.2025	--	C-type lectin domain family 4 member E-like [Crassostrea gigas]
MSTRG.82477.1	evm.TU.Scaf2.2397	--	Tripartite motif-containing protein 2 [Crassostrea gigas]
MSTRG.4198.1	evm.TU.Scaf3.2193	--	uncharacterized protein C4orf22 homolog [Crassostrea gigas]
MSTRG.39299.1	evm.TU.Scaf8.2746	--	uncharacterized protein LOC105346257 [Crassostrea gigas]
MSTRG.10646.1	evm.TU.Scaf4.2686	--	uncharacterized protein LOC105337714 [Crassostrea gigas]
MSTRG.22129.2	evm.TU.Scaf2.1848	ADAMTS12	uncharacterized protein LOC105326325 [Crassostrea gigas]
MSTRG.2799.3	evm.TU.Scaf4.586	USE1	vesicle transport protein USE1-like [Crassostrea gigas]
MSTRG.13487.1	evm.TU.Scaf7.100	--	probable serine/threonine-protein kinase mkcB [Crassostrea gigas]
MSTRG.21735.1	evm.TU.Scaf3.156	LEXM	uncharacterized protein C1orf177 homolog [Crassostrea gigas]
MSTRG.4198.1	evm.TU.Scaf9.2288	--	midasin-like [Crassostrea gigas]
MSTRG.21729.3	evm.TU.Scaf6.838	FAM78A	protein FAM78B-like [Crassostrea gigas]
MSTRG.4198.1	evm.TU.Scaf8.2329	klhl31	uncharacterized protein LOC105323166 [Crassostrea gigas]
MSTRG.49268.2	evm.TU.Scaf6.1672	Rhbdl2	rhomboid-related protein 2-like [Crassostrea gigas]
MSTRG.26314.7	evm.TU.Scaf1.2608	Ccdc189	coiled-coil domain-containing protein C16orf93-like [Crassostrea gigas]
MSTRG.32079.1	evm.TU.Scaf10.1782	--	tax1-binding protein 1 homolog B-like [Crassostrea gigas]
MSTRG.60839.1	evm.TU.Scaf5.856	Spatc1	Speriolin [Crassostrea gigas]
MSTRG.56068.1	MSTRG.56066	--	TPA_exp: polyprotein [Lytechinus variegatus]
MSTRG.82477.1	evm.TU.Scaf10.2395	--	uncharacterized protein LOC105345895 [Crassostrea gigas]
MSTRG.21729.3	evm.TU.Scaf4.2934	--	uncharacterized protein LOC105340626 [Crassostrea gigas]
MSTRG.82477.1	evm.TU.Scaf1.3406	--	-
MSTRG.42528.1	evm.TU.Scaf2.1975	--	A-kinase anchor protein 14-like [Crassostrea gigas]
MSTRG.42586.1	evm.TU.Scaf2.1546	--	hypothetical protein CGI_10003570 [Crassostrea gigas]
MSTRG.80004.1	evm.TU.Scaf6.327	--	uncharacterized protein LOC105331662 [Crassostrea gigas]
MSTRG.28331.5	evm.TU.Scaf1.3434	--	hypothetical protein CGI_10027841 [Crassostrea gigas]
MSTRG.16419.1	evm.TU.Scaf2.1368	--	hypothetical protein CGI_10013312 [Crassostrea gigas]
MSTRG.32079.1	evm.TU.Scaf6.1450	--	uncharacterized protein LOC105319244 [Crassostrea gigas]
MSTRG.68143.1	evm.TU.Scaf2.893	Suclg1	succinyl-CoA ligase subunit alpha, mitochondrial-like isoform X3 [Aplysia californica]
MSTRG.28331.4	evm.TU.Scaf2.2315	--	hypothetical protein CGI_10009950 [Crassostrea gigas]
MSTRG.39047.1	evm.TU.Scaf6.1833	CFAP44	cilia- and flagella-associated protein 44-like isoform X2 [Crassostrea gigas]
MSTRG.3571.1	evm.TU.Scaf1.2496	--	uncharacterized protein C1orf158 homolog [Crassostrea gigas]
MSTRG.42586.1	evm.TU.Scaf7.305	--	uncharacterized protein LOC105320257 [Crassostrea gigas]
MSTRG.42586.1	evm.TU.Scaf6.1097	TGFBI	transforming growth factor-beta-induced protein ig-h3-like [Crassostrea gigas]
MSTRG.40509.1	evm.TU.Scaf3.1107	Ccdc40	coiled-coil domain-containing protein 40-like [Crassostrea gigas]
MSTRG.56868.1	evm.TU.Scaf1.3351	--	uncharacterized protein LOC105349133 [Crassostrea gigas]
MSTRG.56971.1	evm.TU.Scaf4.175	Idh3a	isocitrate dehydrogenase [NAD] subunit alpha, mitochondrial-like [Crassostrea gigas]
MSTRG.40509.1	evm.TU.Scaf2.887	ccdc39	coiled-coil domain-containing protein 39-like isoform X2 [Crassostrea gigas]
MSTRG.28331.7	evm.TU.Scaf3.3067	--	uncharacterized protein LOC105330058 [Crassostrea gigas]
MSTRG.55205.1	evm.TU.Scaf2.931	--	uncharacterized protein LOC105325644 [Crassostrea gigas]
MSTRG.42528.1	evm.TU.Scaf2.20	BTBD16	BTB/POZ domain-containing protein 16-like isoform X6 [Crassostrea gigas]
MSTRG.39047.1	evm.TU.Scaf3.3321	--	uncharacterized protein LOC105347298 [Crassostrea gigas]
MSTRG.42586.1	evm.TU.Scaf6.1252	--	von Willebrand factor D and EGF domain-containing protein-like isoform X1 [Crassostrea gigas]
MSTRG.28331.8	evm.TU.Scaf6.3480	dbo	kelch-like protein 3 [Crassostrea gigas]
MSTRG.21729.3	evm.TU.Scaf4.649	--	hypothetical protein CGI_10017327 [Crassostrea gigas]
MSTRG.68168.1	evm.TU.Scaf1.2136	--	uncharacterized protein LOC105338122 [Crassostrea gigas]
MSTRG.42586.1	evm.TU.Scaf6.929	Col14a1	Collagen alpha-1(XIV) chain [Crassostrea gigas]
MSTRG.9185.1	evm.TU.Scaf1.3536	--	uncharacterized protein LOC105327068 [Crassostrea gigas]
MSTRG.54106.1	evm.TU.Scaf3.1360	--	uncharacterized protein LOC105333674 [Crassostrea gigas]
MSTRG.33704.1	evm.TU.Scaf4.1804	--	uncharacterized protein LOC105346929 [Crassostrea gigas]
MSTRG.32073.3	evm.TU.Scaf2.1078	--	uncharacterized protein LOC105322901 [Crassostrea gigas]
MSTRG.21735.1	evm.TU.Scaf4.36	--	uncharacterized protein C2orf73 homolog isoform X1 [Crassostrea gigas]
MSTRG.2799.3	evm.TU.Scaf2.1634	xkr6	XK-related protein 6-like [Crassostrea gigas]
MSTRG.21729.3	evm.TU.Scaf2.1975	--	A-kinase anchor protein 14-like [Crassostrea gigas]
MSTRG.42528.1	evm.TU.Scaf1.2996	Tssk4	testis-specific serine/threonine-protein kinase 4-like [Crassostrea gigas]
MSTRG.2978.1	evm.TU.Scaf6.3436	--	uncharacterized protein LOC105332919 [Crassostrea gigas]
MSTRG.2799.3	evm.TU.Scaf3.2536	Cnot6l	CCR4-NOT transcription complex subunit 6-like isoform X2 [Crassostrea gigas]
MSTRG.39294.1	evm.TU.Scaf5.876	FSCN1	fascin-like [Crassostrea gigas]
MSTRG.741.4	evm.TU.Scaf5.712	Aoc1	putative amine oxidase [copper-containing] [Crassostrea gigas]
MSTRG.28342.1	evm.TU.Scaf3.2193	--	uncharacterized protein C4orf22 homolog [Crassostrea gigas]
MSTRG.81712.1	evm.TU.Scaf9.581	ITIH6	inter-alpha-trypsin inhibitor heavy chain H3-like [Crassostrea gigas]
MSTRG.67646.1	evm.TU.Scaf1.3434	--	hypothetical protein CGI_10027841 [Crassostrea gigas]
MSTRG.22725.2	evm.TU.Scaf2.139	--	zinc finger protein 43-like [Crassostrea gigas]
MSTRG.10645.2	evm.TU.Scaf6.2537	HSPA12A	heat shock 70 kDa protein 12A-like [Crassostrea gigas]
MSTRG.59494.4	evm.TU.Scaf2.2176	--	uncharacterized protein LOC105336091 [Crassostrea gigas]
MSTRG.79356.1	evm.TU.Scaf2.1869	FAM184A	protein FAM184A-like [Crassostrea gigas]
MSTRG.42528.1	evm.TU.Scaf2.578	--	uncharacterized protein C6orf163 homolog [Crassostrea gigas]
MSTRG.12209.1	evm.TU.Scaf6.3393	KLHL38	Kelch-like protein 2 [Crassostrea gigas]
MSTRG.21729.3	evm.TU.Scaf2.2176	--	uncharacterized protein LOC105336091 [Crassostrea gigas]
MSTRG.10646.1	evm.TU.Scaf6.877	--	uncharacterized protein LOC105333585 [Crassostrea gigas]
MSTRG.33704.1	evm.TU.Scaf9.560	--	G2 and S phase-expressed protein 1-like isoform X2 [Crassostrea gigas]
MSTRG.47073.1	evm.TU.Scaf4.1795	--	myb-like protein X isoform X1 [Crassostrea gigas]
MSTRG.79882.4	evm.TU.Scaf3.2662	--	uncharacterized protein LOC105346195 [Crassostrea gigas]
MSTRG.5675.1	evm.TU.Scaf6.1707	GPD2	glycerol-3-phosphate dehydrogenase, mitochondrial-like isoform X2 [Crassostrea gigas]
MSTRG.42586.1	evm.TU.Scaf6.3447	--	uncharacterized protein LOC105319278 [Crassostrea gigas]
MSTRG.13487.1	evm.TU.Scaf8.676	--	perlucin-like isoform X1 [Crassostrea gigas]
MSTRG.40509.1	evm.TU.Scaf3.679	Cfap57	cilia- and flagella-associated protein 57-like [Crassostrea gigas]
MSTRG.82147.3	evm.TU.Scaf8.833	--	uncharacterized protein LOC105345445 [Crassostrea gigas]
MSTRG.3780.1	evm.TU.Scaf6.873	--	uncharacterized protein LOC105329782 [Crassostrea gigas]
MSTRG.81493.1	evm.TU.Scaf7.95	PPIL6	hypothetical protein LOTGIDRAFT_195649 [Lottia gigantea]
MSTRG.32073.3	MSTRG.80130	--	hypothetical protein CGI_10006250 [Crassostrea gigas]
MSTRG.53199.1	evm.TU.Scaf3.846	--	uncharacterized protein LOC105334790 [Crassostrea gigas]
MSTRG.14635.1	MSTRG.14635	--	Werner syndrome ATP-dependent helicase [Crassostrea gigas]
MSTRG.16419.1	evm.TU.Scaf4.2599	COL6A6	collagen alpha-4(VI) chain-like [Crassostrea gigas]
MSTRG.66973.1	evm.TU.Scaf244.4	--	hypothetical protein CGI_10000705, partial [Crassostrea gigas]
MSTRG.588.1	evm.TU.Scaf4.1735	cpras1	circularly permutated Ras protein 1-like isoform X1 [Crassostrea gigas]
MSTRG.8903.1	evm.TU.Scaf3.169	CPIJ005690	ATPase ASNA1 homolog [Crassostrea gigas]
MSTRG.3880.1	evm.TU.Scaf10.2407	--	uncharacterized protein LOC105345905 [Crassostrea gigas]
MSTRG.16419.1	evm.TU.Scaf8.676	--	perlucin-like isoform X1 [Crassostrea gigas]
MSTRG.3217.1	evm.TU.Scaf6.1833	CFAP44	cilia- and flagella-associated protein 44-like isoform X2 [Crassostrea gigas]
MSTRG.2799.3	evm.TU.Scaf3.180	DBF4	protein DBF4 homolog A-like [Crassostrea gigas]
MSTRG.21729.3	evm.TU.Scaf1.3434	--	hypothetical protein CGI_10027841 [Crassostrea gigas]
MSTRG.29030.1	evm.TU.Scaf1.3536	--	uncharacterized protein LOC105327068 [Crassostrea gigas]
MSTRG.82477.1	evm.TU.Scaf4.1672	rnaset2	ribonuclease Oy-like [Crassostrea gigas]
MSTRG.17112.1	evm.TU.Scaf9.639	--	uncharacterized protein LOC105342550 [Crassostrea gigas]
MSTRG.3571.1	evm.TU.Scaf3.425	stpg1	O(6)-methylguanine-induced apoptosis 2-like [Crassostrea gigas]
MSTRG.3843.2	evm.TU.Scaf8.314	TKDP1	kielin/chordin-like protein [Crassostrea gigas]
MSTRG.3843.8	evm.TU.Scaf10.2407	--	uncharacterized protein LOC105345905 [Crassostrea gigas]
MSTRG.47074.1	evm.TU.Scaf4.1795	--	myb-like protein X isoform X1 [Crassostrea gigas]
MSTRG.17112.1	evm.TU.Scaf4.1643	CMD1	neo-calmodulin-like [Crassostrea gigas]
MSTRG.3571.1	evm.TU.Scaf3.846	--	uncharacterized protein LOC105334790 [Crassostrea gigas]
MSTRG.4198.1	evm.TU.Scaf2.2315	--	hypothetical protein CGI_10009950 [Crassostrea gigas]
MSTRG.3880.8	evm.TU.Scaf9.2198	--	uncharacterized protein LOC105343336 [Crassostrea gigas]
MSTRG.42586.1	evm.TU.Scaf10.2565	--	complement C1q tumor necrosis factor-related protein 3-like [Crassostrea gigas]
MSTRG.15551.1	evm.TU.Scaf7.2865	--	uncharacterized protein LOC105344180 [Crassostrea gigas]
MSTRG.57432.1	evm.TU.Scaf1.1447	--	hypothetical protein [Oscillatoria sp. PCC 10802]
MSTRG.80004.1	evm.TU.Scaf1.1594	--	uncharacterized protein LOC105318227 [Crassostrea gigas]
MSTRG.78173.1	evm.TU.Scaf3.2639	--	uncharacterized protein LOC105335786 isoform X1 [Crassostrea gigas]
MSTRG.42528.1	evm.TU.Scaf1.1201	--	-
MSTRG.16419.1	evm.TU.Scaf9.484	--	uncharacterized protein LOC105320185 isoform X1 [Crassostrea gigas]
MSTRG.42528.1	evm.TU.Scaf2.190	--	uncharacterized protein LOC105347174 [Crassostrea gigas]
MSTRG.81712.1	evm.TU.Scaf1.2760	Cbfb	-
MSTRG.588.1	evm.TU.Scaf4.3050	--	uncharacterized protein LOC105319355 [Crassostrea gigas]
MSTRG.3640.1	evm.TU.Scaf1.1946	--	uncharacterized protein LOC105343246 [Crassostrea gigas]
MSTRG.39072.2	MSTRG.61333	--	PREDICTED: uncharacterized protein LOC105341788 [Crassostrea gigas]
MSTRG.43852.1	evm.TU.Scaf8.314	TKDP1	kielin/chordin-like protein [Crassostrea gigas]
MSTRG.32079.1	evm.TU.Scaf6.3185	--	uncharacterized protein LOC105330180 [Crassostrea gigas]
MSTRG.3880.9	evm.TU.Scaf1.14	CYP4F22	cytochrome P450 4F22-like [Crassostrea gigas]
MSTRG.49268.2	evm.TU.Scaf10.1032	LARGE1	Glycosyltransferase-like protein LARGE1 [Crassostrea gigas]
MSTRG.21729.3	evm.TU.Scaf10.695	--	uncharacterized protein LOC105344953 [Crassostrea gigas]
MSTRG.21729.3	evm.TU.Scaf1.1201	--	-
MSTRG.26314.5	evm.TU.Scaf8.348	--	mucin-19-like [Crassostrea gigas]
MSTRG.13487.1	evm.TU.Scaf4.624	ampC	gigasin-6-like [Crassostrea gigas]
MSTRG.55591.1	evm.TU.Scaf8.952	terF	uncharacterized protein LOC105338033 [Crassostrea gigas]
MSTRG.82147.2	evm.TU.Scaf4.1795	--	myb-like protein X isoform X1 [Crassostrea gigas]
MSTRG.13487.1	evm.TU.Scaf10.84	--	uncharacterized protein LOC105337393 [Crassostrea gigas]
MSTRG.67989.3	evm.TU.Scaf2.151	glpK2	putative glycerol kinase 5 isoform X1 [Crassostrea gigas]
MSTRG.13487.1	evm.TU.Scaf10.261	C1QL1	uncharacterized protein LOC105331897 [Crassostrea gigas]
MSTRG.13487.1	evm.TU.Scaf6.1096	TGFBI	periostin-like [Crassostrea gigas]
MSTRG.26314.4	MSTRG.56067	--	PREDICTED: uncharacterized protein LOC105322226 [Crassostrea gigas]
MSTRG.42528.1	evm.TU.Scaf3.846	--	uncharacterized protein LOC105334790 [Crassostrea gigas]
MSTRG.46752.5	evm.TU.Scaf1.759	Cyp2b19	cytochrome P450 2B19-like [Crassostrea gigas]
MSTRG.11995.1	evm.TU.Scaf2.2493	--	uncharacterized protein LOC105332599 [Crassostrea gigas]
MSTRG.45337.2	evm.TU.Scaf4.3050	--	uncharacterized protein LOC105319355 [Crassostrea gigas]
MSTRG.5736.1	evm.TU.Scaf4.2338	CHRNA2	neuronal acetylcholine receptor subunit alpha-10-like [Crassostrea gigas]
MSTRG.59494.4	evm.TU.Scaf4.587_evm.TU.Scaf4.588	--	-
MSTRG.49268.2	evm.TU.Scaf6.2256	Hmcn2	lachesin-like [Crassostrea gigas]
MSTRG.16419.1	evm.TU.Scaf7.538	--	uncharacterized protein LOC105345829 [Crassostrea gigas]
MSTRG.3843.8	evm.TU.Scaf1.14	CYP4F22	cytochrome P450 4F22-like [Crassostrea gigas]
MSTRG.42586.1	evm.TU.Scaf6.1098	POSTN	periostin-like [Crassostrea gigas]
MSTRG.741.4	evm.TU.Scaf2.132	--	uncharacterized protein LOC105343331 isoform X2 [Crassostrea gigas]
MSTRG.3843.3	evm.TU.Scaf10.2000	--	uncharacterized protein LOC105323186 [Crassostrea gigas]
MSTRG.13487.1	evm.TU.Scaf29.14	--	uncharacterized protein LOC105318840 [Crassostrea gigas]
MSTRG.21735.1	evm.TU.Scaf4.649	--	hypothetical protein CGI_10017327 [Crassostrea gigas]
MSTRG.80004.1	evm.TU.Scaf6.1350	--	-
MSTRG.16419.1	evm.TU.Scaf6.1132	--	uncharacterized protein LOC105325858 [Crassostrea gigas]
MSTRG.59494.4	evm.TU.Scaf2.931	--	uncharacterized protein LOC105325644 [Crassostrea gigas]
MSTRG.22725.2	evm.TU.Scaf6.2290	RXR	retinoic acid receptor RXR-alpha-B-like [Crassostrea gigas]
MSTRG.32079.1	evm.TU.Scaf10.2857	--	uncharacterized protein LOC105331774 [Crassostrea gigas]
MSTRG.33704.1	evm.TU.Scaf3.426	Rrm2	ribonucleoside-diphosphate reductase small chain-like [Crassostrea gigas]
MSTRG.36200.3	evm.TU.Scaf4.1271	--	hypothetical protein CGI_10025228 [Crassostrea gigas]
MSTRG.59505.1	evm.TU.Scaf2.1689	Iqcg	IQ domain-containing protein G-like isoform X1 [Crassostrea gigas]
MSTRG.56086.1	evm.TU.Scaf5.1054	--	protein PLANT CADMIUM RESISTANCE 3-like isoform X2 [Crassostrea gigas]
MSTRG.34498.2	MSTRG.3036	--	hypothetical protein CGI_10008736 [Crassostrea gigas]
MSTRG.42586.1	evm.TU.Scaf10.261	C1QL1	uncharacterized protein LOC105331897 [Crassostrea gigas]
MSTRG.15237.1	evm.TU.Scaf9.400	Nek3	Serine/threonine-protein kinase Nek3 [Crassostrea gigas]
MSTRG.28331.4	evm.TU.Scaf3.2193	--	uncharacterized protein C4orf22 homolog [Crassostrea gigas]
MSTRG.67646.1	evm.TU.Scaf8.411	--	mucin-19-like [Crassostrea gigas]
MSTRG.42586.1	evm.TU.Scaf1.1416	endoua	poly(U)-specific endoribonuclease-A-like [Crassostrea gigas]
MSTRG.65939.9	MSTRG.29739	Eme1	PREDICTED: crossover junction endonuclease EME1 [Crassostrea gigas]
MSTRG.42586.1	evm.TU.Scaf7.100	--	probable serine/threonine-protein kinase mkcB [Crassostrea gigas]
MSTRG.42528.1	evm.TU.Scaf2.2176	--	uncharacterized protein LOC105336091 [Crassostrea gigas]
MSTRG.60839.1	evm.TU.Scaf10.1999	--	uncharacterized protein LOC105323186 [Crassostrea gigas]
MSTRG.15551.1	evm.TU.Scaf6.2984	Lrriq3	uncharacterized protein LOC105334925 isoform X1 [Crassostrea gigas]
MSTRG.40509.1	evm.TU.Scaf4.37	SPATA17	-
MSTRG.36200.3	evm.TU.Scaf6.1380	GUK1	guanylate kinase-like isoform X1 [Crassostrea gigas]
MSTRG.42586.1	evm.TU.Scaf6.2197	--	uncharacterized protein LOC105345683 isoform X1 [Crassostrea gigas]
MSTRG.63971.1	evm.TU.Scaf3.2639	--	uncharacterized protein LOC105335786 isoform X1 [Crassostrea gigas]
MSTRG.28339.2	evm.TU.Scaf9.2288	--	midasin-like [Crassostrea gigas]
MSTRG.79882.4	evm.TU.Scaf9.835	Prickle3	protein prickle-like [Crassostrea gigas]
MSTRG.32073.2	evm.TU.Scaf4.2934	--	uncharacterized protein LOC105340626 [Crassostrea gigas]
MSTRG.33716.3	evm.TU.Scaf4.1237	--	ganglioside GM2 activator-like [Crassostrea gigas]
MSTRG.3571.1	evm.TU.Scaf2.663	--	uncharacterized protein LOC105318710 [Crassostrea gigas]
MSTRG.5675.1	evm.TU.Scaf3.3277	actbc	actin, cytoplasmic-like [Crassostrea gigas]
MSTRG.36200.3	evm.TU.Scaf1.2907	Necab1	N-terminal EF-hand calcium-binding protein 3 [Crassostrea gigas]
MSTRG.59494.4	evm.TU.Scaf10.695	--	uncharacterized protein LOC105344953 [Crassostrea gigas]
MSTRG.36200.3	evm.TU.Scaf5.1578	KLHL10	kelch-like protein 10 [Crassostrea gigas]
MSTRG.78173.1	evm.TU.Scaf6.348	--	uncharacterized protein LOC105321005 [Crassostrea gigas]
MSTRG.77697.1	evm.TU.Scaf3.306	--	-
MSTRG.82477.1	evm.TU.Scaf6.2438	--	uncharacterized protein LOC105345652 isoform X1 [Crassostrea gigas]
MSTRG.70400.4	evm.TU.Scaf10.598	Npr1	guanylate cyclase 2G-like, partial [Crassostrea gigas]
MSTRG.3843.4	evm.TU.Scaf4.1271	--	hypothetical protein CGI_10025228 [Crassostrea gigas]
MSTRG.11995.3	evm.TU.Scaf10.3030	--	uncharacterized protein LOC105339271 [Crassostrea gigas]
MSTRG.79882.3	evm.TU.Scaf6.1176	--	uncharacterized protein LOC105318447, partial [Crassostrea gigas]
MSTRG.63844.1	evm.TU.Scaf4.847	AAEL003161	adenylosuccinate synthetase-like [Crassostrea gigas]
MSTRG.16419.1	evm.TU.Scaf3.631	--	prokineticin Bm8-f-like [Crassostrea gigas]
MSTRG.63844.1	evm.TU.Scaf1.2582	--	-
MSTRG.2799.3	evm.TU.Scaf2.1285	--	uncharacterized protein LOC105347973 [Crassostrea gigas]
MSTRG.26314.1	evm.TU.Scaf3.1515	--	coiled-coil domain-containing protein 24-like [Crassostrea gigas]
MSTRG.4403.1	evm.TU.Scaf4.1504	--	uncharacterized protein LOC105335795 [Crassostrea gigas]
MSTRG.82477.1	evm.TU.Scaf1.1443	--	chlorophyllase-2, chloroplastic-like [Crassostrea gigas]
MSTRG.16877.1	evm.TU.Scaf5.1578	KLHL10	kelch-like protein 10 [Crassostrea gigas]
MSTRG.48609.1	MSTRG.45957	Otud1	PREDICTED: zinc finger protein 862-like [Saccoglossus kowalevskii]
MSTRG.33704.1	evm.TU.Scaf2.1575	ECT2	Protein ECT2 [Crassostrea gigas]
MSTRG.28331.8	MSTRG.39146	--	PREDICTED: uncharacterized protein LOC105322724 [Crassostrea gigas]
MSTRG.47073.1	evm.TU.Scaf8.833	--	uncharacterized protein LOC105345445 [Crassostrea gigas]
MSTRG.3880.2	evm.TU.Scaf6.1347	Rsph1	radial spoke head 1 homolog [Crassostrea gigas]
MSTRG.80004.1	evm.TU.Scaf6.1679	--	hypothetical protein CGI_10023821 [Crassostrea gigas]
MSTRG.63971.1	evm.TU.Scaf6.327	--	uncharacterized protein LOC105331662 [Crassostrea gigas]
MSTRG.21735.1	evm.TU.Scaf6.877	--	uncharacterized protein LOC105333585 [Crassostrea gigas]
MSTRG.28339.2	MSTRG.79870	--	PREDICTED: tubulin-specific chaperone C-like, partial [Crassostrea gigas]
MSTRG.13487.1	evm.TU.Scaf10.2504	--	hemagglutinin/amebocyte aggregation factor-like [Crassostrea gigas]
MSTRG.11995.1	MSTRG.61056	--	Neuron navigator 2 [Crassostrea gigas]
MSTRG.3880.5	evm.TU.Scaf2.2315	--	hypothetical protein CGI_10009950 [Crassostrea gigas]
MSTRG.9912.1	evm.TU.Scaf1.2944	--	uncharacterized protein LOC105342238 [Crassostrea gigas]
MSTRG.60839.1	evm.TU.Scaf7.994	--	uncharacterized protein LOC105330660 [Crassostrea gigas]
MSTRG.1504.2	evm.TU.Scaf4.1794	--	protein Hook homolog 1-like [Crassostrea gigas]
MSTRG.59494.4	evm.TU.Scaf4.35	--	uncharacterized protein C2orf73 homolog isoform X3 [Crassostrea gigas]
MSTRG.67962.1	evm.TU.Scaf10.1788	--	uncharacterized protein LOC105325484 isoform X1 [Crassostrea gigas]
MSTRG.78173.3	evm.TU.Scaf10.1346	--	hypothetical protein CGI_10006863 [Crassostrea gigas]
MSTRG.588.1	evm.TU.Scaf1.3536	--	uncharacterized protein LOC105327068 [Crassostrea gigas]
MSTRG.12473.3	evm.TU.Scaf4.2945	--	uncharacterized protein LOC105341788 [Crassostrea gigas]
MSTRG.52188.1	evm.TU.Scaf8.314	TKDP1	kielin/chordin-like protein [Crassostrea gigas]
MSTRG.3571.1	evm.TU.Scaf3.3321	--	uncharacterized protein LOC105347298 [Crassostrea gigas]
MSTRG.2799.3	evm.TU.Scaf1.1249	RPS6KB1	ribosomal protein S6 kinase beta-1-like [Crassostrea gigas]
MSTRG.588.1	evm.TU.Scaf4.1940	--	uncharacterized protein LOC105319349 [Crassostrea gigas]
MSTRG.37949.1	evm.TU.Scaf3.136	slc44a1	choline transporter-like protein 1 [Crassostrea gigas]
MSTRG.33704.1	evm.TU.Scaf3.2536	Cnot6l	CCR4-NOT transcription complex subunit 6-like isoform X2 [Crassostrea gigas]
MSTRG.10646.1	MSTRG.36170	--	Neural-cadherin [Crassostrea gigas]
MSTRG.2799.3	evm.TU.Scaf3.48	RCC1	regulator of chromosome condensation-like isoform X1 [Crassostrea gigas]
MSTRG.39294.1	evm.TU.Scaf9.1331	si:ch211-163l21.7	-
MSTRG.5675.1	evm.TU.Scaf4.175	Idh3a	isocitrate dehydrogenase [NAD] subunit alpha, mitochondrial-like [Crassostrea gigas]
MSTRG.3880.6	evm.TU.Scaf8.2329	klhl31	uncharacterized protein LOC105323166 [Crassostrea gigas]
MSTRG.82477.1	evm.TU.Scaf6.1648	ppt2-a	lysosomal thioesterase PPT2-A-like isoform X2 [Crassostrea gigas]
MSTRG.21735.1	evm.TU.Scaf9.1098	EFCAB12	EF-hand calcium-binding domain-containing protein 12-like [Crassostrea gigas]
MSTRG.42528.1	evm.TU.Scaf7.1375	--	uncharacterized protein LOC105333525 [Crassostrea gigas]
MSTRG.12209.1	evm.TU.Scaf4.1251	cfap161	uncharacterized protein C15orf26 homolog [Crassostrea gigas]
MSTRG.12473.3	evm.TU.Scaf2.578	--	uncharacterized protein C6orf163 homolog [Crassostrea gigas]
MSTRG.4092.1	MSTRG.36170	--	Neural-cadherin [Crassostrea gigas]
MSTRG.16419.1	evm.TU.Scaf6.2348	--	von Willebrand factor C domain-containing protein 2-like [Crassostrea gigas]
MSTRG.37949.1	evm.TU.Scaf3.1178	--	myb-like protein Q [Crassostrea gigas]
MSTRG.64142.2	MSTRG.39146	--	PREDICTED: uncharacterized protein LOC105322724 [Crassostrea gigas]
MSTRG.60839.1	evm.TU.Scaf4.310	SAMD15	hypothetical protein CGI_10024797 [Crassostrea gigas]
MSTRG.4198.1	evm.TU.Scaf4.718	--	uncharacterized protein LOC105326384 [Crassostrea gigas]
MSTRG.22725.2	evm.TU.Scaf1.1624	Zcchc2	zinc finger CCHC domain-containing protein 2-like isoform X2 [Crassostrea gigas]
MSTRG.16419.1	evm.TU.Scaf5.1218	fsta	uncharacterized protein LOC105323808, partial [Crassostrea gigas]
MSTRG.42528.1	evm.TU.Scaf1.2496	--	uncharacterized protein C1orf158 homolog [Crassostrea gigas]
MSTRG.52188.1	evm.TU.Scaf8.2365	--	uncharacterized protein LOC105333785 [Crassostrea gigas]
MSTRG.49268.2	evm.TU.Scaf1.2694	--	Kynurenine formamidase [Crassostrea gigas]
MSTRG.13487.1	evm.TU.Scaf4.761	--	uncharacterized protein LOC105318924 [Crassostrea gigas]
MSTRG.19346.2	evm.TU.Scaf4.260	SLC10A2	ileal sodium/bile acid cotransporter-like [Crassostrea gigas]
MSTRG.79882.3	evm.TU.Scaf3.1070	--	nuclear pore complex protein Nup153-like [Saccoglossus kowalevskii]
MSTRG.15551.1	evm.TU.Scaf6.3436	--	uncharacterized protein LOC105332919 [Crassostrea gigas]
MSTRG.42528.1	evm.TU.Scaf4.310	SAMD15	hypothetical protein CGI_10024797 [Crassostrea gigas]
MSTRG.66984.1	evm.TU.Scaf1.1245	nrf-6	uncharacterized protein LOC105319603 [Crassostrea gigas]
MSTRG.42528.1	MSTRG.36170	--	Neural-cadherin [Crassostrea gigas]
MSTRG.11995.1	evm.TU.Scaf4.260	SLC10A2	ileal sodium/bile acid cotransporter-like [Crassostrea gigas]
MSTRG.13487.1	evm.TU.Scaf8.1575	--	uncharacterized protein LOC105329740 isoform X1 [Crassostrea gigas]
MSTRG.39294.1	MSTRG.58734	--	PREDICTED: uncharacterized protein LOC105335922 isoform X2 [Crassostrea gigas]
MSTRG.50759.1	evm.TU.Scaf204.3	--	tubulin-specific chaperone C-like, partial [Crassostrea gigas]
MSTRG.78173.2	evm.TU.Scaf6.2046	--	uncharacterized protein LOC105346007 isoform X2 [Crassostrea gigas]
MSTRG.10646.1	evm.TU.Scaf3.711	IQCK	IQ domain-containing protein K-like [Crassostrea gigas]
MSTRG.10646.1	evm.TU.Scaf3.846	--	uncharacterized protein LOC105334790 [Crassostrea gigas]
MSTRG.33622.1	evm.TU.Scaf10.1788	--	uncharacterized protein LOC105325484 isoform X1 [Crassostrea gigas]
MSTRG.13487.1	evm.TU.Scaf7.1626	PYROXD1	pyridine nucleotide-disulfide oxidoreductase domain-containing protein 1-like [Crassostrea gigas]
MSTRG.32079.1	evm.TU.Scaf6.877	--	uncharacterized protein LOC105333585 [Crassostrea gigas]
MSTRG.2799.3	evm.TU.Scaf4.2309	FOXL2	forkhead box protein L2-like [Crassostrea gigas]
MSTRG.63971.1	evm.TU.Scaf6.1679	--	hypothetical protein CGI_10023821 [Crassostrea gigas]
MSTRG.2799.3	evm.TU.Scaf3.513	GIPC1	PDZ domain-containing protein GIPC1-like [Crassostrea gigas]
MSTRG.44493.2	evm.TU.Scaf2.1226	GABRG2	acetylcholine receptor subunit alpha-like isoform X2 [Crassostrea gigas]
MSTRG.42586.1	evm.TU.Scaf7.510	--	uncharacterized protein LOC105331275 [Crassostrea gigas]
MSTRG.22725.2	evm.TU.Scaf4.1491	MBD2	methyl-CpG-binding domain protein 2-like isoform X1 [Crassostrea gigas]
MSTRG.56868.1	evm.TU.Scaf2.1547	--	-
MSTRG.10645.2	evm.TU.Scaf4.2934	--	uncharacterized protein LOC105340626 [Crassostrea gigas]
MSTRG.10040.3	evm.TU.Scaf4.118	Tpgs2	tubulin polyglutamylase complex subunit 2-like isoform X1 [Crassostrea gigas]
MSTRG.28331.8	evm.TU.Scaf3.2665_evm.TU.Scaf3.2666	--	-
MSTRG.16419.1	evm.TU.Scaf2.2136	MSRB3	methionine-R-sulfoxide reductase B3-like [Crassostrea gigas]
MSTRG.53199.1	evm.TU.Scaf4.2934	--	uncharacterized protein LOC105340626 [Crassostrea gigas]
MSTRG.21735.1	evm.TU.Scaf6.3393	KLHL38	Kelch-like protein 2 [Crassostrea gigas]
MSTRG.59496.2	MSTRG.49914	At3g55350	PREDICTED: putative nuclease HARBI1 [Crassostrea gigas]
MSTRG.57047.1	evm.TU.Scaf2.195	--	uncharacterized protein LOC105319088 [Crassostrea gigas]
MSTRG.1269.1	evm.TU.Scaf2.2003	--	nuclear apoptosis-inducing factor 1-like, partial [Crassostrea gigas]
MSTRG.12473.3	evm.TU.Scaf6.558	Lrrc51	leucine-rich repeat-containing protein 51-like [Crassostrea gigas]
MSTRG.3880.9	MSTRG.71041	--	PREDICTED: zinc finger protein RFP [Crassostrea gigas]
MSTRG.67710.1	evm.TU.Scaf4.1572	PKHD1L1	Fibrocystin-L, partial [Crassostrea gigas]
MSTRG.10646.1	evm.TU.Scaf4.37	SPATA17	-
MSTRG.26314.5	evm.TU.Scaf3.3067	--	uncharacterized protein LOC105330058 [Crassostrea gigas]
MSTRG.42586.1	evm.TU.Scaf10.84	--	uncharacterized protein LOC105337393 [Crassostrea gigas]
MSTRG.45601.2	evm.TU.Scaf3.3282	--	uncharacterized protein LOC105346133 [Crassostrea gigas]
MSTRG.59494.4	MSTRG.58734	--	PREDICTED: uncharacterized protein LOC105335922 isoform X2 [Crassostrea gigas]
MSTRG.67646.1	MSTRG.541	--	E3 ubiquitin-protein ligase MIB2 [Crassostrea gigas]
MSTRG.81718.1	MSTRG.81715	--	PREDICTED: putative nuclease HARBI1 [Crassostrea gigas]
MSTRG.2799.3	evm.TU.Scaf3.1601	Orc1	origin recognition complex subunit 1-like [Crassostrea gigas]
MSTRG.55205.1	evm.TU.Scaf6.2984	Lrriq3	uncharacterized protein LOC105334925 isoform X1 [Crassostrea gigas]
MSTRG.60839.1	evm.TU.Scaf3.3337	TSSK1B	testis-specific serine/threonine-protein kinase 1-like [Crassostrea gigas]
MSTRG.13487.1	evm.TU.Scaf7.1443	At3g21360	clavaminate synthase-like protein At3g21360 [Crassostrea gigas]
MSTRG.28342.1	evm.TU.Scaf2.2561	--	uncharacterized protein LOC105336120 [Crassostrea gigas]
MSTRG.13487.1	evm.TU.Scaf1.1442	--	protein NOV-like [Crassostrea gigas]
MSTRG.59494.4	evm.TU.Scaf4.649	--	hypothetical protein CGI_10017327 [Crassostrea gigas]
MSTRG.3880.2	MSTRG.3707	--	Signal transducer and transcription activator 6 [Crassostrea gigas]
MSTRG.32079.1	evm.TU.Scaf6.2745	CFAP45	protein CFAP45, mitochondrial-like isoform X1 [Crassostrea gigas]
MSTRG.33704.1	evm.TU.Scaf10.1397	nup35	nucleoporin NUP53-like [Crassostrea gigas]
MSTRG.4086.1	evm.TU.Scaf1.3063	IQCD	IQ domain-containing protein D-like [Crassostrea gigas]
MSTRG.29030.1	evm.TU.Scaf2.1075	--	uncharacterized protein LOC105322901 [Crassostrea gigas]
MSTRG.2978.1	evm.TU.Scaf7.2865	--	uncharacterized protein LOC105344180 [Crassostrea gigas]
MSTRG.12473.3	evm.TU.Scaf6.838	FAM78A	protein FAM78B-like [Crassostrea gigas]
MSTRG.13573.1	evm.TU.Scaf6.3436	--	uncharacterized protein LOC105332919 [Crassostrea gigas]
MSTRG.3571.1	evm.TU.Scaf1.978	--	ataxin-2-like protein isoform X1 [Crassostrea gigas]
MSTRG.42586.1	evm.TU.Scaf8.2799	--	uncharacterized protein LOC105324740 [Crassostrea gigas]
MSTRG.40509.1	evm.TU.Scaf10.467	EFHC1	EF-hand domain-containing protein 1-like [Crassostrea gigas]
MSTRG.3571.1	evm.TU.Scaf2.20	BTBD16	BTB/POZ domain-containing protein 16-like isoform X6 [Crassostrea gigas]
MSTRG.39075.2	evm.TU.Scaf4.3063	--	putative nuclease HARBI1 [Crassostrea gigas]
MSTRG.3843.3	evm.TU.Scaf7.752	--	hypothetical protein CGI_10010671 [Crassostrea gigas]
MSTRG.33704.1	evm.TU.Scaf4.2169	NXF1	Nuclear RNA export factor 1 [Crassostrea gigas]
MSTRG.39041.2	MSTRG.52249	--	hypothetical protein CGI_10003246 [Crassostrea gigas]
MSTRG.21729.3	evm.TU.Scaf1.978	--	ataxin-2-like protein isoform X1 [Crassostrea gigas]
MSTRG.3880.1	evm.TU.Scaf1.14	CYP4F22	cytochrome P450 4F22-like [Crassostrea gigas]
MSTRG.12209.1	evm.TU.Scaf1.3383	--	uncharacterized protein LOC105347183 [Crassostrea gigas]
MSTRG.3217.1	evm.TU.Scaf6.1804	--	uncharacterized protein LOC105321897 [Crassostrea gigas]
MSTRG.82477.1	evm.TU.Scaf29.14	--	uncharacterized protein LOC105318840 [Crassostrea gigas]
MSTRG.21735.1	MSTRG.2585	--	PREDICTED: uncharacterized protein LOC105347226 [Crassostrea gigas]
MSTRG.10646.1	evm.TU.Scaf1.1201	--	-
MSTRG.63959.5	evm.TU.Scaf3.3090	--	uncharacterized protein LOC105348996 [Crassostrea gigas]
MSTRG.59494.4	evm.TU.Scaf9.1098	EFCAB12	EF-hand calcium-binding domain-containing protein 12-like [Crassostrea gigas]
MSTRG.67989.3	evm.TU.Scaf4.1178	--	myoglobin-like [Crassostrea gigas]
MSTRG.78173.3	evm.TU.Scaf2.2343	--	hypothetical protein CGI_10024631 [Crassostrea gigas]
MSTRG.39299.1	evm.TU.Scaf9.66	--	uncharacterized protein LOC105326465 isoform X2 [Crassostrea gigas]
MSTRG.39041.2	evm.TU.Scaf6.204	CCDC105	-
MSTRG.54106.1	evm.TU.Scaf6.1347	Rsph1	radial spoke head 1 homolog [Crassostrea gigas]
MSTRG.32079.1	evm.TU.Scaf10.1999	--	uncharacterized protein LOC105323186 [Crassostrea gigas]
MSTRG.13573.1	evm.TU.Scaf4.260	SLC10A2	ileal sodium/bile acid cotransporter-like [Crassostrea gigas]
MSTRG.49268.2	evm.TU.Scaf4.959	HHIPL2	HHIP-like protein 1 isoform X1 [Crassostrea gigas]
MSTRG.59494.4	evm.TU.Scaf3.1360	--	uncharacterized protein LOC105333674 [Crassostrea gigas]
MSTRG.28331.7	evm.TU.Scaf2.2561	--	uncharacterized protein LOC105336120 [Crassostrea gigas]
MSTRG.13487.1	evm.TU.Scaf6.1648	ppt2-a	lysosomal thioesterase PPT2-A-like isoform X2 [Crassostrea gigas]
MSTRG.33704.1	evm.TU.Scaf1.1600	FAM92B	protein FAM92A1-like isoform X1 [Crassostrea gigas]
MSTRG.56408.1	evm.TU.Scaf3.2113	SPR	FMRFamide receptor-like [Crassostrea gigas]
MSTRG.56408.2	evm.TU.Scaf3.2113	SPR	FMRFamide receptor-like [Crassostrea gigas]
MSTRG.9185.1	evm.TU.Scaf4.1735	cpras1	circularly permutated Ras protein 1-like isoform X1 [Crassostrea gigas]
MSTRG.9335.1	evm.TU.Scaf1.712	Podn	leucine-rich repeat-containing protein 15-like [Crassostrea gigas]
MSTRG.63844.1	evm.TU.Scaf1.2765	--	ras-responsive element-binding protein 1-like isoform X3 [Crassostrea gigas]
MSTRG.28331.9	MSTRG.3707	--	Signal transducer and transcription activator 6 [Crassostrea gigas]
MSTRG.7514.1	evm.TU.Scaf4.1237	--	ganglioside GM2 activator-like [Crassostrea gigas]
MSTRG.4198.1	MSTRG.79870	--	PREDICTED: tubulin-specific chaperone C-like, partial [Crassostrea gigas]
MSTRG.53014.1	evm.TU.Scaf2.1268	RAP2A	ras-related protein Rap-2b-like [Crassostrea gigas]
MSTRG.59494.4	evm.TU.Scaf5.133	CFAP221	cilia- and flagella-associated protein 221-like [Crassostrea gigas]
MSTRG.54106.1	evm.TU.Scaf4.122_evm.TU.Scaf4.124	--	-
MSTRG.57047.1	evm.TU.Scaf8.833	--	uncharacterized protein LOC105345445 [Crassostrea gigas]
MSTRG.80004.1	MSTRG.41016	--	Tripartite motif-containing protein 2 [Crassostrea gigas]
MSTRG.39047.1	evm.TU.Scaf5.91	--	hypothetical protein CGI_10026421 [Crassostrea gigas]
MSTRG.45601.2	evm.TU.Scaf1.643	Zcwpw1	uncharacterized protein LOC105342864 [Crassostrea gigas]
MSTRG.54106.1	evm.TU.Scaf2.2315	--	hypothetical protein CGI_10009950 [Crassostrea gigas]
MSTRG.3571.1	evm.TU.Scaf2.1975	--	A-kinase anchor protein 14-like [Crassostrea gigas]
MSTRG.10646.1	evm.TU.Scaf4.36	--	uncharacterized protein C2orf73 homolog isoform X1 [Crassostrea gigas]
MSTRG.82147.3	evm.TU.Scaf5.712	Aoc1	putative amine oxidase [copper-containing] [Crassostrea gigas]
MSTRG.17112.1	evm.TU.Scaf6.929	Col14a1	Collagen alpha-1(XIV) chain [Crassostrea gigas]
MSTRG.82477.1	evm.TU.Scaf6.1013	--	kunitz-type protease inhibitor 1-like isoform X1 [Crassostrea gigas]
MSTRG.51436.1	evm.TU.Scaf4.2521	--	hypothetical protein ZOSMA_87G00870 [Zostera marina]
MSTRG.588.1	MSTRG.11203	--	hypothetical protein CGI_10017120 [Crassostrea gigas]
MSTRG.3880.5	evm.TU.Scaf8.2329	klhl31	uncharacterized protein LOC105323166 [Crassostrea gigas]
MSTRG.22129.1	evm.TU.Scaf2.1848	ADAMTS12	uncharacterized protein LOC105326325 [Crassostrea gigas]
MSTRG.79882.1	evm.TU.Scaf10.89	ZNF296	zinc finger protein 62-like isoform X1 [Crassostrea gigas]
MSTRG.2799.3	evm.TU.Scaf6.2606	Slc4a11	sodium bicarbonate transporter-like protein 11 isoform X2 [Crassostrea gigas]
MSTRG.28339.2	evm.TU.Scaf2.2561	--	uncharacterized protein LOC105336120 [Crassostrea gigas]
MSTRG.60839.1	evm.TU.Scaf1.2996	Tssk4	testis-specific serine/threonine-protein kinase 4-like [Crassostrea gigas]
MSTRG.32079.1	evm.TU.Scaf6.149	WDY	WD repeat-containing protein on Y chromosome-like isoform X4 [Crassostrea gigas]
MSTRG.28331.8	evm.TU.Scaf2.2493	--	uncharacterized protein LOC105332599 [Crassostrea gigas]
MSTRG.42586.1	evm.TU.Scaf8.676	--	perlucin-like isoform X1 [Crassostrea gigas]
MSTRG.60839.1	evm.TU.Scaf1.3383	--	uncharacterized protein LOC105347183 [Crassostrea gigas]
MSTRG.68169.1	evm.TU.Scaf4.965	--	leucine-rich repeat-containing protein 1-like [Crassostrea gigas]
MSTRG.42586.1	evm.TU.Scaf8.325	--	uncharacterized protein LOC105324085 [Crassostrea gigas]
MSTRG.65288.1	evm.TU.Scaf5.712	Aoc1	putative amine oxidase [copper-containing] [Crassostrea gigas]
MSTRG.39882.17	evm.TU.Scaf7.941	--	uncharacterized protein LOC105345660 [Crassostrea gigas]
MSTRG.21729.3	evm.TU.Scaf1.2496	--	uncharacterized protein C1orf158 homolog [Crassostrea gigas]
MSTRG.3571.1	evm.TU.Scaf3.3360	--	uncharacterized protein LOC105334779 [Crassostrea gigas]
MSTRG.7514.1	evm.TU.Scaf10.2446	--	uncharacterized protein LOC105325816 [Crassostrea gigas]
MSTRG.4086.1	evm.TU.Scaf3.711	IQCK	IQ domain-containing protein K-like [Crassostrea gigas]
MSTRG.37208.2	evm.TU.Scaf1.2353	anp1	mannan polymerase II complex anp1 subunit-like [Crassostrea gigas]
MSTRG.79882.4	evm.TU.Scaf1.704	Arhgef10	-
MSTRG.44041.1	evm.TU.Scaf2.414	GUCY2F	-
MSTRG.45337.2	evm.TU.Scaf4.1940	--	uncharacterized protein LOC105319349 [Crassostrea gigas]
MSTRG.33704.1	evm.TU.Scaf3.180	DBF4	protein DBF4 homolog A-like [Crassostrea gigas]
MSTRG.44932.1	evm.TU.Scaf7.702	Sytl5	uncharacterized protein LOC105320073 isoform X4 [Crassostrea gigas]
MSTRG.16419.1	evm.TU.Scaf3.2733	--	uncharacterized protein LOC105336475 [Crassostrea gigas]
MSTRG.51436.1	evm.TU.Scaf10.2397	--	uncharacterized protein LOC105345905 [Crassostrea gigas]
MSTRG.3880.1	evm.TU.Scaf10.456	--	uncharacterized protein LOC105347025 [Crassostrea gigas]
MSTRG.79882.4	evm.TU.Scaf4.1191	NWD1	uncharacterized protein LOC105348195 [Crassostrea gigas]
MSTRG.32079.1	evm.TU.Scaf4.36	--	uncharacterized protein C2orf73 homolog isoform X1 [Crassostrea gigas]
MSTRG.68168.2	evm.TU.Scaf1.2136	--	uncharacterized protein LOC105338122 [Crassostrea gigas]
MSTRG.52986.1	MSTRG.61056	--	Neuron navigator 2 [Crassostrea gigas]
MSTRG.65896.1	evm.TU.Scaf7.555	Ptp10D	tyrosine-protein phosphatase 10D-like [Crassostrea gigas]
MSTRG.3843.8	evm.TU.Scaf10.456	--	uncharacterized protein LOC105347025 [Crassostrea gigas]
MSTRG.22725.2	evm.TU.Scaf4.1804	--	uncharacterized protein LOC105346929 [Crassostrea gigas]
MSTRG.56868.4	evm.TU.Scaf6.1539	PEBP4	phosphatidylethanolamine-binding protein 4-like [Crassostrea gigas]
MSTRG.70802.1	evm.TU.Scaf7.899	DEPDC7	DEP domain-containing protein 7-like [Crassostrea gigas]
MSTRG.3571.1	evm.TU.Scaf5.91	--	hypothetical protein CGI_10026421 [Crassostrea gigas]
MSTRG.28331.7	evm.TU.Scaf2.2315	--	hypothetical protein CGI_10009950 [Crassostrea gigas]
MSTRG.60839.1	evm.TU.Scaf7.1375	--	uncharacterized protein LOC105333525 [Crassostrea gigas]
MSTRG.82477.1	evm.TU.Scaf3.2192	Mep1b	astacin-like metalloprotease toxin 2 isoform X1 [Crassostrea gigas]
MSTRG.15551.1	evm.TU.Scaf4.260	SLC10A2	ileal sodium/bile acid cotransporter-like [Crassostrea gigas]
MSTRG.3843.3	evm.TU.Scaf9.66	--	uncharacterized protein LOC105326465 isoform X2 [Crassostrea gigas]
MSTRG.13487.1	evm.TU.Scaf1.2164	Tmeff2	tomoregulin-2-like [Crassostrea gigas]
MSTRG.29030.1	MSTRG.50211	--	hypothetical protein CGI_10002304 [Crassostrea gigas]
MSTRG.13487.1	evm.TU.Scaf1.1443	--	chlorophyllase-2, chloroplastic-like [Crassostrea gigas]
MSTRG.21735.1	evm.TU.Scaf2.1975	--	A-kinase anchor protein 14-like [Crassostrea gigas]
MSTRG.70802.1	evm.TU.Scaf2.1358	Cdc20	cell division cycle protein 20 homolog [Crassostrea gigas]
MSTRG.43852.1	evm.TU.Scaf8.2365	--	uncharacterized protein LOC105333785 [Crassostrea gigas]
MSTRG.10646.1	evm.TU.Scaf1.1594	--	uncharacterized protein LOC105318227 [Crassostrea gigas]
MSTRG.19346.2	MSTRG.82618	Adamts8	PREDICTED: A disintegrin and metalloproteinase with thrombospondin motifs 6-like [Crassostrea gigas]
MSTRG.16419.1	evm.TU.Scaf9.2469	--	short-chain collagen C4-like [Crassostrea gigas]
MSTRG.28294.4	evm.TU.Scaf3.889	--	uncharacterized protein LOC105332206 [Crassostrea gigas]
MSTRG.16419.1	evm.TU.Scaf8.2040	--	serine protease inhibitor Cvsi-2-like [Crassostrea gigas]
MSTRG.63971.1	evm.TU.Scaf6.1350	--	-
MSTRG.78173.1	evm.TU.Scaf7.1108	--	uncharacterized protein LOC105345299 isoform X1 [Crassostrea gigas]
MSTRG.21735.1	evm.TU.Scaf6.3185	--	uncharacterized protein LOC105330180 [Crassostrea gigas]
MSTRG.42586.1	evm.TU.Scaf6.117	--	IgGFc-binding protein-like [Crassostrea gigas]
MSTRG.68168.1	evm.TU.Scaf3.2547	--	hypothetical protein CGI_10006869 [Crassostrea gigas]
MSTRG.33704.1	evm.TU.Scaf1.2767	RREB1	ras-responsive element-binding protein 1-like isoform X3 [Crassostrea gigas]
MSTRG.76309.2	MSTRG.9740	--	Nucleolar protein 16 [Crassostrea gigas]
MSTRG.59915.1	evm.TU.Scaf2.1872	--	T-box transcription factor TBX20-like isoform X2 [Crassostrea gigas]
MSTRG.17112.1	evm.TU.Scaf6.773	chs-2	uncharacterized protein LOC105343573 [Crassostrea gigas]
MSTRG.12209.1	evm.TU.Scaf7.1108	--	uncharacterized protein LOC105345299 isoform X1 [Crassostrea gigas]
MSTRG.9912.1	evm.TU.Scaf8.2040	--	serine protease inhibitor Cvsi-2-like [Crassostrea gigas]
MSTRG.4092.1	evm.TU.Scaf6.873	--	uncharacterized protein LOC105329782 [Crassostrea gigas]
MSTRG.70400.4	evm.TU.Scaf6.2552	--	heat shock 70 kDa protein 12A-like [Crassostrea gigas]
MSTRG.3451.1	evm.TU.Scaf3.306	--	-
MSTRG.45337.2	evm.TU.Scaf5.1055	--	-
MSTRG.49589.1	evm.TU.Scaf4.1227	--	uncharacterized protein LOC105345504 isoform X3 [Crassostrea gigas]
MSTRG.39294.1	evm.TU.Scaf10.695	--	uncharacterized protein LOC105344953 [Crassostrea gigas]
MSTRG.42586.1	evm.TU.Scaf8.199	chs-2	uncharacterized protein LOC105341274 [Crassostrea gigas]
MSTRG.2799.3	evm.TU.Scaf10.441	--	Gametocyte-specific factor 1 [Crassostrea gigas]
MSTRG.40509.1	evm.TU.Scaf4.741	Zc2hc1c	zinc finger C2HC domain-containing protein 1C-like [Crassostrea gigas]
MSTRG.13487.1	evm.TU.Scaf6.2992	--	Kv channel-interacting protein 4-like [Crassostrea gigas]
MSTRG.80004.1	evm.TU.Scaf1.1927	--	uncharacterized protein LOC105345677 [Crassostrea gigas]
MSTRG.7356.1	evm.TU.Scaf6.2150	Stk11	sperm motility kinase X-like [Crassostrea gigas]
MSTRG.55205.1	evm.TU.Scaf8.160	DNAH6	dynein heavy chain 6, axonemal-like isoform X3 [Crassostrea gigas]
MSTRG.79882.1	evm.TU.Scaf4.1824	--	sushi, von Willebrand factor type A, EGF and pentraxin domain-containing protein 1-like [Crassostrea gigas]
MSTRG.12473.3	evm.TU.Scaf5.704	Enkur	Enkurin [Crassostrea gigas]
MSTRG.45337.2	evm.TU.Scaf2.1075	--	uncharacterized protein LOC105322901 [Crassostrea gigas]
MSTRG.39075.2	evm.TU.Scaf4.2945	--	uncharacterized protein LOC105341788 [Crassostrea gigas]
MSTRG.17112.1	evm.TU.Scaf10.2707	--	serine protease inhibitor Cvsi-2-like [Crassostrea gigas]
MSTRG.3882.1	evm.TU.Scaf5.712	Aoc1	putative amine oxidase [copper-containing] [Crassostrea gigas]
MSTRG.56868.1	evm.TU.Scaf10.351	--	cysteine-rich motor neuron 1 protein-like [Crassostrea gigas]
MSTRG.49268.2	evm.TU.Scaf1.2339	DDB_G0287407	TPR repeat-containing protein DDB_G0287407-like [Crassostrea gigas]
MSTRG.52330.1	evm.TU.Scaf3.792	--	uncharacterized protein LOC105321376 [Crassostrea gigas]
MSTRG.5736.1	evm.TU.Scaf4.2649	styx-a	serine/threonine/tyrosine-interacting protein-like [Crassostrea gigas]
MSTRG.16419.1	evm.TU.Scaf8.199	chs-2	uncharacterized protein LOC105341274 [Crassostrea gigas]
MSTRG.42586.1	evm.TU.Scaf4.2599	COL6A6	collagen alpha-4(VI) chain-like [Crassostrea gigas]
MSTRG.50762.1	evm.TU.Scaf7.2833	PICALM	uncharacterized protein LOC105326303 [Crassostrea gigas]
MSTRG.741.4	evm.TU.Scaf3.889	--	uncharacterized protein LOC105332206 [Crassostrea gigas]
MSTRG.21735.1	evm.TU.Scaf6.327	--	uncharacterized protein LOC105331662 [Crassostrea gigas]
MSTRG.67646.1	evm.TU.Scaf4.2934	--	uncharacterized protein LOC105340626 [Crassostrea gigas]
MSTRG.42586.1	evm.TU.Scaf6.2348	--	von Willebrand factor C domain-containing protein 2-like [Crassostrea gigas]
MSTRG.45606.1	evm.TU.Scaf1.643	Zcwpw1	uncharacterized protein LOC105342864 [Crassostrea gigas]
MSTRG.39072.2	evm.TU.Scaf2.1527_evm.TU.Scaf2.1528	--	-
MSTRG.63971.1	evm.TU.Scaf1.1594	--	uncharacterized protein LOC105318227 [Crassostrea gigas]
MSTRG.10646.1	evm.TU.Scaf5.1430	KLHL10	kelch-like protein 10 [Crassostrea gigas]
MSTRG.63844.1	evm.TU.Scaf1.1015	Tango13	protein-tyrosine sulfotransferase 2-like [Crassostrea gigas]
MSTRG.3843.1	evm.TU.Scaf6.1450	--	uncharacterized protein LOC105319244 [Crassostrea gigas]
MSTRG.46752.5	evm.TU.Scaf1.2299	--	prolactin-releasing peptide receptor-like [Crassostrea gigas]
MSTRG.59494.4	evm.TU.Scaf7.752	--	hypothetical protein CGI_10010671 [Crassostrea gigas]
MSTRG.45337.2	evm.TU.Scaf4.1937	Stard9	-
MSTRG.40509.1	evm.TU.Scaf4.1560	--	uncharacterized protein LOC105343855 [Crassostrea gigas]
MSTRG.2799.3	evm.TU.Scaf1.2484	Rere	arginine-glutamic acid dipeptide repeats protein-like isoform X2 [Crassostrea gigas]
MSTRG.54738.1	evm.TU.Scaf2.1998	--	uncharacterized protein LOC105338652 [Crassostrea gigas]
MSTRG.52330.1	MSTRG.68474	RTase	PREDICTED: LOW QUALITY PROTEIN: dnaJ homolog subfamily C member 13-like, partial [Acropora digitifera]
MSTRG.1504.2	evm.TU.Scaf4.1795	--	myb-like protein X isoform X1 [Crassostrea gigas]
MSTRG.28339.2	MSTRG.60840	--	Low-density lipoprotein receptor-related protein 1B [Crassostrea gigas]
MSTRG.18655.1	evm.TU.Scaf6.2571	--	ankyrin-3-like [Crassostrea gigas]
MSTRG.13487.1	evm.TU.Scaf6.2195	Chrna3	mucin-2-like isoform X1 [Crassostrea gigas]
MSTRG.56408.1	evm.TU.Scaf4.3050	--	uncharacterized protein LOC105319355 [Crassostrea gigas]
MSTRG.56408.2	evm.TU.Scaf4.3050	--	uncharacterized protein LOC105319355 [Crassostrea gigas]
MSTRG.21735.1	MSTRG.41016	--	Tripartite motif-containing protein 2 [Crassostrea gigas]
MSTRG.56408.1	evm.TU.Scaf2.1042	--	uncharacterized protein LOC105326096 [Crassostrea gigas]
MSTRG.56408.2	evm.TU.Scaf2.1042	--	uncharacterized protein LOC105326096 [Crassostrea gigas]
MSTRG.588.1	MSTRG.50211	--	hypothetical protein CGI_10002304 [Crassostrea gigas]
MSTRG.16419.1	evm.TU.Scaf3.1493	PNLIP	pancreatic triacylglycerol lipase-like [Crassostrea gigas]
MSTRG.42586.1	evm.TU.Scaf8.892	--	hypothetical protein CGI_10024426 [Crassostrea gigas]
MSTRG.16419.1	evm.TU.Scaf8.325	--	uncharacterized protein LOC105324085 [Crassostrea gigas]
MSTRG.49268.2	evm.TU.Scaf1.1749	trim71	E3 ubiquitin-protein ligase TRIM71-like [Crassostrea gigas]
MSTRG.13487.1	evm.TU.Scaf9.807	--	uncharacterized protein LOC105346799 [Crassostrea gigas]
MSTRG.22129.2	evm.TU.Scaf1.14	CYP4F22	cytochrome P450 4F22-like [Crassostrea gigas]
MSTRG.13487.1	evm.TU.Scaf10.2565	--	complement C1q tumor necrosis factor-related protein 3-like [Crassostrea gigas]
MSTRG.68169.2	evm.TU.Scaf1.1558	ADAMTS2	A disintegrin and metalloproteinase with thrombospondin motifs 5-like isoform X1 [Crassostrea gigas]
MSTRG.3880.5	evm.TU.Scaf2.2561	--	uncharacterized protein LOC105336120 [Crassostrea gigas]
MSTRG.53014.3	evm.TU.Scaf10.3040	racA	rho-related protein racA-like isoform X1 [Crassostrea gigas]
MSTRG.28342.1	evm.TU.Scaf4.587_evm.TU.Scaf4.588	--	-
MSTRG.59494.4	evm.TU.Scaf6.2443	C11orf1	UPF0686 protein C11orf1-like [Crassostrea gigas]
MSTRG.3843.8	evm.TU.Scaf10.351	--	cysteine-rich motor neuron 1 protein-like [Crassostrea gigas]
MSTRG.32079.1	evm.TU.Scaf1.2496	--	uncharacterized protein C1orf158 homolog [Crassostrea gigas]
MSTRG.63844.1	evm.TU.Scaf6.1176	--	uncharacterized protein LOC105318447, partial [Crassostrea gigas]
MSTRG.18126.4	evm.TU.Scaf9.1747	--	uncharacterized protein LOC105317746 [Crassostrea gigas]
MSTRG.34744.1	evm.TU.Scaf9.2134	--	complement C1q tumor necrosis factor-related protein 3-like isoform X1 [Crassostrea gigas]
MSTRG.42586.1	evm.TU.Scaf9.1875	Cln8	protein CLN8-like [Crassostrea gigas]
MSTRG.21729.3	evm.TU.Scaf7.994	--	uncharacterized protein LOC105330660 [Crassostrea gigas]
MSTRG.21729.3	evm.TU.Scaf4.632	--	uncharacterized protein LOC105317529 [Crassostrea gigas]
MSTRG.3880.9	evm.TU.Scaf10.2407	--	uncharacterized protein LOC105345905 [Crassostrea gigas]
MSTRG.60839.1	evm.TU.Scaf2.663	--	uncharacterized protein LOC105318710 [Crassostrea gigas]
MSTRG.33704.1	evm.TU.Scaf3.225	STOX1	Storkhead-box protein 1 [Crassostrea gigas]
MSTRG.33704.1	evm.TU.Scaf5.95	ung-1	uracil-DNA glycosylase-like isoform X2 [Crassostrea gigas]
MSTRG.5675.1	evm.TU.Scaf5.128	CREM	cAMP-responsive element modulator-like isoform X1 [Crassostrea gigas]
MSTRG.2799.3	evm.TU.Scaf9.1608	Uncx	paired box protein Pax-6-like [Crassostrea gigas]
MSTRG.81718.1	MSTRG.4956	--	PREDICTED: THAP domain-containing protein 11-like [Crassostrea gigas]
MSTRG.75876.1	MSTRG.61333	--	PREDICTED: uncharacterized protein LOC105341788 [Crassostrea gigas]
MSTRG.3880.1	evm.TU.Scaf6.371	--	testis-expressed sequence 26 protein-like isoform X1 [Crassostrea gigas]
MSTRG.9912.1	evm.TU.Scaf2.669	--	complement C1q-like protein 4 [Crassostrea gigas]
MSTRG.56868.1	evm.TU.Scaf8.2646	--	serine protease inhibitor Cvsi-2-like [Crassostrea gigas]
MSTRG.51436.1	evm.TU.Scaf10.1634	--	uncharacterized protein LOC105340507 [Crassostrea gigas]
MSTRG.10645.2	evm.TU.Scaf8.411	--	mucin-19-like [Crassostrea gigas]
MSTRG.17112.1	evm.TU.Scaf1.545	--	uncharacterized protein LOC105346617 [Crassostrea gigas]
MSTRG.32079.1	evm.TU.Scaf4.2233	Iqch	IQ domain-containing protein H [Crassostrea gigas]
MSTRG.63848.1	evm.TU.Scaf4.838	PSMD8	26S proteasome non-ATPase regulatory subunit 8-like [Crassostrea gigas]
MSTRG.21735.1	evm.TU.Scaf3.1264	--	uncharacterized protein LOC105317351 [Crassostrea gigas]
MSTRG.1504.2	evm.TU.Scaf2.195	--	uncharacterized protein LOC105319088 [Crassostrea gigas]
MSTRG.82477.1	evm.TU.Scaf7.569	--	uncharacterized protein LOC105323049 [Crassostrea gigas]
MSTRG.56068.1	MSTRG.56067	--	PREDICTED: uncharacterized protein LOC105322226 [Crassostrea gigas]
MSTRG.32073.2	evm.TU.Scaf10.1446	--	uncharacterized protein LOC105346218 [Crassostrea gigas]
MSTRG.3880.1	evm.TU.Scaf10.351	--	cysteine-rich motor neuron 1 protein-like [Crassostrea gigas]
MSTRG.70320.1	evm.TU.Scaf3.2622	Cfap52	WD repeat-containing protein 16-like [Crassostrea gigas]
MSTRG.2978.1	evm.TU.Scaf4.260	SLC10A2	ileal sodium/bile acid cotransporter-like [Crassostrea gigas]
MSTRG.49268.2	evm.TU.Scaf10.2220	--	hypothetical protein CGI_10020469 [Crassostrea gigas]
MSTRG.54106.1	MSTRG.60840	--	Low-density lipoprotein receptor-related protein 1B [Crassostrea gigas]
MSTRG.63844.1	evm.TU.Scaf1.2133	--	nuclear pore complex protein DDB_G0274915 homolog isoform X1 [Crassostrea gigas]
MSTRG.44041.1	evm.TU.Scaf1.307	Crisp1	cysteine-rich secretory protein LCCL domain-containing 2-like [Crassostrea gigas]
MSTRG.12473.3	evm.TU.Scaf1.3314	klhl31	kelch-like protein 2 [Crassostrea gigas]
MSTRG.17112.1	evm.TU.Scaf3.1756	--	uncharacterized protein LOC105347061 [Crassostrea gigas]
MSTRG.2799.3	evm.TU.Scaf10.446	Arntl	aryl hydrocarbon receptor nuclear translocator-like protein 1 [Crassostrea gigas]
MSTRG.4092.1	evm.TU.Scaf5.856	Spatc1	Speriolin [Crassostrea gigas]
MSTRG.11995.1	MSTRG.82618	Adamts8	PREDICTED: A disintegrin and metalloproteinase with thrombospondin motifs 6-like [Crassostrea gigas]
MSTRG.11995.1	MSTRG.39146	--	PREDICTED: uncharacterized protein LOC105322724 [Crassostrea gigas]
MSTRG.56971.1	evm.TU.Scaf1.1558	ADAMTS2	A disintegrin and metalloproteinase with thrombospondin motifs 5-like isoform X1 [Crassostrea gigas]
MSTRG.741.4	evm.TU.Scaf2.195	--	uncharacterized protein LOC105319088 [Crassostrea gigas]
MSTRG.21729.3	evm.TU.Scaf4.35	--	uncharacterized protein C2orf73 homolog isoform X3 [Crassostrea gigas]
MSTRG.80004.1	evm.TU.Scaf4.383	--	hypothetical protein CGI_10025512 [Crassostrea gigas]
MSTRG.588.1	evm.TU.Scaf2.1075	--	uncharacterized protein LOC105322901 [Crassostrea gigas]
MSTRG.5675.1	evm.TU.Scaf4.3059	--	uncharacterized protein LOC105321078 [Crassostrea gigas]
MSTRG.13487.1	evm.TU.Scaf4.2472	--	Violaxanthin de-epoxidase [Crassostrea gigas]
MSTRG.59494.4	evm.TU.Scaf4.187	--	uncharacterized protein LOC105325252 [Crassostrea gigas]
MSTRG.51722.2	evm.TU.Scaf2.1122	--	uncharacterized protein LOC105339707 [Crassostrea gigas]
MSTRG.32079.1	evm.TU.Scaf5.1578	KLHL10	kelch-like protein 10 [Crassostrea gigas]
MSTRG.32073.3	MSTRG.61333	--	PREDICTED: uncharacterized protein LOC105341788 [Crassostrea gigas]
MSTRG.82477.1	evm.TU.Scaf2.1547	--	-
MSTRG.26314.1	evm.TU.Scaf10.1137	--	uncharacterized protein LOC105330938 isoform X1 [Crassostrea gigas]
MSTRG.77697.1	evm.TU.Scaf2.1872	--	T-box transcription factor TBX20-like isoform X2 [Crassostrea gigas]
MSTRG.82147.2	evm.TU.Scaf10.2149	--	uncharacterized protein LOC105333374 [Crassostrea gigas]
MSTRG.22725.2	evm.TU.Scaf9.622	nito	putative RNA-binding protein 15B [Crassostrea gigas]
MSTRG.45337.2	evm.TU.Scaf5.1759	--	Tripartite motif-containing protein 3 [Crassostrea gigas]
MSTRG.57047.1	evm.TU.Scaf4.1795	--	myb-like protein X isoform X1 [Crassostrea gigas]
MSTRG.16419.1	evm.TU.Scaf1.561	--	hypothetical protein CGI_10027079 [Crassostrea gigas]
MSTRG.17112.1	evm.TU.Scaf8.1141	hex	putative beta-hexosaminidase [Crassostrea gigas]
MSTRG.9185.1	evm.TU.Scaf8.871	--	ankyrin repeat and KH domain-containing protein 1-like [Crassostrea gigas]
MSTRG.79882.4	evm.TU.Scaf4.1824	--	sushi, von Willebrand factor type A, EGF and pentraxin domain-containing protein 1-like [Crassostrea gigas]
MSTRG.63971.1	evm.TU.Scaf4.383	--	hypothetical protein CGI_10025512 [Crassostrea gigas]
MSTRG.3571.1	evm.TU.Scaf6.838	FAM78A	protein FAM78B-like [Crassostrea gigas]
MSTRG.33716.3	evm.TU.Scaf10.2446	--	uncharacterized protein LOC105325816 [Crassostrea gigas]
MSTRG.5675.1	evm.TU.Scaf10.453	AXP83.9	Axonemal 84 kDa protein [Crassostrea gigas]
MSTRG.82477.1	evm.TU.Scaf10.3082	--	multiple epidermal growth factor-like domains protein 11 isoform X7 [Crassostrea gigas]
MSTRG.21729.3	evm.TU.Scaf6.558	Lrrc51	leucine-rich repeat-containing protein 51-like [Crassostrea gigas]
MSTRG.40509.1	evm.TU.Scaf1.2167	STYXL1	Serine/threonine/tyrosine-interacting-like protein 1 [Crassostrea gigas]
MSTRG.33704.1	evm.TU.Scaf6.107	waca	WW domain-containing adapter protein with coiled-coil-like [Crassostrea gigas]
MSTRG.28342.1	evm.TU.Scaf1.3434	--	hypothetical protein CGI_10027841 [Crassostrea gigas]
MSTRG.33704.1	evm.TU.Scaf8.256	--	Zinc finger protein 26 [Crassostrea gigas]
MSTRG.5675.1	evm.TU.Scaf1.134	Ttll10	Protein polyglycylase TTLL10 [Crassostrea gigas]
MSTRG.33704.1	evm.TU.Scaf3.2251	CACHD1	VWFA and cache domain-containing protein 1-like [Crassostrea gigas]
MSTRG.17112.1	evm.TU.Scaf7.1149	lrrc3	leucine-rich repeat and death domain-containing protein 1-like [Crassostrea gigas]
MSTRG.79327.2	evm.TU.Scaf3.1092	Slc9b2	mitochondrial sodium/hydrogen exchanger 9B2-like [Crassostrea gigas]
MSTRG.10646.1	evm.TU.Scaf3.1940	--	Troponin C, skeletal muscle [Crassostrea gigas]
MSTRG.54106.1	evm.TU.Scaf4.2564	TSSK1B	testis-specific serine/threonine-protein kinase 1-like [Crassostrea gigas]
MSTRG.40959.1	evm.TU.Scaf6.200	Acbd6	-
MSTRG.67710.1	MSTRG.49914	At3g55350	PREDICTED: putative nuclease HARBI1 [Crassostrea gigas]
MSTRG.4086.1	evm.TU.Scaf1.1594	--	uncharacterized protein LOC105318227 [Crassostrea gigas]
MSTRG.67996.1	evm.TU.Scaf10.1326	CG9801	hypothetical protein CGI_10016657 [Crassostrea gigas]
MSTRG.29030.1	evm.TU.Scaf8.871	--	ankyrin repeat and KH domain-containing protein 1-like [Crassostrea gigas]
MSTRG.39299.1	evm.TU.Scaf4.3063	--	putative nuclease HARBI1 [Crassostrea gigas]
MSTRG.41016.1	evm.TU.Scaf3.1684	--	uncharacterized protein LOC105347297 [Crassostrea gigas]
MSTRG.33622.1	MSTRG.29739	Eme1	PREDICTED: crossover junction endonuclease EME1 [Crassostrea gigas]
MSTRG.32079.1	evm.TU.Scaf4.1395	odf3	outer dense fiber protein 3-like isoform X1 [Crassostrea gigas]
MSTRG.18126.4	evm.TU.Scaf2.1998	--	uncharacterized protein LOC105338652 [Crassostrea gigas]
MSTRG.39047.1	evm.TU.Scaf6.1804	--	uncharacterized protein LOC105321897 [Crassostrea gigas]
MSTRG.28342.1	evm.TU.Scaf3.425	stpg1	O(6)-methylguanine-induced apoptosis 2-like [Crassostrea gigas]
MSTRG.67989.3	evm.TU.Scaf4.51	MARCO	Deleted in malignant brain tumors 1 protein [Crassostrea gigas]
MSTRG.16419.1	evm.TU.Scaf6.117	--	IgGFc-binding protein-like [Crassostrea gigas]
MSTRG.63971.1	evm.TU.Scaf1.1927	--	uncharacterized protein LOC105345677 [Crassostrea gigas]
MSTRG.3843.1	evm.TU.Scaf10.2000	--	uncharacterized protein LOC105323186 [Crassostrea gigas]
MSTRG.39047.1	evm.TU.Scaf3.679	Cfap57	cilia- and flagella-associated protein 57-like [Crassostrea gigas]
MSTRG.3843.8	evm.TU.Scaf6.371	--	testis-expressed sequence 26 protein-like isoform X1 [Crassostrea gigas]
MSTRG.10646.1	evm.TU.Scaf5.1032	--	uncharacterized protein LOC105348151 [Crassostrea gigas]
MSTRG.18655.1	evm.TU.Scaf10.1140	--	uncharacterized protein LOC105330938 isoform X1 [Crassostrea gigas]
MSTRG.45961.5	evm.TU.Scaf10.1974	--	uncharacterized protein LOC105327722 isoform X1 [Crassostrea gigas]
MSTRG.42586.1	evm.TU.Scaf1.561	--	hypothetical protein CGI_10027079 [Crassostrea gigas]
MSTRG.21729.3	evm.TU.Scaf2.663	--	uncharacterized protein LOC105318710 [Crassostrea gigas]
MSTRG.44044.1	evm.TU.Scaf1.2853	--	uncharacterized protein LOC105332019 isoform X1 [Crassostrea gigas]
MSTRG.82477.1	evm.TU.Scaf4.161	CCNO	cyclin-O-like [Crassostrea gigas]
MSTRG.5675.1	evm.TU.Scaf1.2714	--	WD repeat-containing protein 5-like [Crassostrea gigas]
MSTRG.53199.1	evm.TU.Scaf2.578	--	uncharacterized protein C6orf163 homolog [Crassostrea gigas]
MSTRG.5675.1	evm.TU.Scaf7.1116	--	uncharacterized protein LOC105330773 isoform X2 [Crassostrea gigas]
MSTRG.28334.1	evm.TU.Scaf7.818	--	uncharacterized protein LOC105343690 isoform X2 [Crassostrea gigas]
MSTRG.67962.1	evm.TU.Scaf6.1716	tdo2	tryptophan 2,3-dioxygenase-like [Crassostrea gigas]
MSTRG.3571.1	evm.TU.Scaf9.2198	--	uncharacterized protein LOC105343336 [Crassostrea gigas]
MSTRG.32073.3	evm.TU.Scaf6.1239	--	signal transducer and transcription activator 6-like [Crassostrea gigas]
MSTRG.26314.1	evm.TU.Scaf1.102	--	uncharacterized protein LOC105345697 [Crassostrea gigas]
MSTRG.37949.1	evm.TU.Scaf9.2230	KLHL10	kelch-like protein 10 [Crassostrea gigas]
MSTRG.53014.3	evm.TU.Scaf4.61	--	hypothetical protein CGI_10026975 [Crassostrea gigas]
MSTRG.58644.1	MSTRG.42875	--	PREDICTED: uncharacterized protein LOC105323025 isoform X2 [Crassostrea gigas]
MSTRG.28342.1	evm.TU.Scaf3.1360	--	uncharacterized protein LOC105333674 [Crassostrea gigas]
MSTRG.16419.1	evm.TU.Scaf7.305	--	uncharacterized protein LOC105320257 [Crassostrea gigas]
MSTRG.42586.1	evm.TU.Scaf10.520	--	uncharacterized protein LOC105335329 [Crassostrea gigas]
MSTRG.21729.3	evm.TU.Scaf2.931	--	uncharacterized protein LOC105325644 [Crassostrea gigas]
MSTRG.5675.1	evm.TU.Scaf6.992	PDE2A	cGMP-dependent 3',5'-cyclic phosphodiesterase-like isoform X1 [Crassostrea gigas]
MSTRG.63844.1	evm.TU.Scaf7.899	DEPDC7	DEP domain-containing protein 7-like [Crassostrea gigas]
MSTRG.16419.1	evm.TU.Scaf8.970	--	uncharacterized protein LOC105320218 isoform X1 [Crassostrea gigas]
MSTRG.54106.1	evm.TU.Scaf6.204	CCDC105	-
MSTRG.47073.1	evm.TU.Scaf2.195	--	uncharacterized protein LOC105319088 [Crassostrea gigas]
MSTRG.16419.1	evm.TU.Scaf10.84	--	uncharacterized protein LOC105337393 [Crassostrea gigas]
MSTRG.5778.1	MSTRG.80130	--	hypothetical protein CGI_10006250 [Crassostrea gigas]
MSTRG.64142.2	evm.TU.Scaf8.314	TKDP1	kielin/chordin-like protein [Crassostrea gigas]
MSTRG.3843.4	evm.TU.Scaf4.1395	odf3	outer dense fiber protein 3-like isoform X1 [Crassostrea gigas]
MSTRG.21735.1	evm.TU.Scaf8.1881	klhl31	uncharacterized protein LOC105323166 [Crassostrea gigas]
MSTRG.19068.1	evm.TU.Scaf4.118	Tpgs2	tubulin polyglutamylase complex subunit 2-like isoform X1 [Crassostrea gigas]
MSTRG.10646.1	evm.TU.Scaf10.695	--	uncharacterized protein LOC105344953 [Crassostrea gigas]
MSTRG.39075.2	evm.TU.Scaf10.2000	--	uncharacterized protein LOC105323186 [Crassostrea gigas]
MSTRG.10645.2	evm.TU.Scaf9.66	--	uncharacterized protein LOC105326465 isoform X2 [Crassostrea gigas]
MSTRG.12209.1	evm.TU.Scaf7.994	--	uncharacterized protein LOC105330660 [Crassostrea gigas]
MSTRG.26314.11	evm.TU.Scaf8.2246	--	uncharacterized protein LOC105330770 [Crassostrea gigas]
MSTRG.82477.1	evm.TU.Scaf9.540	--	hypothetical protein CGI_10022265 [Crassostrea gigas]
MSTRG.39294.1	evm.TU.Scaf2.578	--	uncharacterized protein C6orf163 homolog [Crassostrea gigas]
MSTRG.23167.1	evm.TU.Scaf7.1719	CCDC81	-
MSTRG.5675.1	evm.TU.Scaf2.1227	GABRG2	gamma-aminobutyric acid receptor subunit beta-3-like [Crassostrea gigas]
MSTRG.13487.1	MSTRG.57710	--	Tripartite motif-containing protein 2 [Crassostrea gigas]
MSTRG.21729.3	evm.TU.Scaf2.20	BTBD16	BTB/POZ domain-containing protein 16-like isoform X6 [Crassostrea gigas]
MSTRG.10646.1	evm.TU.Scaf3.156	LEXM	uncharacterized protein C1orf177 homolog [Crassostrea gigas]
MSTRG.42586.1	evm.TU.Scaf4.761	--	uncharacterized protein LOC105318924 [Crassostrea gigas]
MSTRG.5675.1	evm.TU.Scaf7.1076	CCR4	neurofilament heavy polypeptide-like isoform X1 [Crassostrea gigas]
MSTRG.55205.1	evm.TU.Scaf6.2537	HSPA12A	heat shock 70 kDa protein 12A-like [Crassostrea gigas]
MSTRG.32079.1	evm.TU.Scaf4.649	--	hypothetical protein CGI_10017327 [Crassostrea gigas]
MSTRG.16419.1	evm.TU.Scaf1.2920	--	uncharacterized protein LOC105335615 [Crassostrea gigas]
MSTRG.3843.3	evm.TU.Scaf4.632	--	uncharacterized protein LOC105317529 [Crassostrea gigas]
MSTRG.33704.1	evm.TU.Scaf1.2689	PPP4C	serine/threonine-protein phosphatase 4 catalytic subunit [Crassostrea gigas]
MSTRG.40509.1	evm.TU.Scaf6.2770	--	hypothetical protein CGI_10023773 [Crassostrea gigas]
MSTRG.34498.2	evm.TU.Scaf4.1937	Stard9	-
MSTRG.42586.1	evm.TU.Scaf6.118	--	uncharacterized protein LOC105345021 [Crassostrea gigas]
MSTRG.56868.1	evm.TU.Scaf2.834	PGLYRP2	peptidoglycan-recognition protein SC2-like [Crassostrea gigas]
MSTRG.755.2	evm.TU.Scaf8.2556	--	uncharacterized protein LOC105317088 [Crassostrea gigas]
MSTRG.33704.1	evm.TU.Scaf4.1131	numb	-
MSTRG.741.4	evm.TU.Scaf5.238	--	uncharacterized protein LOC105329405 [Crassostrea gigas]
MSTRG.79882.4	evm.TU.Scaf3.2588	Cox10	protoheme IX farnesyltransferase, mitochondrial-like [Crassostrea gigas]
MSTRG.42586.1	evm.TU.Scaf6.773	chs-2	uncharacterized protein LOC105343573 [Crassostrea gigas]
MSTRG.59494.4	evm.TU.Scaf1.1201	--	-
MSTRG.13487.1	evm.TU.Scaf10.1705	--	uncharacterized protein LOC105348244 [Crassostrea gigas]
MSTRG.16419.1	evm.TU.Scaf8.2799	--	uncharacterized protein LOC105324740 [Crassostrea gigas]
MSTRG.3843.3	evm.TU.Scaf4.3356	--	uncharacterized protein LOC105330058 [Crassostrea gigas]
MSTRG.17112.1	evm.TU.Scaf6.3447	--	uncharacterized protein LOC105319278 [Crassostrea gigas]
MSTRG.28342.1	evm.TU.Scaf4.187	--	uncharacterized protein LOC105325252 [Crassostrea gigas]
MSTRG.3843.8	evm.TU.Scaf2.1547	--	-
MSTRG.63844.1	evm.TU.Scaf6.489	CNOT7	CCR4-NOT transcription complex subunit 7-like [Crassostrea gigas]
MSTRG.32073.3	evm.TU.Scaf3.2639	--	uncharacterized protein LOC105335786 isoform X1 [Crassostrea gigas]
MSTRG.5675.1	evm.TU.Scaf4.1706	Samd4a	protein Smaug homolog 1-like [Crassostrea gigas]
MSTRG.535.1	evm.TU.Scaf4.959	HHIPL2	HHIP-like protein 1 isoform X1 [Crassostrea gigas]
MSTRG.39075.2	evm.TU.Scaf1.1201	--	-
MSTRG.43851.2	evm.TU.Scaf2.1872	--	T-box transcription factor TBX20-like isoform X2 [Crassostrea gigas]
MSTRG.10646.1	evm.TU.Scaf4.587_evm.TU.Scaf4.588	--	-
MSTRG.4086.1	evm.TU.Scaf1.3383	--	uncharacterized protein LOC105347183 [Crassostrea gigas]
MSTRG.15221.1	evm.TU.Scaf1.2296	--	uncharacterized protein LOC105342487 [Crassostrea gigas]
MSTRG.15221.2	evm.TU.Scaf1.2296	--	uncharacterized protein LOC105342487 [Crassostrea gigas]
MSTRG.33704.1	evm.TU.Scaf3.1601	Orc1	origin recognition complex subunit 1-like [Crassostrea gigas]
MSTRG.60839.1	evm.TU.Scaf2.20	BTBD16	BTB/POZ domain-containing protein 16-like isoform X6 [Crassostrea gigas]
MSTRG.79882.3	evm.TU.Scaf3.2513	foxe4	forkhead box protein E1-like [Crassostrea gigas]
MSTRG.21735.1	evm.TU.Scaf6.558	Lrrc51	leucine-rich repeat-containing protein 51-like [Crassostrea gigas]
MSTRG.76345.1	evm.TU.Scaf9.168	--	hypothetical protein CGI_10028218 [Crassostrea gigas]
MSTRG.57047.1	evm.TU.Scaf4.1794	--	protein Hook homolog 1-like [Crassostrea gigas]
MSTRG.9912.1	evm.TU.Scaf3.631	--	prokineticin Bm8-f-like [Crassostrea gigas]
MSTRG.3843.6	MSTRG.3036	--	hypothetical protein CGI_10008736 [Crassostrea gigas]
MSTRG.50489.1	evm.TU.Scaf6.318	--	hypothetical protein CGI_10019838 [Crassostrea gigas]
MSTRG.39294.1	evm.TU.Scaf8.411	--	mucin-19-like [Crassostrea gigas]
MSTRG.82477.1	evm.TU.Scaf10.351	--	cysteine-rich motor neuron 1 protein-like [Crassostrea gigas]
MSTRG.55591.1	MSTRG.2999	--	PREDICTED: uncharacterized protein LOC105345638 [Crassostrea gigas]
MSTRG.17112.1	evm.TU.Scaf6.133	--	hemagglutinin/amebocyte aggregation factor-like [Crassostrea gigas]
MSTRG.13487.1	evm.TU.Scaf6.3230	--	phytanoyl-CoA dioxygenase, peroxisomal-like [Crassostrea gigas]
MSTRG.63844.1	evm.TU.Scaf4.2711	BAZ1A	bromodomain adjacent to zinc finger domain protein 1A-like isoform X1 [Crassostrea gigas]
MSTRG.2799.3	evm.TU.Scaf10.2593	--	uncharacterized protein LOC105331109 [Crassostrea gigas]
MSTRG.47074.1	evm.TU.Scaf2.195	--	uncharacterized protein LOC105319088 [Crassostrea gigas]
MSTRG.588.1	evm.TU.Scaf3.2113	SPR	FMRFamide receptor-like [Crassostrea gigas]
MSTRG.4092.1	evm.TU.Scaf6.3221	KLHL38	kelch-like protein 2 [Crassostrea gigas]
MSTRG.4092.1	evm.TU.Scaf4.1251	cfap161	uncharacterized protein C15orf26 homolog [Crassostrea gigas]
MSTRG.42528.1	evm.TU.Scaf4.523	C3orf30	uncharacterized protein LOC105337005 [Crassostrea gigas]
MSTRG.67989.3	evm.TU.Scaf6.412	--	uncharacterized protein LOC105337595 [Crassostrea gigas]
MSTRG.12209.1	evm.TU.Scaf1.2996	Tssk4	testis-specific serine/threonine-protein kinase 4-like [Crassostrea gigas]
MSTRG.37949.1	evm.TU.Scaf6.19_evm.TU.Scaf6.20	Pde1c	-
MSTRG.34498.2	evm.TU.Scaf2.1075	--	uncharacterized protein LOC105322901 [Crassostrea gigas]
MSTRG.13487.1	evm.TU.Scaf3.1752	--	uncharacterized protein LOC105347066 [Crassostrea gigas]
MSTRG.7356.1	MSTRG.44074	--	-
MSTRG.52330.1	evm.TU.Scaf4.1227	--	uncharacterized protein LOC105345504 isoform X3 [Crassostrea gigas]
MSTRG.37949.1	evm.TU.Scaf10.1785	CDK2	cyclin-dependent kinase 2-like [Crassostrea gigas]
MSTRG.3880.1	evm.TU.Scaf2.1547	--	-
MSTRG.28331.9	evm.TU.Scaf1.14	CYP4F22	cytochrome P450 4F22-like [Crassostrea gigas]
MSTRG.16419.1	evm.TU.Scaf1.1416	endoua	poly(U)-specific endoribonuclease-A-like [Crassostrea gigas]
MSTRG.13487.1	evm.TU.Scaf2.1368	--	hypothetical protein CGI_10013312 [Crassostrea gigas]
MSTRG.13487.1	evm.TU.Scaf3.2733	--	uncharacterized protein LOC105336475 [Crassostrea gigas]
MSTRG.42586.1	evm.TU.Scaf8.1141	hex	putative beta-hexosaminidase [Crassostrea gigas]
MSTRG.13487.1	evm.TU.Scaf6.1712	--	uncharacterized protein LOC105348165 [Crassostrea gigas]
MSTRG.4086.1	evm.TU.Scaf5.856	Spatc1	Speriolin [Crassostrea gigas]
MSTRG.24858.1	MSTRG.53434	--	Ficolin-1, partial [Crassostrea gigas]
MSTRG.21735.1	evm.TU.Scaf1.3063	IQCD	IQ domain-containing protein D-like [Crassostrea gigas]
MSTRG.9912.1	evm.TU.Scaf6.2197	--	uncharacterized protein LOC105345683 isoform X1 [Crassostrea gigas]
MSTRG.56408.1	evm.TU.Scaf5.1055	--	-
MSTRG.56408.2	evm.TU.Scaf5.1055	--	-
MSTRG.13487.1	evm.TU.Scaf8.855	Col6a6	collagen alpha-6(VI) chain-like isoform X2 [Crassostrea gigas]
MSTRG.39041.2	evm.TU.Scaf6.1347	Rsph1	radial spoke head 1 homolog [Crassostrea gigas]
MSTRG.12209.1	evm.TU.Scaf10.2000	--	uncharacterized protein LOC105323186 [Crassostrea gigas]
MSTRG.3880.4	evm.TU.Scaf1.3351	--	uncharacterized protein LOC105349133 [Crassostrea gigas]
MSTRG.3571.1	evm.TU.Scaf10.505	Rsph14	rhabdoid tumor deletion region protein 1-like [Crassostrea gigas]
MSTRG.10646.1	evm.TU.Scaf6.149	WDY	WD repeat-containing protein on Y chromosome-like isoform X4 [Crassostrea gigas]
MSTRG.53199.1	MSTRG.58734	--	PREDICTED: uncharacterized protein LOC105335922 isoform X2 [Crassostrea gigas]
MSTRG.4092.1	evm.TU.Scaf10.695	--	uncharacterized protein LOC105344953 [Crassostrea gigas]
MSTRG.11995.3	evm.TU.Scaf10.2823	KLHL38	Kelch-like protein 2 [Crassostrea gigas]
MSTRG.28342.1	evm.TU.Scaf8.160	DNAH6	dynein heavy chain 6, axonemal-like isoform X3 [Crassostrea gigas]
MSTRG.81712.1	evm.TU.Scaf10.1109	chb	putative beta-hexosaminidase [Crassostrea gigas]
MSTRG.70320.1	evm.TU.Scaf184.1	Shaw	potassium voltage-gated channel protein Shaw-like [Crassostrea gigas]
MSTRG.42586.1	MSTRG.32591	Chia	PREDICTED: probable chitinase 3 [Crassostrea gigas]
MSTRG.59494.4	evm.TU.Scaf3.425	stpg1	O(6)-methylguanine-induced apoptosis 2-like [Crassostrea gigas]
MSTRG.3571.1	evm.TU.Scaf7.994	--	uncharacterized protein LOC105330660 [Crassostrea gigas]
MSTRG.36200.3	evm.TU.Scaf6.348	--	uncharacterized protein LOC105321005 [Crassostrea gigas]
MSTRG.54106.1	evm.TU.Scaf2.2343	--	hypothetical protein CGI_10024631 [Crassostrea gigas]
MSTRG.59494.4	MSTRG.2585	--	PREDICTED: uncharacterized protein LOC105347226 [Crassostrea gigas]
MSTRG.3880.6	evm.TU.Scaf8.952	terF	uncharacterized protein LOC105338033 [Crassostrea gigas]
MSTRG.3843.3	evm.TU.Scaf6.3393	KLHL38	Kelch-like protein 2 [Crassostrea gigas]
MSTRG.16419.1	evm.TU.Scaf5.1198	--	uncharacterized protein LOC105343538 [Crassostrea gigas]
MSTRG.26314.1	evm.TU.Scaf10.1885	foxm1	Cyclin-H [Crassostrea gigas]
MSTRG.49268.2	evm.TU.Scaf1.519	--	ganglioside-induced differentiation-associated protein 1-like [Crassostrea gigas]
MSTRG.49268.2	evm.TU.Scaf7.1814	ABCB7	ATP-binding cassette sub-family B member 7, mitochondrial-like [Crassostrea gigas]
MSTRG.82477.1	evm.TU.Scaf7.510	--	uncharacterized protein LOC105331275 [Crassostrea gigas]
MSTRG.9335.1	evm.TU.Scaf1.2501	--	uncharacterized protein LOC105321429 [Crassostrea gigas]
MSTRG.1264.1	MSTRG.42875	--	PREDICTED: uncharacterized protein LOC105323025 isoform X2 [Crassostrea gigas]
MSTRG.3843.6	evm.TU.Scaf3.1854	Fkbp1a	uncharacterized protein LOC105329711 [Crassostrea gigas]
MSTRG.59494.4	evm.TU.Scaf3.1940	--	Troponin C, skeletal muscle [Crassostrea gigas]
MSTRG.28331.9	evm.TU.Scaf8.952	terF	uncharacterized protein LOC105338033 [Crassostrea gigas]
MSTRG.50489.1	evm.TU.Scaf1.927	METTL9	methyltransferase-like protein 9 [Crassostrea gigas]
MSTRG.70320.1	evm.TU.Scaf10.56	Slc9c1	sodium/hydrogen exchanger 10-like [Crassostrea gigas]
MSTRG.22275.2	evm.TU.Scaf10.2792	--	uncharacterized protein LOC105317604 isoform X2 [Crassostrea gigas]
MSTRG.23333.2	evm.TU.Scaf3.690	PARPBP	PCNA-interacting partner-like [Crassostrea gigas]
MSTRG.3571.1	evm.TU.Scaf4.2934	--	uncharacterized protein LOC105340626 [Crassostrea gigas]
MSTRG.9912.1	evm.TU.Scaf6.1132	--	uncharacterized protein LOC105325858 [Crassostrea gigas]
MSTRG.40959.1	evm.TU.Scaf6.1640	NDUFA5	NADH dehydrogenase [ubiquinone] 1 alpha subcomplex subunit 5-like [Crassostrea gigas]
MSTRG.32079.1	evm.TU.Scaf1.1927	--	uncharacterized protein LOC105345677 [Crassostrea gigas]
MSTRG.4198.1	evm.TU.Scaf3.1013	--	uncharacterized protein LOC105341099 [Crassostrea gigas]
MSTRG.54987.1	evm.TU.Scaf4.260	SLC10A2	ileal sodium/bile acid cotransporter-like [Crassostrea gigas]
MSTRG.13250.1	evm.TU.Scaf1.44	--	carboxypeptidase N subunit 2-like [Crassostrea gigas]
MSTRG.16877.1	MSTRG.61333	--	PREDICTED: uncharacterized protein LOC105341788 [Crassostrea gigas]
MSTRG.16876.1	evm.TU.Scaf1.717	Gabarapl2	gamma-aminobutyric acid receptor-associated protein-like 2 [Crassostrea gigas]
MSTRG.79882.3	evm.TU.Scaf4.1084	--	sorting nexin-24-like [Crassostrea gigas]
MSTRG.9992.1	evm.TU.Scaf6.2682	--	Poly [ADP-ribose] polymerase 14 [Crassostrea gigas]
MSTRG.78342.1	evm.TU.Scaf1.2225	--	uncharacterized protein LOC105329104 [Crassostrea gigas]
MSTRG.32073.3	evm.TU.Scaf6.1380	GUK1	guanylate kinase-like isoform X1 [Crassostrea gigas]
MSTRG.21735.1	evm.TU.Scaf6.149	WDY	WD repeat-containing protein on Y chromosome-like isoform X4 [Crassostrea gigas]
MSTRG.80004.1	evm.TU.Scaf1.1290	Tepp	TPA_inf: TEPP protein [Lottia gigantea]
MSTRG.33704.1	evm.TU.Scaf3.1615	PTK2	focal adhesion kinase 1-like isoform X2 [Crassostrea gigas]
MSTRG.22725.2	evm.TU.Scaf6.107	waca	WW domain-containing adapter protein with coiled-coil-like [Crassostrea gigas]
MSTRG.33704.1	evm.TU.Scaf4.2024	EPB41L4A	serine/arginine repetitive matrix protein 1-like isoform X1 [Crassostrea gigas]
MSTRG.28681.1	evm.TU.Scaf10.1974	--	uncharacterized protein LOC105327722 isoform X1 [Crassostrea gigas]
MSTRG.25360.1	evm.TU.Scaf4.3371	CHRNA4	neuronal acetylcholine receptor subunit non-alpha-2-like [Crassostrea gigas]
MSTRG.40509.1	evm.TU.Scaf7.1446	--	hypothetical protein CGI_10027322 [Crassostrea gigas]
MSTRG.12473.3	evm.TU.Scaf7.1375	--	uncharacterized protein LOC105333525 [Crassostrea gigas]
MSTRG.42586.1	evm.TU.Scaf5.515	--	cation-dependent mannose-6-phosphate receptor-like [Crassostrea gigas]
MSTRG.79882.4	evm.TU.Scaf7.899	DEPDC7	DEP domain-containing protein 7-like [Crassostrea gigas]
MSTRG.4086.1	evm.TU.Scaf1.2996	Tssk4	testis-specific serine/threonine-protein kinase 4-like [Crassostrea gigas]
MSTRG.741.4	evm.TU.Scaf8.833	--	uncharacterized protein LOC105345445 [Crassostrea gigas]
MSTRG.3571.1	evm.TU.Scaf3.1501	--	UPF0573 protein C2orf70 homolog A-like [Crassostrea gigas]
MSTRG.4086.1	evm.TU.Scaf3.3337	TSSK1B	testis-specific serine/threonine-protein kinase 1-like [Crassostrea gigas]
MSTRG.62519.1	evm.TU.Scaf10.618	Chrna7	acetylcholine receptor subunit beta-like [Crassostrea gigas]
MSTRG.21735.1	evm.TU.Scaf1.2907	Necab1	N-terminal EF-hand calcium-binding protein 3 [Crassostrea gigas]
MSTRG.79882.4	evm.TU.Scaf1.2888	PI4KA	-
MSTRG.37949.1	evm.TU.Scaf10.1620	MYB	myb-related protein A-like isoform X2 [Crassostrea gigas]
MSTRG.36200.3	evm.TU.Scaf6.3567	KLHL38	kelch-like protein 3 [Crassostrea gigas]
MSTRG.13487.1	evm.TU.Scaf7.1347	rpe65a	beta,beta-carotene 15,15'-monooxygenase-like [Crassostrea gigas]
MSTRG.16419.1	evm.TU.Scaf4.1173	CLEC17A	perlucin-like isoform X3 [Crassostrea gigas]
MSTRG.33704.1	evm.TU.Scaf23.11	TOP1	DNA topoisomerase I, mitochondrial-like isoform X1 [Crassostrea gigas]
MSTRG.63844.1	evm.TU.Scaf6.1258	Smarca5	SWI/SNF-related matrix-associated actin-dependent regulator of chromatin subfamily A member 5-like isoform X1 [Crassostrea gigas]
MSTRG.63844.1	evm.TU.Scaf3.2513	foxe4	forkhead box protein E1-like [Crassostrea gigas]
MSTRG.21729.3	evm.TU.Scaf4.587_evm.TU.Scaf4.588	--	-
MSTRG.42586.1	evm.TU.Scaf5.1795	--	brorin-like [Crassostrea gigas]
MSTRG.42528.1	evm.TU.Scaf6.2745	CFAP45	protein CFAP45, mitochondrial-like isoform X1 [Crassostrea gigas]
MSTRG.2799.3	evm.TU.Scaf1.1884	NLK	serine/threonine-protein kinase NLK-like isoform X1 [Crassostrea gigas]
MSTRG.42528.1	evm.TU.Scaf3.3337	TSSK1B	testis-specific serine/threonine-protein kinase 1-like [Crassostrea gigas]
MSTRG.44041.1	evm.TU.Scaf4.1792	--	uncharacterized protein LOC105342376 [Crassostrea gigas]
MSTRG.68169.2	evm.TU.Scaf10.144	NDUFV1	NADH dehydrogenase [ubiquinone] flavoprotein 1, mitochondrial-like [Crassostrea gigas]
MSTRG.5675.1	evm.TU.Scaf4.1360	--	RING finger protein 166-like [Crassostrea gigas]
MSTRG.42528.1	evm.TU.Scaf1.978	--	ataxin-2-like protein isoform X1 [Crassostrea gigas]
MSTRG.9801.1	evm.TU.Scaf2.1122	--	uncharacterized protein LOC105339707 [Crassostrea gigas]
MSTRG.45337.2	MSTRG.3036	--	hypothetical protein CGI_10008736 [Crassostrea gigas]
MSTRG.52986.1	evm.TU.Scaf2.2493	--	uncharacterized protein LOC105332599 [Crassostrea gigas]
MSTRG.41016.1	evm.TU.Scaf8.2488	klhl31	uncharacterized protein LOC105323166 [Crassostrea gigas]
MSTRG.47880.1	evm.TU.Scaf2.1967	TPST2	protein-tyrosine sulfotransferase 2-like [Crassostrea gigas]
MSTRG.82147.2	evm.TU.Scaf3.889	--	uncharacterized protein LOC105332206 [Crassostrea gigas]
MSTRG.2799.3	evm.TU.Scaf2.488	Fsn	F-box/SPRY domain-containing protein 1-like [Crassostrea gigas]
MSTRG.36200.3	evm.TU.Scaf2.2051	At2g15310	ADP-ribosylation factor 1-like 1 isoform X1 [Crassostrea gigas]
MSTRG.33622.1	evm.TU.Scaf6.1716	tdo2	tryptophan 2,3-dioxygenase-like [Crassostrea gigas]
MSTRG.43852.1	evm.TU.Scaf4.1576	--	uncharacterized protein LOC105337189 isoform X3 [Crassostrea gigas]
MSTRG.1264.1	evm.TU.Scaf3.3143	ESD4	uncharacterized protein LOC105339736 [Crassostrea gigas]
MSTRG.54106.1	evm.TU.Scaf1.2232	--	uncharacterized protein LOC105336124 [Crassostrea gigas]
MSTRG.16419.1	evm.TU.Scaf8.1041	--	uncharacterized protein LOC105332731 [Crassostrea gigas]
MSTRG.13487.1	evm.TU.Scaf5.515	--	cation-dependent mannose-6-phosphate receptor-like [Crassostrea gigas]
MSTRG.28339.2	evm.TU.Scaf10.505	Rsph14	rhabdoid tumor deletion region protein 1-like [Crassostrea gigas]
MSTRG.3780.1	evm.TU.Scaf4.2945	--	uncharacterized protein LOC105341788 [Crassostrea gigas]
MSTRG.39042.1	evm.TU.Scaf8.952	terF	uncharacterized protein LOC105338033 [Crassostrea gigas]
MSTRG.32073.2	evm.TU.Scaf8.348	--	mucin-19-like [Crassostrea gigas]
MSTRG.70445.1	evm.TU.Scaf1.1705	--	uncharacterized protein LOC105342119 [Crassostrea gigas]
MSTRG.52188.1	evm.TU.Scaf4.1576	--	uncharacterized protein LOC105337189 isoform X3 [Crassostrea gigas]
MSTRG.3843.6	evm.TU.Scaf6.445	FAM47A	protein FAM47E-like [Crassostrea gigas]
MSTRG.56868.1	evm.TU.Scaf6.2228	MATN2	uncharacterized protein LOC105331373 [Crassostrea gigas]
MSTRG.82477.1	evm.TU.Scaf3.1193	Pnliprp1	inactive pancreatic lipase-related protein 1-like [Crassostrea gigas]
MSTRG.7514.1	evm.TU.Scaf8.2548	--	uncharacterized protein LOC105326236 [Crassostrea gigas]
MSTRG.42586.1	evm.TU.Scaf3.332	Tmprss2	trypsin-1-like [Crassostrea gigas]
MSTRG.16876.1	evm.TU.Scaf3.1264	--	uncharacterized protein LOC105317351 [Crassostrea gigas]
MSTRG.33704.1	evm.TU.Scaf2.1744	--	uncharacterized protein LOC105339911 [Crassostrea gigas]
MSTRG.64142.2	evm.TU.Scaf6.3436	--	uncharacterized protein LOC105332919 [Crassostrea gigas]
MSTRG.54987.2	evm.TU.Scaf4.1576	--	uncharacterized protein LOC105337189 isoform X3 [Crassostrea gigas]
MSTRG.28342.1	evm.TU.Scaf5.133	CFAP221	cilia- and flagella-associated protein 221-like [Crassostrea gigas]
MSTRG.42586.1	evm.TU.Scaf9.1376	--	uncharacterized protein LOC105319414 [Crassostrea gigas]
MSTRG.42586.1	evm.TU.Scaf6.335	dcd1A	protein dcd1A-like [Crassostrea gigas]
MSTRG.5778.1	evm.TU.Scaf6.3567	KLHL38	kelch-like protein 3 [Crassostrea gigas]
MSTRG.59494.4	evm.TU.Scaf6.838	FAM78A	protein FAM78B-like [Crassostrea gigas]
MSTRG.741.4	evm.TU.Scaf10.942	CYP17A1	Cytochrome P450 2U1 [Crassostrea gigas]
MSTRG.70320.1	evm.TU.Scaf6.2153	--	uncharacterized protein LOC105322261 isoform X1 [Crassostrea gigas]
MSTRG.39299.1	evm.TU.Scaf5.704	Enkur	Enkurin [Crassostrea gigas]
MSTRG.56868.1	evm.TU.Scaf2.1848	ADAMTS12	uncharacterized protein LOC105326325 [Crassostrea gigas]
MSTRG.13487.1	evm.TU.Scaf2.1163	--	uncharacterized protein LOC105324988 [Crassostrea gigas]
MSTRG.78173.1	evm.TU.Scaf6.1239	--	signal transducer and transcription activator 6-like [Crassostrea gigas]
MSTRG.24859.3	MSTRG.53434	--	Ficolin-1, partial [Crassostrea gigas]
MSTRG.54106.1	evm.TU.Scaf10.2259	--	hypothetical protein LOTGIDRAFT_237803 [Lottia gigantea]
MSTRG.16876.1	evm.TU.Scaf6.1239	--	signal transducer and transcription activator 6-like [Crassostrea gigas]
MSTRG.39075.1	evm.TU.Scaf2.1527_evm.TU.Scaf2.1528	--	-
MSTRG.63844.1	evm.TU.Scaf7.1929	smarcad1b	SWI/SNF-related matrix-associated actin-dependent regulator of chromatin subfamily A containing DEAD/H box 1B-like isoform X1 [Crassostrea gigas]
MSTRG.3571.1	evm.TU.Scaf4.37	SPATA17	-
MSTRG.43389.1	evm.TU.Scaf2.1385	--	Ribonuclease H2 subunit B [Crassostrea gigas]
MSTRG.73610.1	evm.TU.Scaf6.2936	--	uncharacterized protein LOC105330949 [Crassostrea gigas]
MSTRG.49268.2	evm.TU.Scaf6.772	DNAJC10	dnaJ homolog subfamily C member 10-like isoform X1 [Crassostrea gigas]
MSTRG.70320.1	evm.TU.Scaf6.1269	--	uncharacterized protein LOC105349009 [Crassostrea gigas]
MSTRG.16419.1	evm.TU.Scaf1.2025	--	C-type lectin domain family 4 member E-like [Crassostrea gigas]
MSTRG.16419.1	evm.TU.Scaf8.1564	ROBO2	peroxidasin homolog [Crassostrea gigas]
MSTRG.33704.1	evm.TU.Scaf7.160	Fam76a	protein FAM76B-like isoform X2 [Crassostrea gigas]
MSTRG.2799.3	evm.TU.Scaf1.2241	--	uncharacterized protein LOC105336026 [Crassostrea gigas]
MSTRG.82477.1	evm.TU.Scaf9.806	--	uncharacterized protein LOC105346800 [Crassostrea gigas]
MSTRG.2978.1	MSTRG.39073	--	PREDICTED: myb-related transcription factor, partner of profilin [Crassostrea gigas]
MSTRG.80004.1	evm.TU.Scaf6.149	WDY	WD repeat-containing protein on Y chromosome-like isoform X4 [Crassostrea gigas]
MSTRG.53199.1	evm.TU.Scaf4.587_evm.TU.Scaf4.588	--	-
MSTRG.60839.1	MSTRG.2585	--	PREDICTED: uncharacterized protein LOC105347226 [Crassostrea gigas]
MSTRG.9185.1	MSTRG.3036	--	hypothetical protein CGI_10008736 [Crassostrea gigas]
MSTRG.54106.1	evm.TU.Scaf2.1118	ERICH6	Neurogenic locus Notch protein [Crassostrea gigas]
MSTRG.54106.1	MSTRG.52249	--	hypothetical protein CGI_10003246 [Crassostrea gigas]
MSTRG.5675.1	evm.TU.Scaf9.756	ATXN7L1	ataxin-7-like [Crassostrea gigas]
MSTRG.4092.1	evm.TU.Scaf6.838	FAM78A	protein FAM78B-like [Crassostrea gigas]
MSTRG.40509.1	evm.TU.Scaf3.544	NME5	nucleoside diphosphate kinase homolog 5-like [Crassostrea gigas]
MSTRG.26314.4	evm.TU.Scaf10.55	--	uncharacterized protein LOC105327363 [Crassostrea gigas]
MSTRG.3843.8	evm.TU.Scaf2.834	PGLYRP2	peptidoglycan-recognition protein SC2-like [Crassostrea gigas]
MSTRG.42528.1	evm.TU.Scaf3.3360	--	uncharacterized protein LOC105334779 [Crassostrea gigas]
MSTRG.62519.1	evm.TU.Scaf8.925	CHRNB1	acetylcholine receptor subunit beta-like [Crassostrea gigas]
MSTRG.19346.2	evm.TU.Scaf7.2865	--	uncharacterized protein LOC105344180 [Crassostrea gigas]
MSTRG.13487.1	evm.TU.Scaf10.2558	--	nidogen-2-like [Crassostrea gigas]
MSTRG.10646.1	evm.TU.Scaf6.2115	cfap157	uncharacterized protein C9orf117 homolog [Crassostrea gigas]
MSTRG.21735.1	evm.TU.Scaf1.978	--	ataxin-2-like protein isoform X1 [Crassostrea gigas]
MSTRG.10646.1	evm.TU.Scaf3.127	--	uncharacterized protein C9orf135 homolog [Crassostrea gigas]
MSTRG.68902.2	evm.TU.Scaf4.161	CCNO	cyclin-O-like [Crassostrea gigas]
MSTRG.3843.3	evm.TU.Scaf8.2746	--	uncharacterized protein LOC105346257 [Crassostrea gigas]
MSTRG.59494.4	evm.TU.Scaf2.1975	--	A-kinase anchor protein 14-like [Crassostrea gigas]
MSTRG.79882.4	evm.TU.Scaf2.1358	Cdc20	cell division cycle protein 20 homolog [Crassostrea gigas]
MSTRG.42528.1	evm.TU.Scaf6.1450	--	uncharacterized protein LOC105319244 [Crassostrea gigas]
MSTRG.15551.1	evm.TU.Scaf8.2365	--	uncharacterized protein LOC105333785 [Crassostrea gigas]
MSTRG.32079.1	evm.TU.Scaf9.1098	EFCAB12	EF-hand calcium-binding domain-containing protein 12-like [Crassostrea gigas]
MSTRG.82477.1	evm.TU.Scaf5.1023	PLB1	phospholipase B1, membrane-associated-like [Crassostrea gigas]
MSTRG.2799.3	evm.TU.Scaf1.397	ham	MDS1 and EVI1 complex locus protein EVI1-B-like isoform X1 [Crassostrea gigas]
MSTRG.49268.2	evm.TU.Scaf4.584	--	zinc finger protein 608-like isoform X1 [Crassostrea gigas]
MSTRG.78173.1	evm.TU.Scaf6.898	--	Carbohydrate sulfotransferase 1 [Crassostrea gigas]
MSTRG.32073.3	evm.TU.Scaf8.1983	--	uncharacterized protein LOC105328562 [Crassostrea gigas]
MSTRG.64142.2	evm.TU.Scaf3.2665_evm.TU.Scaf3.2666	--	-
MSTRG.42586.1	evm.TU.Scaf7.1298	--	uncharacterized protein LOC105347489 [Crassostrea gigas]
MSTRG.9185.1	evm.TU.Scaf5.1759	--	Tripartite motif-containing protein 3 [Crassostrea gigas]
MSTRG.36200.3	evm.TU.Scaf1.1142	morn3	MORN repeat-containing protein 3-like [Crassostrea gigas]
MSTRG.13487.1	evm.TU.Scaf4.1817	ctnA	Countin-1 [Crassostrea gigas]
MSTRG.32079.1	evm.TU.Scaf6.838	FAM78A	protein FAM78B-like [Crassostrea gigas]
MSTRG.15237.1	evm.TU.Scaf1.376	--	uncharacterized protein LOC105328467 [Crassostrea gigas]
MSTRG.68169.1	evm.TU.Scaf4.175	Idh3a	isocitrate dehydrogenase [NAD] subunit alpha, mitochondrial-like [Crassostrea gigas]
MSTRG.2799.3	evm.TU.Scaf3.1777	PUM3	pumilio domain-containing protein KIAA0020-like, partial [Crassostrea gigas]
MSTRG.10646.1	evm.TU.Scaf3.1191	Rsph10b	radial spoke head 10 homolog B-like isoform X2 [Crassostrea gigas]
MSTRG.5675.1	evm.TU.Scaf4.2516	spdya-b	speedy protein 1-B-like [Crassostrea gigas]
MSTRG.50759.2	evm.TU.Scaf3.2470	CDC20	cell division cycle protein 20 homolog [Crassostrea gigas]
MSTRG.4092.1	evm.TU.Scaf4.1254	--	uncharacterized protein LOC105318144 [Crassostrea gigas]
MSTRG.17112.1	evm.TU.Scaf6.2626	C1qtnf3	complement C1q-like protein 4 isoform X1 [Crassostrea gigas]
MSTRG.79882.1	evm.TU.Scaf3.1070	--	nuclear pore complex protein Nup153-like [Saccoglossus kowalevskii]
MSTRG.39299.1	evm.TU.Scaf4.3356	--	uncharacterized protein LOC105330058 [Crassostrea gigas]
MSTRG.22725.2	evm.TU.Scaf1.427	Trpc4ap	short transient receptor potential channel 4-associated protein-like isoform X3 [Crassostrea gigas]
MSTRG.66984.1	evm.TU.Scaf7.1241_evm.TU.Scaf7.1240	--	-
MSTRG.54106.1	evm.TU.Scaf3.1265	--	uncharacterized protein LOC105317352 [Crassostrea gigas]
MSTRG.70320.1	evm.TU.Scaf1.2957	--	uncharacterized protein LOC105321502 [Crassostrea gigas]
MSTRG.25360.1	evm.TU.Scaf1.1332	twk-7	TWiK family of potassium channels protein 7 [Crassostrea gigas]
MSTRG.42586.1	evm.TU.Scaf8.1598	--	EF-hand domain-containing protein D1 [Crassostrea gigas]
MSTRG.22725.2	evm.TU.Scaf5.502	Snx13	sorting nexin-13-like isoform X1 [Crassostrea gigas]
MSTRG.3843.3	MSTRG.36170	--	Neural-cadherin [Crassostrea gigas]
MSTRG.49268.2	evm.TU.Scaf4.1983	--	uncharacterized protein LOC105333367 isoform X2 [Crassostrea gigas]
MSTRG.12473.3	evm.TU.Scaf2.1975	--	A-kinase anchor protein 14-like [Crassostrea gigas]
MSTRG.56971.1	evm.TU.Scaf4.1360	--	RING finger protein 166-like [Crassostrea gigas]
MSTRG.28339.2	evm.TU.Scaf3.1013	--	uncharacterized protein LOC105341099 [Crassostrea gigas]
MSTRG.28681.1	evm.TU.Scaf3.460_evm.TU.Scaf3.461	--	-
MSTRG.40959.1	evm.TU.Scaf1.1918	His2B	histone H2B [Crassostrea gigas]
MSTRG.16419.1	evm.TU.Scaf4.3171	--	uncharacterized protein LOC105334563 [Crassostrea gigas]
MSTRG.28342.1	evm.TU.Scaf1.767	--	-
MSTRG.77697.1	evm.TU.Scaf10.887	KIF6	Kinesin-like protein KIF6 [Crassostrea gigas]
MSTRG.17112.1	evm.TU.Scaf4.1173	CLEC17A	perlucin-like isoform X3 [Crassostrea gigas]
MSTRG.69632.1	evm.TU.Scaf1.1447	--	hypothetical protein [Oscillatoria sp. PCC 10802]
MSTRG.60839.1	evm.TU.Scaf6.1450	--	uncharacterized protein LOC105319244 [Crassostrea gigas]
MSTRG.33704.1	evm.TU.Scaf6.2839	Cdc6	cell division control protein 6 homolog isoform X2 [Crassostrea gigas]
MSTRG.33704.1	evm.TU.Scaf10.1786	--	uncharacterized protein LOC105325487 [Crassostrea gigas]
MSTRG.54106.1	evm.TU.Scaf5.133	CFAP221	cilia- and flagella-associated protein 221-like [Crassostrea gigas]
MSTRG.3880.1	evm.TU.Scaf2.834	PGLYRP2	peptidoglycan-recognition protein SC2-like [Crassostrea gigas]
MSTRG.37949.1	evm.TU.Scaf4.529	CETN3	Centrin-3 [Crassostrea gigas]
MSTRG.2799.3	evm.TU.Scaf3.1615	PTK2	focal adhesion kinase 1-like isoform X2 [Crassostrea gigas]
MSTRG.39075.2	evm.TU.Scaf7.752	--	hypothetical protein CGI_10010671 [Crassostrea gigas]
MSTRG.17112.1	evm.TU.Scaf8.970	--	uncharacterized protein LOC105320218 isoform X1 [Crassostrea gigas]
MSTRG.65288.1	evm.TU.Scaf4.1795	--	myb-like protein X isoform X1 [Crassostrea gigas]
MSTRG.57558.2	evm.TU.Scaf6.2984	Lrriq3	uncharacterized protein LOC105334925 isoform X1 [Crassostrea gigas]
MSTRG.17112.1	evm.TU.Scaf9.2469	--	short-chain collagen C4-like [Crassostrea gigas]
MSTRG.3217.1	evm.TU.Scaf3.679	Cfap57	cilia- and flagella-associated protein 57-like [Crassostrea gigas]
MSTRG.3880.9	evm.TU.Scaf10.456	--	uncharacterized protein LOC105347025 [Crassostrea gigas]
MSTRG.79882.4	evm.TU.Scaf4.2262	slc39a9	zinc transporter ZIP9-B-like [Crassostrea gigas]
MSTRG.63971.1	evm.TU.Scaf3.1299	Tex33	uncharacterized protein LOC105343268 isoform X1 [Crassostrea gigas]
MSTRG.37949.1	evm.TU.Scaf3.2720	Wdr78	WD repeat-containing protein 78-like isoform X3 [Crassostrea gigas]
MSTRG.75876.1	evm.TU.Scaf3.1854	Fkbp1a	uncharacterized protein LOC105329711 [Crassostrea gigas]
MSTRG.16419.1	evm.TU.Scaf3.994	AGRN	serine protease inhibitor dipetalogastin-like [Crassostrea gigas]
MSTRG.3843.2	evm.TU.Scaf6.3480	dbo	kelch-like protein 3 [Crassostrea gigas]
MSTRG.18226.1	evm.TU.Scaf1.131	Slc2a4	solute carrier family 2, facilitated glucose transporter member 1-like [Crassostrea gigas]
MSTRG.60839.1	evm.TU.Scaf6.3393	KLHL38	Kelch-like protein 2 [Crassostrea gigas]
MSTRG.16419.1	evm.TU.Scaf2.266_evm.TU.Scaf2.267	MRC1	-
MSTRG.67646.1	evm.TU.Scaf2.931	--	uncharacterized protein LOC105325644 [Crassostrea gigas]
MSTRG.32073.2	evm.TU.Scaf2.931	--	uncharacterized protein LOC105325644 [Crassostrea gigas]
MSTRG.7356.1	evm.TU.Scaf6.2991	--	uncharacterized protein LOC105334936 [Crassostrea gigas]
MSTRG.2799.3	evm.TU.Scaf6.2839	Cdc6	cell division control protein 6 homolog isoform X2 [Crassostrea gigas]
MSTRG.21735.1	evm.TU.Scaf1.787	WDR97	hypothetical protein CGI_10025114 [Crassostrea gigas]
MSTRG.21735.1	evm.TU.Scaf1.3314	klhl31	kelch-like protein 2 [Crassostrea gigas]
MSTRG.21735.1	evm.TU.Scaf2.761	--	Polycomb group RING finger protein 3 [Crassostrea gigas]
MSTRG.42586.1	evm.TU.Scaf2.266_evm.TU.Scaf2.267	MRC1	-
MSTRG.9814.1	evm.TU.Scaf2.2343	--	hypothetical protein CGI_10024631 [Crassostrea gigas]
MSTRG.68168.1	evm.TU.Scaf4.965	--	leucine-rich repeat-containing protein 1-like [Crassostrea gigas]
MSTRG.2799.3	evm.TU.Scaf4.2099	dicer1	endoribonuclease Dicer-like [Crassostrea gigas]
MSTRG.3880.9	MSTRG.2999	--	PREDICTED: uncharacterized protein LOC105345638 [Crassostrea gigas]
MSTRG.13487.1	evm.TU.Scaf9.614	POSTN	transforming growth factor-beta-induced protein ig-h3-like [Crassostrea gigas]
MSTRG.48075.1	evm.TU.Scaf7.941	--	uncharacterized protein LOC105345660 [Crassostrea gigas]
MSTRG.2799.3	evm.TU.Scaf4.1804	--	uncharacterized protein LOC105346929 [Crassostrea gigas]
MSTRG.16419.1	evm.TU.Scaf10.2504	--	hemagglutinin/amebocyte aggregation factor-like [Crassostrea gigas]
MSTRG.39151.1	evm.TU.Scaf8.314	TKDP1	kielin/chordin-like protein [Crassostrea gigas]
MSTRG.31406.1	evm.TU.Scaf3.1539	--	hypothetical protein CGI_10009209 [Crassostrea gigas]
MSTRG.535.1	evm.TU.Scaf3.351	Gna12	guanine nucleotide-binding protein subunit alpha-12-like [Crassostrea gigas]
MSTRG.59494.4	evm.TU.Scaf2.761	--	Polycomb group RING finger protein 3 [Crassostrea gigas]
MSTRG.39882.17	evm.TU.Scaf64.21	CNOT2	CCR4-NOT transcription complex subunit 2-like isoform X3 [Crassostrea gigas]
MSTRG.39075.2	evm.TU.Scaf6.3393	KLHL38	Kelch-like protein 2 [Crassostrea gigas]
MSTRG.16419.1	evm.TU.Scaf4.460	Os03g0429000	cysteine proteinase inhibitor 1-like [Crassostrea gigas]
MSTRG.13487.1	evm.TU.Scaf6.880	Oca2	P protein-like [Crassostrea gigas]
MSTRG.10161.1	MSTRG.22576	--	-
MSTRG.50759.3	evm.TU.Scaf10.408	--	uncharacterized protein LOC105333456 [Crassostrea gigas]
MSTRG.28331.4	evm.TU.Scaf5.91	--	hypothetical protein CGI_10026421 [Crassostrea gigas]
MSTRG.64773.1	MSTRG.57634	--	hypothetical protein CGI_10013309 [Crassostrea gigas]
MSTRG.12209.1	evm.TU.Scaf6.348	--	uncharacterized protein LOC105321005 [Crassostrea gigas]
MSTRG.11995.1	evm.TU.Scaf7.2865	--	uncharacterized protein LOC105344180 [Crassostrea gigas]
MSTRG.2799.3	evm.TU.Scaf6.593	ODF2	outer dense fiber protein 2-like isoform X5 [Crassostrea gigas]
MSTRG.82477.1	evm.TU.Scaf5.187	--	Tripartite motif-containing protein 2 [Crassostrea gigas]
MSTRG.10645.2	evm.TU.Scaf4.2945	--	uncharacterized protein LOC105341788 [Crassostrea gigas]
MSTRG.29030.1	MSTRG.3036	--	hypothetical protein CGI_10008736 [Crassostrea gigas]
MSTRG.39367.1	evm.TU.Scaf6.2052	--	proline-rich protein 4-like [Crassostrea gigas]
MSTRG.51436.1	evm.TU.Scaf6.2228	MATN2	uncharacterized protein LOC105331373 [Crassostrea gigas]
MSTRG.26314.5	evm.TU.Scaf2.2561	--	uncharacterized protein LOC105336120 [Crassostrea gigas]
MSTRG.10646.1	evm.TU.Scaf1.3063	IQCD	IQ domain-containing protein D-like [Crassostrea gigas]
MSTRG.16419.1	evm.TU.Scaf6.1098	POSTN	periostin-like [Crassostrea gigas]
MSTRG.22725.2	evm.TU.Scaf5.1126	CROT	peroxisomal carnitine O-octanoyltransferase-like [Crassostrea gigas]
MSTRG.28342.1	MSTRG.58734	--	PREDICTED: uncharacterized protein LOC105335922 isoform X2 [Crassostrea gigas]
MSTRG.42586.1	evm.TU.Scaf10.350	--	kielin/chordin-like protein [Crassostrea gigas]
MSTRG.67646.1	evm.TU.Scaf1.767	--	-
MSTRG.70388.1	evm.TU.Scaf1.1515	Mto1	protein MTO1 homolog, mitochondrial-like [Crassostrea gigas]
MSTRG.3843.3	evm.TU.Scaf10.695	--	uncharacterized protein LOC105344953 [Crassostrea gigas]
MSTRG.78173.1	evm.TU.Scaf9.675	--	hypothetical protein CGI_10001234 [Crassostrea gigas]
MSTRG.2799.3	evm.TU.Scaf3.1611	egtB	hypothetical protein CGI_10019932 [Crassostrea gigas]
MSTRG.21735.1	evm.TU.Scaf2.2176	--	uncharacterized protein LOC105336091 [Crassostrea gigas]
MSTRG.28331.7	evm.TU.Scaf3.3321	--	uncharacterized protein LOC105347298 [Crassostrea gigas]
MSTRG.10645.2	evm.TU.Scaf9.1331	si:ch211-163l21.7	-
MSTRG.44493.2	evm.TU.Scaf4.2338	CHRNA2	neuronal acetylcholine receptor subunit alpha-10-like [Crassostrea gigas]
MSTRG.42586.1	evm.TU.Scaf8.2040	--	serine protease inhibitor Cvsi-2-like [Crassostrea gigas]
MSTRG.18126.4	evm.TU.Scaf3.916	Fat2	Protocadherin Fat 4 [Crassostrea gigas]
MSTRG.33704.1	evm.TU.Scaf6.1923	ccnyl1	-
MSTRG.22725.2	evm.TU.Scaf1.2884	Gle1	nucleoporin GLE1-like [Crassostrea gigas]
MSTRG.3496.5	evm.TU.Scaf4.1178	--	myoglobin-like [Crassostrea gigas]
MSTRG.53017.2	evm.TU.Scaf3.2964	--	sentrin-specific protease 1-like [Crassostrea gigas]
MSTRG.65288.1	evm.TU.Scaf2.195	--	uncharacterized protein LOC105319088 [Crassostrea gigas]
MSTRG.63959.5	evm.TU.Scaf4.2010	slc25a46	solute carrier family 25 member 46-like isoform X2 [Crassostrea gigas]
MSTRG.33380.1	evm.TU.Scaf8.411	--	mucin-19-like [Crassostrea gigas]
MSTRG.16419.1	evm.TU.Scaf5.882	--	kielin/chordin-like protein [Crassostrea gigas]
MSTRG.28331.7	evm.TU.Scaf5.91	--	hypothetical protein CGI_10026421 [Crassostrea gigas]
MSTRG.33704.1	evm.TU.Scaf4.1612	POLE2	DNA polymerase epsilon subunit 2-like [Crassostrea gigas]
MSTRG.3496.5	MSTRG.29739	Eme1	PREDICTED: crossover junction endonuclease EME1 [Crassostrea gigas]
MSTRG.3496.5	evm.TU.Scaf4.1504	--	uncharacterized protein LOC105335795 [Crassostrea gigas]
MSTRG.56868.1	evm.TU.Scaf3.1193	Pnliprp1	inactive pancreatic lipase-related protein 1-like [Crassostrea gigas]
MSTRG.5778.1	evm.TU.Scaf8.1983	--	uncharacterized protein LOC105328562 [Crassostrea gigas]
MSTRG.3217.1	evm.TU.Scaf3.3321	--	uncharacterized protein LOC105347298 [Crassostrea gigas]
MSTRG.55948.1	evm.TU.Scaf10.55	--	uncharacterized protein LOC105327363 [Crassostrea gigas]
MSTRG.3451.1	evm.TU.Scaf2.1049	--	uncharacterized protein LOC105326085 [Crassostrea gigas]
MSTRG.60852.1	evm.TU.Scaf2.1689	Iqcg	IQ domain-containing protein G-like isoform X1 [Crassostrea gigas]
MSTRG.42586.1	evm.TU.Scaf6.2438	--	uncharacterized protein LOC105345652 isoform X1 [Crassostrea gigas]
MSTRG.59494.4	evm.TU.Scaf1.2496	--	uncharacterized protein C1orf158 homolog [Crassostrea gigas]
MSTRG.63971.1	evm.TU.Scaf1.1290	Tepp	TPA_inf: TEPP protein [Lottia gigantea]
MSTRG.63971.1	evm.TU.Scaf6.1239	--	signal transducer and transcription activator 6-like [Crassostrea gigas]
MSTRG.82147.2	evm.TU.Scaf8.833	--	uncharacterized protein LOC105345445 [Crassostrea gigas]
MSTRG.63844.1	evm.TU.Scaf1.2766	--	ras-responsive element-binding protein 1-like isoform X3 [Crassostrea gigas]
MSTRG.21735.1	evm.TU.Scaf10.1782	--	tax1-binding protein 1 homolog B-like [Crassostrea gigas]
MSTRG.78173.1	MSTRG.61333	--	PREDICTED: uncharacterized protein LOC105341788 [Crassostrea gigas]
MSTRG.2799.3	evm.TU.Scaf3.1036	sfl	bifunctional heparan sulfate N-deacetylase/N-sulfotransferase 4-like [Crassostrea gigas]
MSTRG.13487.1	evm.TU.Scaf9.1376	--	uncharacterized protein LOC105319414 [Crassostrea gigas]
MSTRG.29030.1	evm.TU.Scaf5.1759	--	Tripartite motif-containing protein 3 [Crassostrea gigas]
MSTRG.3571.1	evm.TU.Scaf5.876	FSCN1	fascin-like [Crassostrea gigas]
MSTRG.40830.1	evm.TU.Scaf4.1259	--	uncharacterized protein LOC105325914 isoform X2 [Crassostrea gigas]
MSTRG.2799.3	evm.TU.Scaf1.1139	PTPN1	tyrosine-protein phosphatase non-receptor type 2-like [Crassostrea gigas]
MSTRG.42748.2	evm.TU.Scaf8.780	--	uncharacterized protein LOC105330813 [Crassostrea gigas]
MSTRG.78342.1	evm.TU.Scaf10.164	GHSR	FMRFamide receptor-like [Crassostrea gigas]
MSTRG.741.4	evm.TU.Scaf2.1765	--	uncharacterized protein LOC105320485 isoform X2 [Crassostrea gigas]
MSTRG.79882.4	evm.TU.Scaf6.1939	--	-
MSTRG.22129.1	evm.TU.Scaf1.14	CYP4F22	cytochrome P450 4F22-like [Crassostrea gigas]
MSTRG.50489.1	evm.TU.Scaf3.257	--	sperm-specific protein PHI-2B/PHI-3-like [Crassostrea gigas]
MSTRG.79882.4	evm.TU.Scaf3.2513	foxe4	forkhead box protein E1-like [Crassostrea gigas]
MSTRG.33704.1	evm.TU.Scaf4.1084	--	sorting nexin-24-like [Crassostrea gigas]
MSTRG.39353.1	evm.TU.Scaf3.889	--	uncharacterized protein LOC105332206 [Crassostrea gigas]
MSTRG.21729.3	evm.TU.Scaf1.3383	--	uncharacterized protein LOC105347183 [Crassostrea gigas]
MSTRG.33704.1	evm.TU.Scaf3.1051	Sirt7	NAD-dependent deacetylase sirtuin-7 [Crassostrea gigas]
MSTRG.18126.4	evm.TU.Scaf10.2645	--	uncharacterized protein LOC105330058 [Crassostrea gigas]
MSTRG.55205.1	evm.TU.Scaf8.348	--	mucin-19-like [Crassostrea gigas]
MSTRG.56971.1	MSTRG.47049	--	hypothetical protein CGI_10005247 [Crassostrea gigas]
MSTRG.28339.2	evm.TU.Scaf3.1360	--	uncharacterized protein LOC105333674 [Crassostrea gigas]
MSTRG.16419.1	evm.TU.Scaf6.1252	--	von Willebrand factor D and EGF domain-containing protein-like isoform X1 [Crassostrea gigas]
MSTRG.3880.8	evm.TU.Scaf6.1347	Rsph1	radial spoke head 1 homolog [Crassostrea gigas]
MSTRG.42586.1	evm.TU.Scaf8.1011	Tmprss3	transmembrane protease serine 3-like [Crassostrea gigas]
MSTRG.28342.1	evm.TU.Scaf9.2198	--	uncharacterized protein LOC105343336 [Crassostrea gigas]
MSTRG.588.1	evm.TU.Scaf8.871	--	ankyrin repeat and KH domain-containing protein 1-like [Crassostrea gigas]
MSTRG.70802.1	evm.TU.Scaf6.1176	--	uncharacterized protein LOC105318447, partial [Crassostrea gigas]
MSTRG.33704.1	evm.TU.Scaf9.1608	Uncx	paired box protein Pax-6-like [Crassostrea gigas]
MSTRG.70802.1	evm.TU.Scaf7.1439	xpo4	exportin-4-like, partial [Crassostrea gigas]
MSTRG.2799.3	evm.TU.Scaf6.596	Pcdha4	Protocadherin-11 X-linked [Crassostrea gigas]
MSTRG.2799.3	evm.TU.Scaf10.1786	--	uncharacterized protein LOC105325487 [Crassostrea gigas]
MSTRG.28331.4	evm.TU.Scaf3.3321	--	uncharacterized protein LOC105347298 [Crassostrea gigas]
MSTRG.5675.1	evm.TU.Scaf8.2570	--	uncharacterized protein LOC105328622 [Crassostrea gigas]
MSTRG.22725.2	evm.TU.Scaf4.2179	STX5	syntaxin-5-like [Crassostrea gigas]
MSTRG.64589.1	evm.TU.Scaf10.1446	--	uncharacterized protein LOC105346218 [Crassostrea gigas]
MSTRG.45601.2	evm.TU.Scaf3.2964	--	sentrin-specific protease 1-like [Crassostrea gigas]
MSTRG.17112.1	evm.TU.Scaf6.216	--	uncharacterized protein LOC105337550 [Crassostrea gigas]
MSTRG.43852.1	MSTRG.82618	Adamts8	PREDICTED: A disintegrin and metalloproteinase with thrombospondin motifs 6-like [Crassostrea gigas]
MSTRG.80004.1	evm.TU.Scaf2.1266	--	testis-expressed sequence 36 protein-like isoform X1 [Crassostrea gigas]
MSTRG.63848.1	evm.TU.Scaf2.773	Fank1	fibronectin type 3 and ankyrin repeat domains 1 protein-like isoform X3 [Crassostrea gigas]
MSTRG.2978.1	evm.TU.Scaf3.2665_evm.TU.Scaf3.2666	--	-
MSTRG.40830.1	evm.TU.Scaf8.330	--	multiple epidermal growth factor-like domains protein 11 [Crassostrea gigas]
MSTRG.13487.1	evm.TU.Scaf6.1098	POSTN	periostin-like [Crassostrea gigas]
MSTRG.51436.1	evm.TU.Scaf6.1162	--	uncharacterized protein LOC105328221 [Crassostrea gigas]
MSTRG.37949.1	evm.TU.Scaf10.478	plk1	serine/threonine-protein kinase PLK1-like [Crassostrea gigas]
MSTRG.588.1	evm.TU.Scaf5.1759	--	Tripartite motif-containing protein 3 [Crassostrea gigas]
MSTRG.49268.2	evm.TU.Scaf1.1509	icmt	protein-S-isoprenylcysteine O-methyltransferase-like [Crassostrea gigas]
MSTRG.2799.3	evm.TU.Scaf3.2156	BRAFLDRAFT_281537	protein Hook homolog 3-like isoform X1 [Crassostrea gigas]
MSTRG.73726.2	evm.TU.Scaf6.2936	--	uncharacterized protein LOC105330949 [Crassostrea gigas]
MSTRG.9185.1	evm.TU.Scaf3.2113	SPR	FMRFamide receptor-like [Crassostrea gigas]
MSTRG.64142.2	MSTRG.82618	Adamts8	PREDICTED: A disintegrin and metalloproteinase with thrombospondin motifs 6-like [Crassostrea gigas]
MSTRG.40959.1	evm.TU.Scaf1.844	ift22	intraflagellar transport protein 22 homolog [Crassostrea gigas]
MSTRG.10645.2	MSTRG.39146	--	PREDICTED: uncharacterized protein LOC105322724 [Crassostrea gigas]
MSTRG.3571.1	evm.TU.Scaf3.1013	--	uncharacterized protein LOC105341099 [Crassostrea gigas]
MSTRG.82477.1	evm.TU.Scaf8.63	ADAM10	disintegrin and metalloproteinase domain-containing protein 10-like [Crassostrea gigas]
MSTRG.42586.1	evm.TU.Scaf8.855	Col6a6	collagen alpha-6(VI) chain-like isoform X2 [Crassostrea gigas]
MSTRG.44493.2	evm.TU.Scaf7.1076	CCR4	neurofilament heavy polypeptide-like isoform X1 [Crassostrea gigas]
MSTRG.59915.1	evm.TU.Scaf3.306	--	-
MSTRG.4086.1	evm.TU.Scaf7.994	--	uncharacterized protein LOC105330660 [Crassostrea gigas]
MSTRG.3843.1	evm.TU.Scaf6.3393	KLHL38	Kelch-like protein 2 [Crassostrea gigas]
MSTRG.3571.1	evm.TU.Scaf7.1970	PYGM	glycogen phosphorylase, muscle form-like [Crassostrea gigas]
MSTRG.39882.17	evm.TU.Scaf1.460	SAMD9	sterile alpha motif domain-containing protein 9-like [Crassostrea gigas]
MSTRG.17797.1	evm.TU.Scaf10.1974	--	uncharacterized protein LOC105327722 isoform X1 [Crassostrea gigas]
MSTRG.3880.5	MSTRG.12939	--	120.7 kDa protein in NOF-FB transposable element [Exaiptasia pallida]
MSTRG.22129.3	MSTRG.71041	--	PREDICTED: zinc finger protein RFP [Crassostrea gigas]
MSTRG.3571.1	evm.TU.Scaf6.2745	CFAP45	protein CFAP45, mitochondrial-like isoform X1 [Crassostrea gigas]
MSTRG.10646.1	evm.TU.Scaf6.327	--	uncharacterized protein LOC105331662 [Crassostrea gigas]
MSTRG.21735.1	evm.TU.Scaf10.2000	--	uncharacterized protein LOC105323186 [Crassostrea gigas]
MSTRG.4198.1	evm.TU.Scaf3.1265	--	uncharacterized protein LOC105317352 [Crassostrea gigas]
MSTRG.13487.1	evm.TU.Scaf9.806	--	uncharacterized protein LOC105346800 [Crassostrea gigas]
MSTRG.45337.2	evm.TU.Scaf2.1042	--	uncharacterized protein LOC105326096 [Crassostrea gigas]
MSTRG.78173.1	evm.TU.Scaf3.1264	--	uncharacterized protein LOC105317351 [Crassostrea gigas]
MSTRG.33704.1	evm.TU.Scaf5.108	--	dentin sialophosphoprotein-like isoform X1 [Crassostrea gigas]
MSTRG.79882.4	evm.TU.Scaf3.2019	CHIT1	chitotriosidase-1-like precursor [Crassostrea gigas]
MSTRG.32079.1	evm.TU.Scaf2.761	--	Polycomb group RING finger protein 3 [Crassostrea gigas]
MSTRG.39075.2	evm.TU.Scaf4.632	--	uncharacterized protein LOC105317529 [Crassostrea gigas]
MSTRG.33380.1	evm.TU.Scaf9.1331	si:ch211-163l21.7	-
MSTRG.68168.1	evm.TU.Scaf4.175	Idh3a	isocitrate dehydrogenase [NAD] subunit alpha, mitochondrial-like [Crassostrea gigas]
MSTRG.70320.1	evm.TU.Scaf6.2950	PCM1	Pericentriolar material 1 protein [Crassostrea gigas]
MSTRG.21729.3	evm.TU.Scaf10.1999	--	uncharacterized protein LOC105323186 [Crassostrea gigas]
MSTRG.15985.1	evm.TU.Scaf7.1438	GPR45	high-affinity lysophosphatidic acid receptor-like [Crassostrea gigas]
MSTRG.22129.2	evm.TU.Scaf6.1162	--	uncharacterized protein LOC105328221 [Crassostrea gigas]
MSTRG.3571.1	evm.TU.Scaf4.122_evm.TU.Scaf4.124	--	-
MSTRG.3880.5	evm.TU.Scaf10.1346	--	hypothetical protein CGI_10006863 [Crassostrea gigas]
MSTRG.7514.1	evm.TU.Scaf7.1241_evm.TU.Scaf7.1240	--	-
MSTRG.42586.1	evm.TU.Scaf6.1013	--	kunitz-type protease inhibitor 1-like isoform X1 [Crassostrea gigas]
MSTRG.56408.1	MSTRG.74255	--	PREDICTED: uncharacterized protein LOC105317604 isoform X1 [Crassostrea gigas]
MSTRG.56408.2	MSTRG.74255	--	PREDICTED: uncharacterized protein LOC105317604 isoform X1 [Crassostrea gigas]
MSTRG.79882.3	evm.TU.Scaf3.760	Axin1	axin-1-like [Crassostrea gigas]
MSTRG.3843.4	evm.TU.Scaf10.2857	--	uncharacterized protein LOC105331774 [Crassostrea gigas]
MSTRG.32079.1	evm.TU.Scaf1.3063	IQCD	IQ domain-containing protein D-like [Crassostrea gigas]
MSTRG.38174.1	evm.TU.Scaf10.1885	foxm1	Cyclin-H [Crassostrea gigas]
MSTRG.28342.1	MSTRG.60840	--	Low-density lipoprotein receptor-related protein 1B [Crassostrea gigas]
MSTRG.4086.1	evm.TU.Scaf2.663	--	uncharacterized protein LOC105318710 [Crassostrea gigas]
MSTRG.33622.1	evm.TU.Scaf4.51	MARCO	Deleted in malignant brain tumors 1 protein [Crassostrea gigas]
MSTRG.18126.4	evm.TU.Scaf7.2372	At3g55350	putative nuclease HARBI1 [Crassostrea gigas]
MSTRG.53199.1	evm.TU.Scaf8.1881	klhl31	uncharacterized protein LOC105323166 [Crassostrea gigas]
MSTRG.17112.1	evm.TU.Scaf6.1252	--	von Willebrand factor D and EGF domain-containing protein-like isoform X1 [Crassostrea gigas]
MSTRG.32079.1	evm.TU.Scaf3.2290	--	uncharacterized protein LOC105335516 [Crassostrea gigas]
MSTRG.39047.1	evm.TU.Scaf9.2198	--	uncharacterized protein LOC105343336 [Crassostrea gigas]
MSTRG.12209.1	evm.TU.Scaf3.1916	--	uncharacterized protein LOC105347440 [Crassostrea gigas]
MSTRG.9335.1	evm.TU.Scaf4.3436	--	girdin-like [Crassostrea gigas]
MSTRG.52322.1	evm.TU.Scaf4.1254	--	uncharacterized protein LOC105318144 [Crassostrea gigas]
MSTRG.28342.1	evm.TU.Scaf2.2315	--	hypothetical protein CGI_10009950 [Crassostrea gigas]
MSTRG.53199.1	evm.TU.Scaf3.1360	--	uncharacterized protein LOC105333674 [Crassostrea gigas]
MSTRG.21729.3	evm.TU.Scaf2.761	--	Polycomb group RING finger protein 3 [Crassostrea gigas]
MSTRG.2799.3	evm.TU.Scaf5.1126	CROT	peroxisomal carnitine O-octanoyltransferase-like [Crassostrea gigas]
MSTRG.40509.1	evm.TU.Scaf2.572	Cfap58	coiled-coil domain-containing protein 147-like [Crassostrea gigas]
MSTRG.40830.1	MSTRG.45018	--	PREDICTED: uncharacterized protein LOC105326851 isoform X2 [Crassostrea gigas]
MSTRG.17112.1	evm.TU.Scaf2.950	--	uncharacterized protein LOC105325622 [Crassostrea gigas]
MSTRG.16419.1	evm.TU.Scaf3.1756	--	uncharacterized protein LOC105347061 [Crassostrea gigas]
MSTRG.3843.4	evm.TU.Scaf8.165	Mns1	Meiosis-specific nuclear structural protein 1 [Crassostrea gigas]
MSTRG.27234.1	evm.TU.Scaf1.1440	melC2	Putative tyrosinase-like protein tyr-1 [Crassostrea gigas]
MSTRG.53199.1	evm.TU.Scaf4.187	--	uncharacterized protein LOC105325252 [Crassostrea gigas]
MSTRG.5778.1	evm.TU.Scaf2.690	--	-
MSTRG.53014.2	evm.TU.Scaf2.1268	RAP2A	ras-related protein Rap-2b-like [Crassostrea gigas]
MSTRG.33704.1	evm.TU.Scaf9.107	CYME_CMM237C	Actin [Crassostrea gigas]
MSTRG.28339.2	evm.TU.Scaf4.187	--	uncharacterized protein LOC105325252 [Crassostrea gigas]
MSTRG.6683.1	evm.TU.Scaf2.2493	--	uncharacterized protein LOC105332599 [Crassostrea gigas]
MSTRG.40509.1	evm.TU.Scaf2.1780	Cabcoco1	uncharacterized protein C10orf107 homolog isoform X1 [Crassostrea gigas]
MSTRG.12209.1	MSTRG.2585	--	PREDICTED: uncharacterized protein LOC105347226 [Crassostrea gigas]
MSTRG.80004.1	evm.TU.Scaf7.1970	PYGM	glycogen phosphorylase, muscle form-like [Crassostrea gigas]
MSTRG.15221.1	evm.TU.Scaf6.2098	Fbxw5	F-box/WD repeat-containing protein 5-like [Crassostrea gigas]
MSTRG.15221.2	evm.TU.Scaf6.2098	Fbxw5	F-box/WD repeat-containing protein 5-like [Crassostrea gigas]
MSTRG.42528.1	evm.TU.Scaf2.761	--	Polycomb group RING finger protein 3 [Crassostrea gigas]
MSTRG.63848.1	evm.TU.Scaf4.2650	PSMC6	26S protease regulatory subunit 10B [Crassostrea gigas]
MSTRG.33704.1	evm.TU.Scaf3.11	--	uncharacterized protein LOC105334826 [Crassostrea gigas]
MSTRG.13573.1	evm.TU.Scaf8.314	TKDP1	kielin/chordin-like protein [Crassostrea gigas]
MSTRG.70107.1	MSTRG.29739	Eme1	PREDICTED: crossover junction endonuclease EME1 [Crassostrea gigas]
MSTRG.33704.1	evm.TU.Scaf3.1095	Atf7ip	activating transcription factor 7-interacting protein 1-like [Crassostrea gigas]
MSTRG.64142.2	MSTRG.4956	--	PREDICTED: THAP domain-containing protein 11-like [Crassostrea gigas]
MSTRG.19346.2	MSTRG.61056	--	Neuron navigator 2 [Crassostrea gigas]
MSTRG.3571.1	evm.TU.Scaf6.149	WDY	WD repeat-containing protein on Y chromosome-like isoform X4 [Crassostrea gigas]
MSTRG.42586.1	evm.TU.Scaf29.14	--	uncharacterized protein LOC105318840 [Crassostrea gigas]
MSTRG.3843.8	evm.TU.Scaf6.1927	--	integumentary mucin C.1-like [Crassostrea gigas]
MSTRG.2799.3	evm.TU.Scaf1.1902	Cdc42	cdc42 homolog [Crassostrea gigas]
MSTRG.3571.1	evm.TU.Scaf1.3383	--	uncharacterized protein LOC105347183 [Crassostrea gigas]
MSTRG.49268.2	evm.TU.Scaf7.1038	--	hypothetical protein CGI_10021723 [Crassostrea gigas]
MSTRG.17112.1	evm.TU.Scaf8.1041	--	uncharacterized protein LOC105332731 [Crassostrea gigas]
MSTRG.82477.1	evm.TU.Scaf2.670	--	complement C1q-like protein 4 [Crassostrea gigas]
MSTRG.16049.1	evm.TU.Scaf10.2149	--	uncharacterized protein LOC105333374 [Crassostrea gigas]
MSTRG.42586.1	evm.TU.Scaf2.1816	--	macrophage mannose receptor 1-like [Crassostrea gigas]
MSTRG.2799.3	evm.TU.Scaf1.2689	PPP4C	serine/threonine-protein phosphatase 4 catalytic subunit [Crassostrea gigas]
MSTRG.22725.2	evm.TU.Scaf7.1040	YRDC	yrdC domain-containing protein, mitochondrial-like [Crassostrea gigas]
MSTRG.65288.1	evm.TU.Scaf4.1794	--	protein Hook homolog 1-like [Crassostrea gigas]
MSTRG.59494.4	evm.TU.Scaf1.978	--	ataxin-2-like protein isoform X1 [Crassostrea gigas]
MSTRG.4086.1	evm.TU.Scaf4.923	GTPBP2	GTP-binding protein 2-like [Crassostrea gigas]
MSTRG.3880.9	evm.TU.Scaf10.351	--	cysteine-rich motor neuron 1 protein-like [Crassostrea gigas]
MSTRG.67989.3	evm.TU.Scaf6.561	--	CREB-binding protein [Crassostrea gigas]
MSTRG.22725.2	evm.TU.Scaf1.2767	RREB1	ras-responsive element-binding protein 1-like isoform X3 [Crassostrea gigas]
MSTRG.52986.1	evm.TU.Scaf10.2823	KLHL38	Kelch-like protein 2 [Crassostrea gigas]
MSTRG.42586.1	evm.TU.Scaf6.2195	Chrna3	mucin-2-like isoform X1 [Crassostrea gigas]
MSTRG.70107.1	evm.TU.Scaf6.2936	--	uncharacterized protein LOC105330949 [Crassostrea gigas]
MSTRG.13487.1	evm.TU.Scaf4.1643	CMD1	neo-calmodulin-like [Crassostrea gigas]
MSTRG.3780.1	evm.TU.Scaf5.704	Enkur	Enkurin [Crassostrea gigas]
MSTRG.4086.1	evm.TU.Scaf4.310	SAMD15	hypothetical protein CGI_10024797 [Crassostrea gigas]
MSTRG.70802.1	evm.TU.Scaf4.1782	PEX11A	peroxisomal membrane protein 11B-like [Crassostrea gigas]
MSTRG.28334.1	MSTRG.541	--	E3 ubiquitin-protein ligase MIB2 [Crassostrea gigas]
MSTRG.2799.3	evm.TU.Scaf1.2306	LIMK1	LIM domain kinase 1-like isoform X4 [Crassostrea gigas]
MSTRG.39075.2	evm.TU.Scaf9.1181	Cfap100	coiled-coil domain-containing protein 37-like [Crassostrea gigas]
MSTRG.12473.3	evm.TU.Scaf7.994	--	uncharacterized protein LOC105330660 [Crassostrea gigas]
MSTRG.68452.1	evm.TU.Scaf7.710	--	-
MSTRG.39294.1	evm.TU.Scaf6.2537	HSPA12A	heat shock 70 kDa protein 12A-like [Crassostrea gigas]
MSTRG.13487.1	evm.TU.Scaf8.199	chs-2	uncharacterized protein LOC105341274 [Crassostrea gigas]
MSTRG.49268.2	evm.TU.Scaf6.2174	EHMT1	uncharacterized protein LOC105346274 isoform X2 [Crassostrea gigas]
MSTRG.56408.1	evm.TU.Scaf4.1940	--	uncharacterized protein LOC105319349 [Crassostrea gigas]
MSTRG.56408.2	evm.TU.Scaf4.1940	--	uncharacterized protein LOC105319349 [Crassostrea gigas]
MSTRG.43389.1	evm.TU.Scaf3.284	CG11447	rRNA methyltransferase 2, mitochondrial-like [Crassostrea gigas]
MSTRG.5675.2	evm.TU.Scaf6.992	PDE2A	cGMP-dependent 3',5'-cyclic phosphodiesterase-like isoform X1 [Crassostrea gigas]
MSTRG.3843.8	MSTRG.2999	--	PREDICTED: uncharacterized protein LOC105345638 [Crassostrea gigas]
MSTRG.28331.7	evm.TU.Scaf8.2329	klhl31	uncharacterized protein LOC105323166 [Crassostrea gigas]
MSTRG.80004.1	evm.TU.Scaf6.898	--	Carbohydrate sulfotransferase 1 [Crassostrea gigas]
MSTRG.63971.1	evm.TU.Scaf2.1266	--	testis-expressed sequence 36 protein-like isoform X1 [Crassostrea gigas]
MSTRG.12473.3	evm.TU.Scaf6.3221	KLHL38	kelch-like protein 2 [Crassostrea gigas]
MSTRG.55205.1	evm.TU.Scaf4.35	--	uncharacterized protein C2orf73 homolog isoform X3 [Crassostrea gigas]
MSTRG.28342.1	evm.TU.Scaf6.2443	C11orf1	UPF0686 protein C11orf1-like [Crassostrea gigas]
MSTRG.33622.1	evm.TU.Scaf4.1178	--	myoglobin-like [Crassostrea gigas]
MSTRG.79882.3	evm.TU.Scaf4.1131	numb	-
MSTRG.60839.1	evm.TU.Scaf6.838	FAM78A	protein FAM78B-like [Crassostrea gigas]
MSTRG.32079.1	evm.TU.Scaf7.1970	PYGM	glycogen phosphorylase, muscle form-like [Crassostrea gigas]
MSTRG.54987.2	MSTRG.82618	Adamts8	PREDICTED: A disintegrin and metalloproteinase with thrombospondin motifs 6-like [Crassostrea gigas]
MSTRG.3880.8	evm.TU.Scaf6.204	CCDC105	-
MSTRG.29030.1	evm.TU.Scaf3.2113	SPR	FMRFamide receptor-like [Crassostrea gigas]
MSTRG.40959.1	evm.TU.Scaf10.1025	tctex1d1	tctex1 domain-containing protein 1-B-like [Crassostrea gigas]
MSTRG.22129.2	evm.TU.Scaf6.1927	--	integumentary mucin C.1-like [Crassostrea gigas]
MSTRG.5675.1	evm.TU.Scaf3.2206	--	hypothetical protein CGI_10016979 [Crassostrea gigas]
MSTRG.22129.2	evm.TU.Scaf6.2228	MATN2	uncharacterized protein LOC105331373 [Crassostrea gigas]
MSTRG.3593.1	MSTRG.17799	--	PREDICTED: complement C1q tumor necrosis factor-related protein 7-like [Crassostrea gigas]
MSTRG.9912.1	MSTRG.32591	Chia	PREDICTED: probable chitinase 3 [Crassostrea gigas]
MSTRG.13487.1	evm.TU.Scaf5.47	--	heavy metal-binding protein HIP-like [Crassostrea gigas]
MSTRG.33704.1	evm.TU.Scaf10.441	--	Gametocyte-specific factor 1 [Crassostrea gigas]
MSTRG.39075.2	evm.TU.Scaf9.66	--	uncharacterized protein LOC105326465 isoform X2 [Crassostrea gigas]
MSTRG.79356.1	evm.TU.Scaf3.1179	CSPP1	centrosome and spindle pole associated protein 1-like isoform X3 [Crassostrea gigas]
MSTRG.43851.2	evm.TU.Scaf2.1049	--	uncharacterized protein LOC105326085 [Crassostrea gigas]
MSTRG.82477.1	evm.TU.Scaf5.882	--	kielin/chordin-like protein [Crassostrea gigas]
MSTRG.21729.3	evm.TU.Scaf1.3314	klhl31	kelch-like protein 2 [Crassostrea gigas]
MSTRG.59494.4	evm.TU.Scaf9.1331	si:ch211-163l21.7	-
MSTRG.51436.1	evm.TU.Scaf7.105	CLEC4D	perlucin-like protein isoform X2 [Crassostrea gigas]
MSTRG.42586.1	evm.TU.Scaf5.754	BCO2	Beta,beta-carotene 15,15'-monooxygenase [Crassostrea gigas]
MSTRG.16876.1	evm.TU.Scaf2.1867	lrp2bp	LRP2-binding protein-like [Crassostrea gigas]
MSTRG.59486.2	evm.TU.Scaf5.1075	AOC1	putative amine oxidase [copper-containing] [Crassostrea gigas]
MSTRG.9059.1	evm.TU.Scaf7.1417	--	-
MSTRG.6683.1	evm.TU.Scaf10.2823	KLHL38	Kelch-like protein 2 [Crassostrea gigas]
MSTRG.56868.1	evm.TU.Scaf10.1189	--	uncharacterized protein LOC105348215 isoform X1 [Crassostrea gigas]
MSTRG.54106.1	evm.TU.Scaf6.1557	SPATA4	-
MSTRG.10646.1	evm.TU.Scaf6.759	TTC16	tetratricopeptide repeat protein 16-like isoform X2 [Crassostrea gigas]
MSTRG.32079.1	evm.TU.Scaf4.383	--	hypothetical protein CGI_10025512 [Crassostrea gigas]
MSTRG.53199.1	evm.TU.Scaf5.133	CFAP221	cilia- and flagella-associated protein 221-like [Crassostrea gigas]
MSTRG.63848.1	evm.TU.Scaf4.2649	styx-a	serine/threonine/tyrosine-interacting protein-like [Crassostrea gigas]
MSTRG.39882.17	evm.TU.Scaf10.2149	--	uncharacterized protein LOC105333374 [Crassostrea gigas]
MSTRG.21735.1	evm.TU.Scaf4.632	--	uncharacterized protein LOC105317529 [Crassostrea gigas]
MSTRG.3880.2	MSTRG.52249	--	hypothetical protein CGI_10003246 [Crassostrea gigas]
MSTRG.34744.1	evm.TU.Scaf4.3436	--	girdin-like [Crassostrea gigas]
MSTRG.42586.1	evm.TU.Scaf4.1672	rnaset2	ribonuclease Oy-like [Crassostrea gigas]
MSTRG.9814.1	evm.TU.Scaf10.1346	--	hypothetical protein CGI_10006863 [Crassostrea gigas]
MSTRG.12473.3	evm.TU.Scaf8.1881	klhl31	uncharacterized protein LOC105323166 [Crassostrea gigas]
MSTRG.33704.1	evm.TU.Scaf6.1258	Smarca5	SWI/SNF-related matrix-associated actin-dependent regulator of chromatin subfamily A member 5-like isoform X1 [Crassostrea gigas]
MSTRG.39882.17	evm.TU.Scaf4.1795	--	myb-like protein X isoform X1 [Crassostrea gigas]
MSTRG.68169.1	evm.TU.Scaf3.2547	--	hypothetical protein CGI_10006869 [Crassostrea gigas]
MSTRG.52986.1	evm.TU.Scaf10.1446	--	uncharacterized protein LOC105346218 [Crassostrea gigas]
MSTRG.53017.2	evm.TU.Scaf3.3282	--	uncharacterized protein LOC105346133 [Crassostrea gigas]
MSTRG.70320.1	evm.TU.Scaf3.2337	nphp4	Nephrocystin-4 [Crassostrea gigas]
MSTRG.44041.1	evm.TU.Scaf8.2961	--	Tripartite motif-containing protein 3 [Crassostrea gigas]
MSTRG.82147.2	evm.TU.Scaf2.195	--	uncharacterized protein LOC105319088 [Crassostrea gigas]
MSTRG.17797.1	evm.TU.Scaf1.643	Zcwpw1	uncharacterized protein LOC105342864 [Crassostrea gigas]
MSTRG.60839.1	evm.TU.Scaf4.649	--	hypothetical protein CGI_10017327 [Crassostrea gigas]
MSTRG.42586.1	evm.TU.Scaf8.1575	--	uncharacterized protein LOC105329740 isoform X1 [Crassostrea gigas]
MSTRG.70802.1	evm.TU.Scaf6.2373	his-11	late histone H2B.L4-like [Crassostrea gigas]
MSTRG.32079.1	evm.TU.Scaf6.1350	--	-
MSTRG.59494.4	evm.TU.Scaf5.1032	--	uncharacterized protein LOC105348151 [Crassostrea gigas]
MSTRG.40509.1	evm.TU.Scaf1.929	CCDC113	coiled-coil domain-containing protein 113-like [Crassostrea gigas]
MSTRG.13487.1	evm.TU.Scaf3.3241	actA3a	Actin [Crassostrea gigas]
MSTRG.2799.3	evm.TU.Scaf1.3005	SPIRE1	uncharacterized protein LOC105336552 [Crassostrea gigas]
MSTRG.65288.1	evm.TU.Scaf10.2149	--	uncharacterized protein LOC105333374 [Crassostrea gigas]
[truncated: 5,952 more rows]
